# Supplementary material for: Precise control over gas-transporting channels in zeolitic imidazolate framework glasses
Source: Nat Mater. 2023 Dec 20;23(2):262–70. doi: 10.1038/s41563-023-01738-3 (PMC10837076; doi:10.1038/s41563-023-01738-3)
Supplement: Supplementary file 7 — Source data for Fig. 1d,f. [file 41563_2023_1738_MOESM7_ESM.xlsx]

## Sheet: PXRD (1d)
	PXRD data
	ZIF-62 (synthesized)			agZIF-62nP
	2θ, °	Normalized intensity		2θ, °	Normalized intensity
	8	5.89742		8	46.5753
	8.02	6.21485		8.02	49.6195
	8.04	6.10904		8.04	45.2055
	8.06	5.91413		8.06	44.14
	8.08	6.10347		8.08	45.8143
	8.1	6.10347		8.1	44.2922
	8.12	6.10347		8.12	39.5738
	8.14	5.98652		8.14	43.6834
	8.16	6.08676		8.16	44.9011
	8.18	5.88072		8.18	47.9452
	8.2	5.55215		8.2	40.1827
	8.22	5.68024		8.22	40.4871
	8.24	5.60227		8.24	44.9011
	8.26	5.8473		8.26	48.2496
	8.28	5.8473		8.28	45.3577
	8.3	5.63569		8.3	44.9011
	8.32	6.13131		8.32	44.7489
	8.34	6.38748		8.34	45.3577
	8.36	5.97539		8.36	44.2922
	8.38	5.49646		8.38	44.4444
	8.4	5.58		8.4	44.2922
	8.42	5.49646		8.42	45.2055
	8.44	5.59113		8.44	42.1613
	8.46	5.51874		8.46	38.0517
	8.48	5.62455		8.48	41.8569
	8.5	5.59113		8.5	42.7702
	8.52	5.70808		8.52	44.4444
	8.54	5.91413		8.54	46.2709
	8.56	5.78048		8.56	47.4886
	8.58	5.54101		8.58	44.4444
	8.6	5.29598		8.6	41.7047
	8.62	5.46305		8.62	38.965
	8.64	5.4185		8.64	40.1827
	8.66	5.36838		8.66	46.2709
	8.68	5.32383		8.68	45.5099
	8.7	5.17904		8.7	43.2268
	8.72	5.44078		8.72	41.4003
	8.74	5.40179		8.74	44.5966
	8.76	5.29598		8.76	41.5525
	8.78	5.37952		8.78	47.3364
	8.8	5.54101		8.8	41.4003
	8.82	5.65796		8.82	40.0304
	8.84	5.80832		8.84	43.0746
	8.86	5.49089		8.86	38.5084
	8.88	5.45748		8.88	45.5099
	8.9	5.29598		8.9	46.7276
	8.92	5.27371		8.92	38.5084
	8.94	5.47976		8.94	35.6164
	8.96	5.53545		8.96	39.4216
	8.98	5.56886		8.98	45.9665
	9	5.63569		9	45.2055
	9.02	5.58		9.02	39.4216
	9.04	6.07006		9.04	45.9665
	9.06	6.07563		9.06	49.0106
	9.08	6.06449		9.08	43.2268
	9.1	6.49329		9.1	48.0974
	9.12	7.33419		9.12	45.2055
	9.14	8.07485		9.14	41.4003
	9.16	9.58401		9.16	43.5312
	9.18	12.1345		9.18	44.5966
	9.2	15.5204		9.2	47.6408
	9.22	21.0948		9.22	44.4444
	9.24	27.4322		9.24	40.6393
	9.26	34.9112		9.26	43.6834
	9.28	42.0059		9.28	43.8356
	9.3	44.7068		9.3	44.2922
	9.32	38.5365		9.32	46.1187
	9.34	26.5913		9.34	42.618
	9.36	15.7654		9.36	45.2055
	9.38	8.71526		9.38	40.9437
	9.4	6.10347		9.4	43.8356
	9.42	5.77491		9.42	45.3577
	9.44	5.73592		9.44	43.0746
	9.46	5.8473		9.46	47.793
	9.48	5.83616		9.48	50.6849
	9.5	5.89742		9.5	43.9878
	9.52	5.80832		9.52	40.6393
	9.54	5.90299		9.54	41.7047
	9.56	6.24826		9.56	43.0746
	9.58	6.5267		9.58	49.3151
	9.6	7.38431		9.6	43.8356
	9.62	8.58718		9.62	41.7047
	9.64	10.2801		9.64	48.4018
	9.66	12.5968		9.66	43.8356
	9.68	13.8887		9.68	47.6408
	9.7	13.9222		9.7	42.7702
	9.72	12.7527		9.72	41.8569
	9.74	10.2578		9.74	42.0091
	9.76	7.5458		9.76	41.7047
	9.78	5.5967		9.78	38.965
	9.8	5.14006		9.8	46.4231
	9.82	5.06766		9.82	43.6834
	9.84	4.98413		9.84	50.0761
	9.86	4.92287		9.86	44.4444
	9.88	4.78922		9.88	44.5966
	9.9	4.75581		9.9	41.0959
	9.92	4.69455		9.92	42.4657
	9.94	4.64443		9.94	45.8143
	9.96	4.71682		9.96	41.0959
	9.98	4.48293		9.98	44.7489
	10	4.54419		10	40.9437
	10.02	4.7391		10.02	40.0304
	10.04	4.66113		10.04	42.1613
	10.06	4.58874		10.06	42.1613
	10.08	4.46622		10.08	41.7047
	10.1	4.69455		10.1	46.2709
	10.12	4.87832		10.12	45.2055
	10.14	4.50521		10.14	45.5099
	10.16	4.42167		10.16	42.618
	10.18	4.5776		10.18	45.0533
	10.2	4.66113		10.2	42.4657
	10.22	4.78365		10.22	41.5525
	10.24	4.78365		10.24	44.14
	10.26	4.78365		10.26	50.2283
	10.28	4.74467		10.28	45.3577
	10.3	4.41611		10.3	42.7702
	10.32	4.12652		10.32	44.4444
	10.34	4.37712		10.34	45.3577
	10.36	4.63886		10.36	47.032
	10.38	4.24904		10.38	40.3349
	10.4	4.42167		10.4	44.5966
	10.42	4.75024		10.42	44.7489
	10.44	4.60545		10.44	49.3151
	10.46	4.49407		10.46	47.6408
	10.48	4.64443		10.48	46.7276
	10.5	4.58874		10.5	43.379
	10.52	4.56646		10.52	44.2922
	10.54	4.44395		10.54	44.7489
	10.56	4.52191		10.56	50.3805
	10.58	4.81706		10.58	44.4444
	10.6	4.59988		10.6	46.7276
	10.62	4.23233		10.62	46.5753
	10.64	4.13209		10.64	49.0106
	10.66	4.25461		10.66	47.032
	10.68	4.15437		10.68	42.3135
	10.7	4.28802		10.7	44.4444
	10.72	4.42724		10.72	43.9878
	10.74	4.3103		10.74	45.0533
	10.76	4.49407		10.76	45.8143
	10.78	4.81149		10.78	48.0974
	10.8	4.97856		10.8	48.7062
	10.82	4.87275		10.82	45.5099
	10.84	5.12892		10.84	47.793
	10.86	5.18461		10.86	45.3577
	10.88	5.11221		10.88	47.6408
	10.9	5.15119		10.9	43.8356
	10.92	5.47976		10.92	48.7062
	10.94	5.55215		10.94	49.6195
	10.96	5.42407		10.96	47.032
	10.98	5.41293		10.98	47.1842
	11	5.71365		11	44.2922
	11.02	6.48772		11.02	46.4231
	11.04	7.66275		11.04	44.14
	11.06	9.68425		11.06	45.0533
	11.08	12.981		11.08	47.032
	11.1	17.5809		11.1	51.7504
	11.12	24.2691		11.12	46.2709
	11.14	32.4163		11.14	47.793
	11.16	44.0385		11.16	49.1629
	11.18	59.0577		11.18	48.554
	11.2	75.6808		11.2	54.3379
	11.22	88.4335		11.22	49.9239
	11.24	91.5576		11.24	53.7291
	11.26	80.2027		11.26	57.382
	11.28	57.9663		11.28	58.2953
	11.3	33.7696		11.3	54.1857
	11.32	17.3693		11.32	48.7062
	11.34	9.57844		11.34	51.446
	11.36	7.13928		11.36	48.8584
	11.38	5.80275		11.38	49.3151
	11.4	5.54101		11.4	54.1857
	11.42	5.33497		11.42	51.9026
	11.44	4.9897		11.44	53.4247
	11.46	4.74467		11.46	51.446
	11.48	5.00084		11.48	52.5114
	11.5	4.88389		11.5	53.7291
	11.52	4.57203		11.52	48.8584
	11.54	4.52748		11.54	53.7291
	11.56	4.42167		11.56	49.0106
	11.58	4.27131		11.58	49.1629
	11.6	4.41611		11.6	51.7504
	11.62	4.38269		11.62	52.6636
	11.64	4.36599		11.64	49.6195
	11.66	4.4885		11.66	50.8371
	11.68	4.33814		11.68	51.5982
	11.7	4.25461		11.7	50.8371
	11.72	4.27131		11.72	56.3166
	11.74	4.17108		11.74	54.3379
	11.76	4.23233		11.76	55.2511
	11.78	4.21563		11.78	50.2283
	11.8	4.26018		11.8	54.9467
	11.82	4.33257		11.82	50.0761
	11.84	4.34371		11.84	54.7945
	11.86	4.17108		11.86	57.8387
	11.88	4.03185		11.88	56.621
	11.9	4.19335		11.9	55.5556
	11.92	4.17664		11.92	56.7732
	11.94	3.88149		11.94	53.1202
	11.96	3.87036		11.96	55.4034
	11.98	3.92048		11.98	56.3166
	12	4.02629		12	56.0122
	12.02	4.43281		12.02	57.9909
	12.04	4.52191		12.04	55.86
	12.06	4.58874		12.06	56.621
	12.08	4.59988		12.08	58.9041
	12.1	5.08994		12.1	55.2511
	12.12	5.80275		12.12	55.86
	12.14	6.25383		12.14	59.5129
	12.16	6.98335		12.16	68.6454
	12.18	7.82982		12.18	63.6225
	12.2	9.26658		12.2	56.4688
	12.22	11.1934		12.22	63.7747
	12.24	12.7861		12.24	57.2298
	12.26	13.1202		12.26	60.1218
	12.28	12.5856		12.28	57.5343
	12.3	10.2133		12.3	57.6865
	12.32	7.8855		12.32	59.3607
	12.34	6.29838		12.34	56.4688
	12.36	5.58557		12.36	57.382
	12.38	5.44078		12.38	59.0563
	12.4	5.96425		12.4	63.3181
	12.42	6.76616		12.42	62.4049
	12.44	8.53149		12.44	63.9269
	12.46	10.5753		12.46	64.688
	12.48	13.911		12.48	67.2755
	12.5	18.8673		12.5	61.3394
	12.52	25.9453		12.52	62.5571
	12.54	35.869		12.54	69.7108
	12.56	48.9001		12.56	62.8615
	12.58	59.3807		12.58	56.1644
	12.6	63.5463		12.6	58.5997
	12.62	60.5446		12.62	64.9924
	12.64	48.4658		12.64	60.4262
	12.66	31.5866		12.66	62.5571
	12.68	17.67		12.68	63.7747
	12.7	9.43922		12.7	67.2755
	12.72	6.32065		12.72	73.6682
	12.74	5.257		12.74	73.0594
	12.76	4.79479		12.76	68.0365
	12.78	4.79479		12.78	68.3409
	12.8	4.72239		12.8	64.5358
	12.82	4.49964		12.82	64.2314
	12.84	4.40497		12.84	65.1446
	12.86	4.33814		12.86	67.1233
	12.88	4.08754		12.88	71.8417
	12.9	4.03185		12.9	68.1887
	12.92	4.21006		12.92	70.7763
	12.94	4.24347		12.94	71.9939
	12.96	4.18221		12.96	70.0152
	12.98	4.42724		12.98	69.102
	13	4.34928		13	70.4718
	13.02	4.50521		13.02	68.4931
	13.04	4.66113		13.04	68.1887
	13.06	4.66113		13.06	73.9726
	13.08	4.76694		13.08	70.3196
	13.1	4.95628		13.1	70.4718
	13.12	5.06209		13.12	69.2542
	13.14	4.98413		13.14	70.4718
	13.16	5.2403		13.16	73.9726
	13.18	4.88946		13.18	78.3866
	13.2	5.0788		13.2	74.8858
	13.22	5.08994		13.22	77.3212
	13.24	5.0064		13.24	75.3425
	13.26	5.79718		13.26	74.1248
	13.28	6.28724		13.28	76.4079
	13.3	7.63491		13.3	77.3212
	13.32	9.84017		13.32	71.8417
	13.34	12.8251		13.34	71.2329
	13.36	17.1577		13.36	70.3196
	13.38	22.4648		13.38	75.7991
	13.4	29.3312		13.4	75.7991
	13.42	39.7004		13.42	75.9513
	13.44	51.9853		13.44	75.6469
	13.46	65.0053		13.46	74.8858
	13.48	79.6514		13.48	76.7123
	13.5	93.9077		13.5	82.344
	13.52	100		13.52	85.0837
	13.54	89.4025		13.54	80.5175
	13.56	65.6457		13.56	75.038
	13.58	39.0154		13.58	76.5601
	13.6	20.4154		13.6	77.6256
	13.62	10.4305		13.62	86.3014
	13.64	7.117		13.64	83.2572
	13.66	5.91413		13.66	74.5814
	13.68	5.22359		13.68	74.5814
	13.7	4.93401		13.7	77.3212
	13.72	4.63886		13.72	75.9513
	13.74	4.61102		13.74	78.0822
	13.76	4.63886		13.76	82.0396
	13.78	4.36042		13.78	77.1689
	13.8	4.44395		13.8	80.0609
	13.82	4.40497		13.82	83.7138
	13.84	4.27131		13.84	79.2999
	13.86	4.36599		13.86	82.8006
	13.88	4.25461		13.88	78.3866
	13.9	4.06527		13.9	74.5814
	13.92	3.79796		13.92	82.8006
	13.94	3.90934		13.94	84.1705
	13.96	3.82024		13.96	81.8874
	13.98	3.88706		13.98	78.2344
	14	3.78682		14	81.5829
	14.02	3.72		14.02	82.6484
	14.04	3.66988		14.04	88.1278
	14.06	3.75341		14.06	86.4536
	14.08	3.84251		14.08	87.9757
	14.1	3.79239		14.1	85.6925
	14.12	3.68658		14.12	85.5403
	14.14	3.77569		14.14	91.4764
	14.16	3.83694		14.16	88.1278
	14.18	3.61419		14.18	85.997
	14.2	3.31904		14.2	82.6484
	14.22	3.41371		14.22	87.6712
	14.24	3.66431		14.24	87.8234
	14.26	3.70886		14.26	82.6484
	14.28	3.6309		14.28	82.6484
	14.3	3.54179		14.3	83.2572
	14.32	3.51952		14.32	88.7367
	14.34	3.60305		14.34	89.1933
	14.36	3.68102		14.36	91.6286
	14.38	3.80353		14.38	88.7367
	14.4	3.72557		14.4	87.8234
	14.42	3.72		14.42	89.3455
	14.44	3.72557		14.44	87.0624
	14.46	3.67545		14.46	88.2801
	14.48	3.54736		14.48	89.6499
	14.5	3.61419		14.5	92.6941
	14.52	3.88149		14.52	87.519
	14.54	3.75341		14.54	89.8021
	14.56	3.71443		14.56	93.1507
	14.58	3.92048		14.58	96.4992
	14.6	3.71443		14.6	96.0426
	14.62	3.73114		14.62	93.1507
	14.64	3.74784		14.64	92.2374
	14.66	3.71443		14.66	88.8889
	14.68	3.62533		14.68	92.3897
	14.7	3.78126		14.7	91.6286
	14.72	3.90377		14.72	93.3029
	14.74	4.2379		14.74	100
	14.76	4.59431		14.76	92.2374
	14.78	5.5076		14.78	95.8904
	14.8	6.23712		14.8	93.1507
	14.82	8.04143		14.82	93.3029
	14.84	10.8983		14.84	90.8676
	14.86	14.2563		14.86	94.2161
	14.88	19.2794		14.88	92.9985
	14.9	25.9063		14.9	94.825
	14.92	32.1824		14.92	92.9985
	14.94	34.7385		14.94	94.6727
	14.96	32.2493		14.96	94.9772
	14.98	24.503		14.98	96.4992
	15	15.8935		15	97.1081
	15.02	9.91814		15.02	98.6301
	15.04	6.03107		15.04	93.7595
	15.06	4.55533		15.06	89.1933
	15.08	4.09311		15.08	90.7154
	15.1	3.84808		15.1	95.1294
	15.12	3.63646		15.12	98.7823
	15.14	3.61419		15.14	97.7169
	15.16	3.45826		15.16	94.0639
	15.18	3.53623		15.18	93.3029
	15.2	3.44712		15.2	95.1294
	15.22	3.53066		15.22	95.2816
	15.24	3.49167		15.24	96.4992
	15.26	3.35245		15.26	90.2588
	15.28	3.48054		15.28	88.5845
	15.3	3.41371		15.3	91.7808
	15.32	3.1297		15.32	95.7382
	15.34	3.25778		15.34	95.2816
	15.36	3.25778		15.36	94.825
	15.38	3.3803		15.38	97.8691
	15.4	3.38587		15.4	94.3683
	15.42	3.45269		15.42	91.4764
	15.44	3.49724		15.44	89.6499
	15.46	3.53623		15.46	89.9543
	15.48	3.58635		15.48	89.8021
	15.5	3.36359		15.5	92.5419
	15.52	3.35802		15.52	91.6286
	15.54	3.33575		15.54	96.8037
	15.56	3.48054		15.56	98.3257
	15.58	3.59748		15.58	96.9559
	15.6	3.80353		15.6	94.2161
	15.62	3.71443		15.62	90.7154
	15.64	3.48611		15.64	93.1507
	15.66	3.36916		15.66	97.2603
	15.68	3.40257		15.68	91.7808
	15.7	3.54736		15.7	89.6499
	15.72	3.57521		15.72	94.9772
	15.74	3.61976		15.74	99.0868
	15.76	3.64203		15.76	94.2161
	15.78	3.69772		15.78	94.0639
	15.8	4.05413		15.8	95.586
	15.82	4.86161		15.82	94.6727
	15.84	5.33497		15.84	94.825
	15.86	6.24826		15.86	92.6941
	15.88	7.60149		15.88	92.0852
	15.9	9.907		15.9	94.9772
	15.92	12.5466		15.92	94.3683
	15.94	15.8657		15.94	94.2161
	15.96	20.0479		15.96	92.6941
	15.98	22.7989		15.98	88.8889
	16	22.7265		16	89.8021
	16.02	20.0256		16.02	90.7154
	16.04	15.2977		16.04	91.3242
	16.06	10.4416		16.06	89.8021
	16.08	6.96664		16.08	87.519
	16.1	4.9897		16.1	85.997
	16.12	4.19892		16.12	88.1278
	16.14	3.88706		16.14	90.1065
	16.16	3.86479		16.16	85.8448
	16.18	3.90934		16.18	89.0411
	16.2	4.03742		16.2	86.9102
	16.22	3.84251		16.22	89.3455
	16.24	3.95389		16.24	90.411
	16.26	3.94832		16.26	90.1065
	16.28	3.90377		16.28	86.4536
	16.3	3.95389		16.3	89.3455
	16.32	3.98173		16.32	86.1492
	16.34	3.9706		16.34	83.5616
	16.36	4.04299		16.36	90.411
	16.38	4.18221		16.38	91.6286
	16.4	4.19892		16.4	86.4536
	16.42	4.10982		16.42	85.2359
	16.44	4.22676		16.44	87.3668
	16.46	4.74467		16.46	87.8234
	16.48	5.39622		16.48	85.2359
	16.5	6.28724		16.5	84.7793
	16.52	7.46227		16.52	84.9315
	16.54	8.7264		16.54	85.3881
	16.56	10.6811		16.56	85.5403
	16.58	13.2984		16.58	82.344
	16.6	17.2969		16.6	82.6484
	16.62	22.6151		16.62	85.2359
	16.64	30.0161		16.64	86.758
	16.66	39.2772		16.66	83.7138
	16.68	47.92		16.68	82.8006
	16.7	57.1755		16.7	88.5845
	16.72	64.2312		16.72	87.519
	16.74	65.7292		16.74	84.6271
	16.76	58.4897		16.76	80.8219
	16.78	43.8269		16.78	80.5175
	16.8	28.0615		16.8	80.6697
	16.82	16.4114		16.82	85.3881
	16.84	9.28886		16.84	78.8432
	16.86	6.0088		16.86	77.3212
	16.88	4.75581		16.88	84.1705
	16.9	4.52191		16.9	84.3227
	16.92	4.24904		16.92	81.5829
	16.94	3.81467		16.94	82.0396
	16.96	3.62533		16.96	78.8432
	16.98	3.5585		16.98	80.2131
	17	3.62533		17	81.4308
	17.02	3.53066		17.02	79.7565
	17.04	3.66431		17.04	82.8006
	17.06	3.40814		17.06	80.8219
	17.08	3.33575		17.08	80.2131
	17.1	3.26892		17.1	76.5601
	17.12	3.35802		17.12	77.93
	17.14	3.14084		17.14	75.4947
	17.16	3.11856		17.16	78.0822
	17.18	3.31347		17.18	78.3866
	17.2	3.10185		17.2	78.5388
	17.22	3.06844		17.22	77.6256
	17.24	3.17982		17.24	73.6682
	17.26	3.10742		17.26	71.8417
	17.28	3.0406		17.28	73.3638
	17.3	2.89581		17.3	76.4079
	17.32	3.07958		17.32	75.4947
	17.34	2.91808		17.34	74.7336
	17.36	2.82341		17.36	74.4292
	17.38	2.86239		17.38	73.516
	17.4	3.03503		17.4	72.1461
	17.42	3.0406		17.42	73.0594
	17.44	2.94036		17.44	73.6682
	17.46	2.92922		17.46	76.2557
	17.48	2.93479		17.48	71.3851
	17.5	2.85126		17.5	72.6027
	17.52	2.86239		17.52	75.038
	17.54	3.00718		17.54	74.8858
	17.56	3.09629		17.56	71.6895
	17.58	3.01275		17.58	71.2329
	17.6	2.93479		17.6	70.4718
	17.62	2.72317		17.62	68.7976
	17.64	2.67862		17.64	65.1446
	17.66	2.73988		17.66	67.8843
	17.68	2.84569		17.68	66.21
	17.7	2.89024		17.7	66.8189
	17.72	2.91808		17.72	70.624
	17.74	2.84012		17.74	72.6027
	17.76	2.73431		17.76	71.3851
	17.78	2.73988		17.78	68.7976
	17.8	2.68976		17.8	68.4931
	17.82	2.83455		17.82	65.449
	17.84	2.81227		17.84	66.6667
	17.86	2.90138		17.86	67.5799
	17.88	2.87353		17.88	69.4064
	17.9	2.97934		17.9	66.8189
	17.92	3.04617		17.92	62.4049
	17.94	3.03503		17.94	66.6667
	17.96	2.79557		17.96	65.9056
	17.98	3.10185		17.98	68.3409
	18	3.16868		18	66.3623
	18.02	3.07401		18.02	63.6225
	18.04	2.97934		18.04	61.3394
	18.06	3.07958		18.06	66.8189
	18.08	3.05173		18.08	68.1887
	18.1	3.03503		18.1	64.2314
	18.12	3.20766		18.12	64.9924
	18.14	3.397		18.14	66.5145
	18.16	3.43042		18.16	64.5358
	18.18	3.31904		18.18	66.9711
	18.2	3.397		18.2	65.6012
	18.22	3.43599		18.22	64.2314
	18.24	3.79239		18.24	63.3181
	18.26	4.58317		18.26	61.035
	18.28	5.55772		18.28	64.8402
	18.3	5.92527		18.3	70.0152
	18.32	6.59353		18.32	65.6012
	18.34	7.12814		18.34	63.3181
	18.36	7.17269		18.36	61.6438
	18.38	8.21407		18.38	61.6438
	18.4	9.01598		18.4	63.0137
	18.42	10.3358		18.42	62.5571
	18.44	12.3963		18.44	61.3394
	18.46	15.7265		18.46	59.8173
	18.48	20.1815		18.48	59.8173
	18.5	25.277		18.5	56.0122
	18.52	30.4672		18.52	57.5343
	18.54	36.2644		18.54	62.4049
	18.56	40.6805		18.56	61.3394
	18.58	40.7473		18.58	58.4475
	18.6	37.3837		18.6	58.7519
	18.62	31.2469		18.62	57.8387
	18.64	24.0798		18.64	60.1218
	18.66	17.308		18.66	60.4262
	18.68	12.3684		18.68	57.8387
	18.7	10.3247		18.7	58.9041
	18.72	9.8346		18.72	59.2085
	18.74	10.4472		18.74	59.0563
	18.76	12.0566		18.76	56.4688
	18.78	13.2984		18.78	56.7732
	18.8	12.9476		18.8	56.4688
	18.82	11.9341		18.82	56.9254
	18.84	9.80676		18.84	56.0122
	18.86	7.61263		18.86	57.0776
	18.88	5.52988		18.88	56.0122
	18.9	4.13766		18.9	57.5343
	18.92	3.55293		18.92	57.6865
	18.94	3.19653		18.94	57.2298
	18.96	3.33575		18.96	58.4475
	18.98	3.35245		18.98	54.6423
	19	3.24664		19	52.968
	19.02	3.28006		19.02	52.0548
	19.04	3.1297		19.04	51.2938
	19.06	3.09629		19.06	55.7078
	19.08	3.11299		19.08	56.7732
	19.1	3.26335		19.1	52.6636
	19.12	3.09072		19.12	53.2724
	19.14	3.20209		19.14	51.9026
	19.16	3.01275		19.16	52.8158
	19.18	3.08515		19.18	54.4901
	19.2	3.17982		19.2	52.8158
	19.22	3.397		19.22	52.6636
	19.24	3.67545		19.24	50.3805
	19.26	3.68658		19.26	51.446
	19.28	4.14323		19.28	55.2511
	19.3	4.5776		19.3	55.7078
	19.32	5.06209		19.32	52.8158
	19.34	5.79161		19.34	49.4673
	19.36	6.82742		19.36	50.6849
	19.38	7.84095		19.38	53.2724
	19.4	9.0661		19.4	51.446
	19.42	10.2189		19.42	51.5982
	19.44	10.5697		19.44	51.9026
	19.46	9.5673		19.46	51.7504
	19.48	9.34455		19.48	52.6636
	19.5	8.94359		19.5	52.0548
	19.52	9.37796		19.52	52.0548
	19.54	10.8871		19.54	53.4247
	19.56	13.3764		19.56	53.5769
	19.58	15.9325		19.58	51.9026
	19.6	17.4918		19.6	50.0761
	19.62	18.7281		19.62	53.2724
	19.64	16.9627		19.64	53.2724
	19.66	14.2674		19.66	48.2496
	19.68	10.6421		19.68	45.8143
	19.7	7.89664		19.7	49.1629
	19.72	5.58557		19.72	52.8158
	19.74	4.37712		19.74	49.6195
	19.76	3.39144		19.76	49.7717
	19.78	3.1297		19.78	52.3592
	19.8	3.16311		19.8	50.9894
	19.82	3.11299		19.82	50.8371
	19.84	3.07958		19.84	50.8371
	19.86	3.04617		19.86	49.1629
	19.88	2.89581		19.88	45.3577
	19.9	2.95706		19.9	47.1842
	19.92	3.09072		19.92	49.1629
	19.94	2.84569		19.94	46.7276
	19.96	2.81784		19.96	46.5753
	19.98	3.02946		19.98	47.4886
	20	3.05173		20	44.4444
	20.02	2.89581		20.02	48.554
	20.04	2.97934		20.04	47.9452
	20.06	3.11299		20.06	47.9452
	20.08	3.1297		20.08	49.1629
	20.1	2.97377		20.1	44.7489
	20.12	2.98491		20.12	45.0533
	20.14	3.10185		20.14	47.1842
	20.16	3.16868		20.16	45.6621
	20.18	3.14641		20.18	43.379
	20.2	3.31347		20.2	44.7489
	20.22	3.4694		20.22	47.793
	20.24	3.49167		20.24	44.4444
	20.26	3.84808		20.26	46.4231
	20.28	4.04856		20.28	47.1842
	20.3	4.93401		20.3	47.4886
	20.32	6.12574		20.32	47.6408
	20.34	7.51239		20.34	46.2709
	20.36	9.36682		20.36	43.379
	20.38	12.4408		20.38	44.7489
	20.4	16.1608		20.4	48.0974
	20.42	21.0447		20.42	44.9011
	20.44	25.6167		20.44	44.5966
	20.46	29.192		20.46	45.3577
	20.48	29.1641		20.48	46.4231
	20.5	25.8117		20.5	43.6834
	20.52	19.6748		20.52	43.5312
	20.54	14.1839		20.54	42.618
	20.56	9.61742		20.56	43.9878
	20.58	6.44317		20.58	42.9224
	20.6	4.54976		20.6	42.3135
	20.62	3.80353		20.62	42.618
	20.64	3.39144		20.64	40.6393
	20.66	3.17982		20.66	45.2055
	20.68	3.3079		20.68	43.0746
	20.7	3.19653		20.7	45.6621
	20.72	3.22437		20.72	45.5099
	20.74	3.25221		20.74	46.7276
	20.76	3.32461		20.76	45.0533
	20.78	3.54179		20.78	43.9878
	20.8	3.61419		20.8	44.14
	20.82	3.84808		20.82	43.5312
	20.84	3.89263		20.84	43.5312
	20.86	4.53862		20.86	42.618
	20.88	5.00084		20.88	43.5312
	20.9	5.90856		20.9	46.8798
	20.92	7.11143		20.92	44.7489
	20.94	8.35886		20.94	44.9011
	20.96	10.5474		20.96	46.4231
	20.98	12.8474		20.98	46.7276
	21	15.8712		21	44.7489
	21.02	19.1235		21.02	45.0533
	21.04	21.4568		21.04	45.3577
	21.06	22.8156		21.06	41.5525
	21.08	20.7663		21.08	40.1827
	21.1	17.2913		21.1	40.0304
	21.12	12.9253		21.12	41.2481
	21.14	9.79005		21.14	42.1613
	21.16	7.31748		21.16	42.1613
	21.18	6.0088		21.18	42.1613
	21.2	5.4185		21.2	40.7915
	21.22	4.95072		21.22	43.6834
	21.24	4.87275		21.24	42.618
	21.26	4.37155		21.26	42.1613
	21.28	4.2212		21.28	41.4003
	21.3	3.79239		21.3	41.0959
	21.32	3.17425		21.32	41.0959
	21.34	2.79557		21.34	39.5738
	21.36	2.87353		21.36	39.8782
	21.38	2.74545		21.38	41.4003
	21.4	2.73431		21.4	42.9224
	21.42	2.85682		21.42	41.7047
	21.44	2.77329		21.44	41.7047
	21.46	2.76772		21.46	38.5084
	21.48	2.80114		21.48	41.4003
	21.5	2.79557		21.5	45.5099
	21.52	2.68976		21.52	45.6621
	21.54	2.69533		21.54	43.0746
	21.56	2.66191		21.56	40.9437
	21.58	2.82341		21.58	42.0091
	21.6	2.77886		21.6	39.4216
	21.62	2.62293		21.62	42.9224
	21.64	2.55611		21.64	45.0533
	21.66	2.72874		21.66	45.6621
	21.68	2.60066		21.68	43.8356
	21.7	2.50042		21.7	39.2694
	21.72	2.66191		21.72	38.204
	21.74	2.89581		21.74	40.3349
	21.76	2.67305		21.76	42.618
	21.78	3.05173		21.78	39.8782
	21.8	3.07401		21.8	40.1827
	21.82	3.15197		21.82	43.379
	21.84	3.04617		21.84	40.6393
	21.86	2.67862		21.86	39.5738
	21.88	2.52269		21.88	38.204
	21.9	2.76772		21.9	40.4871
	21.92	2.79		21.92	42.9224
	21.94	2.57838		21.94	41.5525
	21.96	2.67305		21.96	37.5951
	21.98	2.91251		21.98	38.6606
	22	2.66191		22	36.0731
	22.02	2.53383		22.02	35.9209
	22.04	2.52269		22.04	41.0959
	22.06	2.50599		22.06	39.4216
	22.08	2.41132		22.08	38.204
	22.1	2.66748		22.1	36.9863
	22.12	2.52826		22.12	37.1385
	22.14	2.72874		22.14	37.5951
	22.16	2.7176		22.16	36.0731
	22.18	2.56168		22.18	40.3349
	22.2	2.73431		22.2	40.1827
	22.22	2.76772		22.22	37.2907
	22.24	2.65635		22.24	36.9863
	22.26	2.56168		22.26	36.8341
	22.28	2.90694		22.28	38.3562
	22.3	2.56724		22.3	38.0517
	22.32	2.66748		22.32	36.6819
	22.34	3.01832		22.34	36.9863
	22.36	3.07401		22.36	39.4216
	22.38	3.04617		22.38	35.6164
	22.4	3.13527		22.4	37.2907
	22.42	3.16868		22.42	39.2694
	22.44	3.27449		22.44	41.2481
	22.46	3.59748		22.46	39.2694
	22.48	3.89263		22.48	38.965
	22.5	4.21006		22.5	40.1827
	22.52	4.47736		22.52	36.8341
	22.54	4.65		22.54	36.2253
	22.56	5.45748		22.56	37.2907
	22.58	5.96982		22.58	37.2907
	22.6	7.13928		22.6	37.7473
	22.62	8.64844		22.62	40.9437
	22.64	10.5474		22.64	38.965
	22.66	12.2459		22.66	38.204
	22.68	15.1195		22.68	36.2253
	22.7	17.9707		22.7	37.1385
	22.72	19.5356		22.72	34.2466
	22.74	20.1648		22.74	34.0944
	22.76	19.1457		22.76	37.4429
	22.78	15.6541		22.78	35.6164
	22.8	12.3517		22.8	36.2253
	22.82	8.82107		22.82	36.5297
	22.84	6.72161		22.84	35.4642
	22.86	4.84491		22.86	38.204
	22.88	3.59191		22.88	36.3775
	22.9	3.11856		22.9	34.8554
	22.92	2.84569		22.92	35.4642
	22.94	2.69533		22.94	37.2907
	22.96	2.81227		22.96	37.5951
	22.98	2.57281		22.98	34.551
	23	2.85682		23	36.2253
	23.02	2.55054		23.02	34.3988
	23.04	2.46144		23.04	34.8554
	23.06	2.7176		23.06	34.0944
	23.08	2.70647		23.08	34.551
	23.1	2.72874		23.1	33.9422
	23.12	2.8067		23.12	33.3333
	23.14	2.85126		23.14	34.2466
	23.16	2.96263		23.16	34.7032
	23.18	2.98491		23.18	35.312
	23.2	3.28006		23.2	36.3775
	23.22	3.53623		23.22	33.3333
	23.24	3.88149		23.24	33.9422
	23.26	4.19892		23.26	35.4642
	23.28	3.87593		23.28	34.551
	23.3	3.50281		23.3	33.7899
	23.32	3.75341		23.32	36.3775
	23.34	3.397		23.34	32.2679
	23.36	3.34688		23.36	33.3333
	23.38	3.09629		23.38	34.3988
	23.4	3.15197		23.4	35.0076
	23.42	3.50281		23.42	33.9422
	23.44	3.68102		23.44	36.5297
	23.46	3.68658		23.46	35.4642
	23.48	3.92048		23.48	31.6591
	23.5	4.04299		23.5	34.551
	23.52	3.60862		23.52	33.4855
	23.54	3.43042		23.54	31.3546
	23.56	3.01275		23.56	31.0502
	23.58	2.85126		23.58	31.2024
	23.6	2.82341		23.6	30.5936
	23.62	2.61179		23.62	32.8767
	23.64	2.55054		23.64	36.0731
	23.66	2.48371		23.66	34.0944
	23.68	2.56168		23.68	34.551
	23.7	2.56168		23.7	33.3333
	23.72	2.50042		23.72	33.0289
	23.74	2.66191		23.74	34.0944
	23.76	2.42245		23.76	34.8554
	23.78	2.55054		23.78	33.9422
	23.8	2.75659		23.8	33.0289
	23.82	2.79		23.82	33.7899
	23.84	2.78443		23.84	34.3988
	23.86	2.91808		23.86	33.7899
	23.88	3.33018		23.88	32.8767
	23.9	3.87036		23.9	34.3988
	23.92	4.68898		23.92	36.0731
	23.94	5.46862		23.94	38.204
	23.96	6.55455		23.96	33.9422
	23.98	7.93006		23.98	30.898
	24	8.31431		24	32.2679
	24.02	8.55377		24.02	33.4855
	24.04	7.65161		24.04	33.1811
	24.06	6.72161		24.06	32.8767
	24.08	5.6858		24.08	31.3546
	24.1	4.49407		24.1	33.6377
	24.12	3.65874		24.12	31.6591
	24.14	3.12413		24.14	32.2679
	24.16	2.58952		24.16	36.0731
	24.18	2.48371		24.18	35.312
	24.2	2.47814		24.2	34.551
	24.22	2.46144		24.22	33.0289
	24.24	2.48371		24.24	31.9635
	24.26	2.54497		24.26	32.8767
	24.28	2.32221		24.28	31.9635
	24.3	2.40575		24.3	34.2466
	24.32	2.44473		24.32	34.7032
	24.34	2.48371		24.34	31.8113
	24.36	2.25539		24.36	31.3546
	24.38	2.35563		24.38	32.1157
	24.4	2.31108		24.4	34.2466
	24.42	2.27209		24.42	32.8767
	24.44	2.14958		24.44	32.8767
	24.46	2.33335		24.46	31.8113
	24.48	2.40018		24.48	31.5069
	24.5	2.58395		24.5	30.2892
	24.52	2.39461		24.52	33.9422
	24.54	2.47814		24.54	34.8554
	24.56	2.39461		24.56	30.898
	24.58	2.4503		24.58	33.1811
	24.6	2.68976		24.6	33.4855
	24.62	2.75102		24.62	35.4642
	24.64	2.96263		24.64	36.2253
	24.66	2.89581		24.66	33.3333
	24.68	3.02389		24.68	33.1811
	24.7	3.24108		24.7	34.2466
	24.72	3.61419		24.72	32.5723
	24.74	3.95389		24.74	29.3759
	24.76	4.19892		24.76	30.7458
	24.78	4.54976		24.78	32.5723
	24.8	5.01754		24.8	31.3546
	24.82	5.13449		24.82	30.7458
	24.84	4.62772		24.84	31.9635
	24.86	4.13766		24.86	32.1157
	24.88	3.87593		24.88	34.2466
	24.9	3.59748		24.9	35.6164
	24.92	3.09072		24.92	34.3988
	24.94	2.99605		24.94	34.8554
	24.96	2.62293		24.96	36.3775
	24.98	2.467		24.98	33.6377
	25	2.42245		25	31.8113
	25.02	2.47814		25.02	29.6804
	25.04	2.41688		25.04	31.5069
	25.06	2.43359		25.06	31.8113
	25.08	2.43916		25.08	34.3988
	25.1	2.60623		25.1	35.9209
	25.12	2.63407		25.12	34.0944
	25.14	2.76215		25.14	32.5723
	25.16	2.82898		25.16	32.8767
	25.18	2.93479		25.18	30.7458
	25.2	2.95706		25.2	32.2679
	25.22	3.00718		25.22	32.5723
	25.24	3.09629		25.24	33.1811
	25.26	3.48054		25.26	33.1811
	25.28	3.85922		25.28	35.4642
	25.3	3.94832		25.3	36.6819
	25.32	4.3103		25.32	35.4642
	25.34	4.54419		25.34	36.6819
	25.36	4.20449		25.36	34.8554
	25.38	4.44395		25.38	30.4414
	25.4	4.6667		25.4	32.7245
	25.42	4.68898		25.42	31.6591
	25.44	5.44078		25.44	31.5069
	25.46	5.91413		25.46	33.6377
	25.48	6.82185		25.48	35.1598
	25.5	7.28407		25.5	34.551
	25.52	7.65718		25.52	35.1598
	25.54	7.0279		25.54	29.9848
	25.56	6.32622		25.56	29.9848
	25.58	5.26814		25.58	30.4414
	25.6	4.42724		25.6	33.0289
	25.62	4.0764		25.62	34.3988
	25.64	3.58635		25.64	31.3546
	25.66	3.40814		25.66	29.8326
	25.68	3.28006		25.68	31.5069
	25.7	3.67545		25.7	32.1157
	25.72	3.52509		25.72	29.9848
	25.74	3.70329		25.74	32.1157
	25.76	4.22676		25.76	32.8767
	25.78	4.13766		25.78	32.2679
	25.8	4.71125		25.8	29.5282
	25.82	4.66113		25.82	29.5282
	25.84	5.22916		25.84	31.9635
	25.86	6.12018		25.86	33.0289
	25.88	7.55137		25.88	32.2679
	25.9	8.73197		25.9	33.1811
	25.92	10.3525		25.92	34.2466
	25.94	11.2936		25.94	32.2679
	25.96	11.7893		25.96	31.2024
	25.98	11.5498		25.98	29.3759
	26	10.6421		26	29.8326
	26.02	9.98496		26.02	33.9422
	26.04	9.11622		26.04	34.0944
	26.06	8.18065		26.06	33.6377
	26.08	7.94676		26.08	30.5936
	26.1	7.16712		26.1	29.9848
	26.12	6.9388		26.12	32.7245
	26.14	6.36521		26.14	32.8767
	26.16	5.74149		26.16	32.5723
	26.18	5.10664		26.18	31.3546
	26.2	4.35485		26.2	32.8767
	26.22	3.82024		26.22	32.1157
	26.24	3.10742		26.24	32.8767
	26.26	2.79557		26.26	32.7245
	26.28	2.61736		26.28	33.6377
	26.3	2.39461		26.3	33.4855
	26.32	2.6285		26.32	31.5069
	26.34	2.23311		26.34	32.7245
	26.36	2.39461		26.36	31.6591
	26.38	2.42802		26.38	33.9422
	26.4	2.467		26.4	34.8554
	26.42	2.35006		26.42	33.9422
	26.44	2.30551		26.44	33.6377
	26.46	2.43359		26.46	32.8767
	26.48	2.44473		26.48	33.9422
	26.5	2.46144		26.5	35.4642
	26.52	2.61179		26.52	32.8767
	26.54	2.56724		26.54	33.3333
	26.56	2.57838		26.56	30.898
	26.58	2.467		26.58	31.3546
	26.6	2.58395		26.6	32.2679
	26.62	2.73988		26.62	33.3333
	26.64	2.8067		26.64	34.0944
	26.66	2.99048		26.66	32.5723
	26.68	3.3079		26.68	32.8767
	26.7	3.48054		26.7	32.7245
	26.72	3.58635		26.72	33.3333
	26.74	3.85365		26.74	31.8113
	26.76	3.97617		26.76	33.3333
	26.78	4.02072		26.78	32.1157
	26.8	3.72		26.8	29.3759
	26.82	3.21323		26.82	34.551
	26.84	3.10742		26.84	33.9422
	26.86	2.96263		26.86	33.4855
	26.88	2.79557		26.88	35.0076
	26.9	2.55054		26.9	35.1598
	26.92	2.58952		26.92	33.9422
	26.94	2.84569		26.94	32.4201
	26.96	2.91808		26.96	31.8113
	26.98	3.06844		26.98	31.3546
	27	3.03503		27	33.0289
	27.02	3.29676		27.02	32.8767
	27.04	3.31347		27.04	32.7245
	27.06	3.51395		27.06	32.4201
	27.08	3.88706		27.08	33.3333
	27.1	4.0597		27.1	30.5936
	27.12	4.36042		27.12	33.0289
	27.14	4.34371		27.14	35.1598
	27.16	4.57203		27.16	31.6591
	27.18	4.9173		27.18	32.4201
	27.2	5.29598		27.2	32.7245
	27.22	5.3461		27.22	33.4855
	27.24	5.58		27.24	34.8554
	27.26	6.15359		27.26	33.0289
	27.28	6.4376		27.28	30.137
	27.3	7.45113		27.3	32.2679
	27.32	8.36999		27.32	33.6377
	27.34	9.38353		27.34	34.0944
	27.36	10.2189		27.36	31.2024
	27.38	10.3191		27.38	33.4855
	27.4	9.70095		27.4	35.9209
	27.42	8.91574		27.42	36.8341
	27.44	7.75185		27.44	35.1598
	27.46	6.66036		27.46	33.4855
	27.48	5.65796		27.48	32.8767
	27.5	4.62772		27.5	31.9635
	27.52	3.88149		27.52	35.312
	27.54	3.9873		27.54	34.7032
	27.56	3.83137		27.56	33.3333
	27.58	3.7367		27.58	35.6164
	27.6	3.8091		27.6	33.6377
	27.62	3.93161		27.62	32.1157
	27.64	4.29359		27.64	34.8554
	27.66	4.5609		27.66	35.4642
	27.68	5.37952		27.68	35.7687
	27.7	6.0088		27.7	36.2253
	27.72	6.6882		27.72	33.6377
	27.74	7.07802		27.74	35.6164
	27.76	7.80197		27.76	36.0731
	27.78	8.35329		27.78	35.0076
	27.8	8.61502		27.8	29.5282
	27.82	8.05257		27.82	34.551
	27.84	7.24509		27.84	33.0289
	27.86	6.45431		27.86	33.1811
	27.88	5.59113		27.88	36.2253
	27.9	4.89503		27.9	33.4855
	27.92	3.75341		27.92	33.7899
	27.94	3.23551		27.94	35.312
	27.96	2.93479		27.96	35.6164
	27.98	2.7009		27.98	33.6377
	28	2.61179		28	40.1827
	28.02	2.78443		28.02	37.5951
	28.04	2.49485		28.04	33.7899
	28.06	2.7009		28.06	32.1157
	28.08	2.80114		28.08	34.3988
	28.1	2.75102		28.1	35.7687
	28.12	2.9515		28.12	34.3988
	28.14	3.00161		28.14	33.0289
	28.16	3.20766		28.16	33.9422
	28.18	3.30233		28.18	36.3775
	28.2	3.66431		28.2	37.7473
	28.22	3.58635		28.22	36.5297
	28.24	3.81467		28.24	39.726
	28.26	3.79796		28.26	37.2907
	28.28	4.43281		28.28	38.5084
	28.3	5.14006		28.3	37.2907
	28.32	5.54658		28.32	36.3775
	28.34	6.34293		28.34	37.2907
	28.36	7.26179		28.36	38.0517
	28.38	8.53149		28.38	36.5297
	28.4	9.77335		28.4	34.7032
	28.42	10.436		28.42	35.312
	28.44	10.2021		28.44	35.1598
	28.46	9.63969		28.46	33.7899
	28.48	9.19975		28.48	37.2907
	28.5	8.61502		28.5	35.7687
	28.52	8.09155		28.52	37.7473
	28.54	7.76856		28.54	39.8782
	28.56	7.50682		28.56	41.0959
	28.58	7.19497		28.58	37.5951
	28.6	6.89982		28.6	35.6164
	28.62	6.12574		28.62	38.8128
	28.64	5.07323		28.64	38.6606
	28.66	4.67784		28.66	36.2253
	28.68	4.33814		28.68	38.0517
	28.7	3.75341		28.7	37.1385
	28.72	3.18539		28.72	36.2253
	28.74	2.94593		28.74	40.9437
	28.76	2.85682		28.76	39.8782
	28.78	2.85126		28.78	41.2481
	28.8	2.77329		28.8	36.5297
	28.82	2.75659		28.82	34.7032
	28.84	2.75659		28.84	36.3775
	28.86	3.01832		28.86	39.1172
	28.88	2.85682		28.88	35.9209
	28.9	3.13527		28.9	37.7473
	28.92	3.40814		28.92	38.6606
	28.94	3.72		28.94	41.4003
	28.96	4.11539		28.96	37.8995
	28.98	4.33814		28.98	38.5084
	29	4.6667		29	38.0517
	29.02	5.12892		29.02	38.965
	29.04	5.50203		29.04	36.2253
	29.06	5.12335		29.06	37.8995
	29.08	4.73353		29.08	38.3562
	29.1	4.32143		29.1	38.5084
	29.12	3.8982		29.12	39.8782
	29.14	3.54179		29.14	36.3775
	29.16	3.06844		29.16	35.7687
	29.18	3.01832		29.18	38.3562
	29.2	2.84012		29.2	36.0731
	29.22	2.88467		29.22	33.7899
	29.24	2.92922		29.24	38.204
	29.26	2.79		29.26	38.204
	29.28	2.58952		29.28	36.3775
	29.3	2.67862		29.3	39.5738
	29.32	2.84012		29.32	40.3349
	29.34	2.63407		29.34	35.312
	29.36	3.10185		29.36	33.9422
	29.38	3.23551		29.38	39.2694
	29.4	3.19653		29.4	42.3135
	29.42	3.22437		29.42	38.3562
	29.44	3.31347		29.44	39.5738
	29.46	3.61419		29.46	41.7047
	29.48	4.03185		29.48	42.0091
	29.5	4.59988		29.5	35.7687
	29.52	5.42964		29.52	34.8554
	29.54	6.27054		29.54	37.2907
	29.56	7.28964		29.56	40.9437
	29.58	8.41455		29.58	41.4003
	29.6	9.29999		29.6	38.0517
	29.62	9.95155		29.62	38.5084
	29.64	9.59514		29.64	39.2694
	29.66	8.13053		29.66	39.1172
	29.68	7.35646		29.68	37.4429
	29.7	6.48215		29.7	43.5312
	29.72	5.39622		29.72	41.4003
	29.74	4.53862		29.74	39.8782
	29.76	3.93718		29.76	42.1613
	29.78	3.37473		29.78	43.9878
	29.8	3.05173		29.8	38.6606
	29.82	2.97377		29.82	38.5084
	29.84	3.22994		29.84	40.6393
	29.86	2.99605		29.86	42.1613
	29.88	2.86796		29.88	40.1827
	29.9	2.9682		29.9	40.0304
	29.92	2.97377		29.92	42.0091
	29.94	3.03503		29.94	40.1827
	29.96	3.10185		29.96	40.7915
	29.98	3.26335		29.98	38.8128
	30	3.37473		30	37.5951

## Sheet: DSC, Cp (1f)
	DSC of ZIF-62			Cyclic scans of the heat capacity cp of ZIF-62
				First upscan		Second upscan
	Temperatue, °C	DSC signal, mW/mg		Temperatue, °C	Cp, Jg-1*K-1	Temperatue, °C	Cp, Jg-1*K-1
	60.0596	-0.16482		185.654	1.1064	185.269	1.09939
	60.1908	-0.16475		188.154	1.11568	187.769	1.10967
	60.321	-0.16439		190.654	1.1239	190.269	1.11916
	60.4512	-0.16421		193.154	1.13048	192.769	1.12654
	60.5808	-0.16417		195.654	1.13747	195.269	1.13202
	60.7104	-0.1641		198.154	1.14229	197.769	1.13846
	60.8394	-0.16414		200.654	1.1479	200.269	1.14469
	60.9688	-0.1641		203.154	1.1522	202.769	1.14989
	61.0968	-0.16403		205.654	1.15801	205.269	1.15435
	61.2253	-0.16371		208.154	1.16261	207.769	1.15931
	61.3533	-0.16339		210.654	1.16704	210.269	1.165
	61.4811	-0.1635		213.154	1.17047	212.769	1.16947
	61.6098	-0.1635		215.654	1.17529	215.269	1.17519
	61.7374	-0.16357		218.154	1.17986	217.769	1.18095
	61.8644	-0.1635		220.654	1.18465	220.269	1.18457
	61.992	-0.16296		223.154	1.18939	222.769	1.18968
	62.1191	-0.1625		225.654	1.19411	225.269	1.19489
	62.2457	-0.16236		228.154	1.1973	227.769	1.20029
	62.3724	-0.16221		230.654	1.20215	230.269	1.20584
	62.4979	-0.16193		233.154	1.20704	232.769	1.21129
	62.6229	-0.16196		235.654	1.21065	235.269	1.21635
	62.7481	-0.16182		238.154	1.214	237.769	1.22135
	62.8729	-0.16118		240.654	1.21831	240.269	1.22603
	62.998	-0.16075		243.154	1.22331	242.769	1.23185
	63.1229	-0.16072		245.654	1.22767	245.269	1.23759
	63.2472	-0.16061		248.154	1.23311	247.769	1.24261
	63.3716	-0.16054		250.654	1.23683	250.269	1.24828
	63.4954	-0.16018		253.154	1.24325	252.769	1.25371
	63.6186	-0.15986		255.654	1.24627	255.269	1.25831
	63.7423	-0.15968		258.154	1.2529	257.769	1.26325
	63.8654	-0.1594		260.654	1.25993	260.269	1.26762
	63.9879	-0.15922		263.154	1.26698	262.769	1.27253
	64.1104	-0.1595		265.654	1.27317	265.269	1.27748
	64.2322	-0.15933		268.154	1.28227	267.769	1.27906
	64.3545	-0.15876		270.654	1.28867	270.269	1.28027
	64.4771	-0.15843		273.154	1.29472	272.769	1.28414
	64.5983	-0.15822		275.654	1.29907	275.269	1.28519
	64.7196	-0.15826		278.154	1.30612	277.769	1.28853
	64.8399	-0.15808		280.654	1.31035	280.269	1.29183
	64.9594	-0.15794		283.154	1.31425	282.769	1.29611
	65.0799	-0.15758		285.654	1.31634	285.269	1.29749
	65.2006	-0.1574		288.154	1.3178	287.769	1.30166
	65.3213	-0.15722		290.654	1.31814	290.269	1.30522
	65.441	-0.15694		293.154	1.32038	292.769	1.30534
	65.5604	-0.15665		295.654	1.32281	295.269	1.3098
	65.6801	-0.1563		298.154	1.32371	297.769	1.31413
	65.7991	-0.15608		300.654	1.32583	300.269	1.31977
	65.9176	-0.15576		303.154	1.32959	302.769	1.32283
	66.0357	-0.15555		305.654	1.335	305.269	1.32909
	66.1535	-0.15498		308.154	1.33983	307.769	1.33431
	66.2709	-0.1548		310.654	1.34559	310.269	1.34212
	66.3881	-0.15473		313.154	1.35153	312.769	1.34887
	66.5059	-0.15462		315.654	1.35919	315.269	1.35549
	66.6228	-0.15426		318.154	1.36599	317.769	1.36242
	66.7398	-0.1543		320.654	1.37377	320.269	1.37237
	66.8557	-0.15401		323.154	1.38272	322.769	1.37957
	66.971	-0.15355		325.654	1.3914	325.269	1.39173
	67.0868	-0.15312		328.154	1.4022	327.769	1.40178
	67.2023	-0.15298		330.654	1.41304	330.269	1.41573
	67.3179	-0.15291		333.154	1.42834	332.769	1.4305
	67.4335	-0.15269		335.654	1.44347	335.269	1.4481
	67.5485	-0.15252		338.154	1.46261	337.769	1.46688
	67.6629	-0.1522		340.654	1.48309	340.269	1.48826
	67.7767	-0.15184		343.154	1.50409	342.769	1.50743
	67.8902	-0.15173		345.654	1.52401	345.269	1.52753
	68.0044	-0.15148		348.154	1.54143	347.769	1.54084
	68.117	-0.15127		350.654	1.55132	350.269	1.55044
	68.2301	-0.15105		353.154	1.5542	352.769	1.55478
	68.3428	-0.15088		355.654	1.54871	355.269	1.55114
	68.4553	-0.15063		358.154	1.53793	357.769	1.5409
	68.5686	-0.15034		360.654	1.52478	360.269	1.52709
	68.6815	-0.14999		363.154	1.51439	362.769	1.51576
	68.7939	-0.14988		365.654	1.50497	365.269	1.50618
	68.9054	-0.14938		368.154	1.4978	367.769	1.49896
	69.0163	-0.1492		370.654	1.49147	370.269	1.49319
	69.1271	-0.14902		373.154	1.48963	372.769	1.48906
	69.2385	-0.14845		375.654	1.48667	375.269	1.4863
	69.3488	-0.14813		378.154	1.48595	377.769	1.4839
	69.4589	-0.14806
	69.5683	-0.1477
	69.6786	-0.14735
	69.7883	-0.14753
	69.8977	-0.14688
	70.0071	-0.14667
	70.1156	-0.14649
	70.2247	-0.14624
	70.3323	-0.14589
	70.4403	-0.14567
	70.5486	-0.14585
	70.6565	-0.14589
	70.7634	-0.14535
	70.8699	-0.14532
	70.9761	-0.1451
	71.0825	-0.14471
	71.1891	-0.1445
	71.2961	-0.1441
	71.4026	-0.14371
	71.5089	-0.14339
	71.6151	-0.14328
	71.7209	-0.14321
	71.827	-0.14303
	71.9319	-0.14275
	72.0367	-0.14257
	72.1418	-0.14246
	72.2463	-0.14218
	72.3505	-0.14211
	72.4542	-0.14204
	72.5583	-0.14179
	72.6623	-0.14161
	72.7651	-0.14139
	72.8679	-0.14086
	72.9715	-0.14079
	73.0739	-0.14068
	73.1766	-0.14043
	73.279	-0.14015
	73.3808	-0.14
	73.4819	-0.13975
	73.5835	-0.13947
	73.685	-0.13904
	73.7861	-0.13865
	73.8871	-0.1384
	73.9879	-0.13826
	74.0896	-0.13811
	74.1911	-0.13804
	74.2911	-0.13772
	74.3915	-0.13726
	74.4912	-0.13708
	74.5917	-0.1369
	74.6911	-0.13662
	74.7912	-0.13644
	74.8913	-0.13615
	74.9907	-0.13612
	75.0898	-0.13576
	75.1895	-0.13555
	75.2887	-0.13537
	75.3883	-0.13505
	75.4877	-0.1348
	75.5868	-0.13483
	75.685	-0.13455
	75.7829	-0.13423
	75.881	-0.13384
	75.9793	-0.13384
	76.0773	-0.13362
	76.174	-0.13337
	76.2712	-0.13298
	76.3687	-0.13273
	76.4656	-0.13269
	76.5634	-0.13227
	76.6598	-0.13198
	76.7574	-0.13177
	76.8541	-0.13155
	76.9507	-0.13116
	77.0484	-0.13105
	77.145	-0.13102
	77.2415	-0.13091
	77.3378	-0.1308
	77.4335	-0.1308
	77.5295	-0.13056
	77.6258	-0.13041
	77.7218	-0.13034
	77.8179	-0.1302
	77.9133	-0.12998
	78.0091	-0.12963
	78.1041	-0.12959
	78.1999	-0.12934
	78.295	-0.12931
	78.3902	-0.12909
	78.4851	-0.12895
	78.5798	-0.12852
	78.6749	-0.12834
	78.7691	-0.12831
	78.8634	-0.1282
	78.9571	-0.12802
	79.0504	-0.12777
	79.1445	-0.12763
	79.2381	-0.12745
	79.3322	-0.12728
	79.4261	-0.12713
	79.5194	-0.12695
	79.6128	-0.12685
	79.7066	-0.12656
	79.8007	-0.12671
	79.8945	-0.1266
	79.9878	-0.12638
	80.0814	-0.1261
	80.1746	-0.1261
	80.2675	-0.12589
	80.3599	-0.12585
	80.4533	-0.12574
	80.5458	-0.12564
	80.6384	-0.12542
	80.7308	-0.12539
	80.8237	-0.12528
	80.9168	-0.12507
	81.01	-0.12499
	81.1032	-0.1246
	81.1964	-0.1246
	81.2887	-0.12464
	81.3806	-0.12464
	81.4739	-0.12449
	81.5665	-0.12425
	81.6585	-0.12378
	81.7501	-0.12371
	81.8425	-0.12382
	81.9341	-0.12382
	82.0256	-0.12346
	82.1176	-0.12353
	82.2095	-0.12343
	82.302	-0.12343
	82.3939	-0.12314
	82.4862	-0.12303
	82.5781	-0.12293
	82.6702	-0.123
	82.7618	-0.12307
	82.8528	-0.12275
	82.9444	-0.12268
	83.0349	-0.1225
	83.1256	-0.12243
	83.2169	-0.12232
	83.308	-0.12221
	83.3982	-0.12196
	83.4888	-0.12193
	83.5795	-0.12175
	83.6705	-0.12164
	83.7611	-0.12168
	83.852	-0.12171
	83.9432	-0.12164
	84.0336	-0.12182
	84.1239	-0.1215
	84.2148	-0.12132
	84.3051	-0.121
	84.3963	-0.12093
	84.4866	-0.12086
	84.5771	-0.12089
	84.6677	-0.12093
	84.7586	-0.12086
	84.849	-0.12097
	84.939	-0.12072
	85.0298	-0.12086
	85.1199	-0.12086
	85.2109	-0.12072
	85.3018	-0.12068
	85.3922	-0.12064
	85.4836	-0.12064
	85.5745	-0.12072
	85.665	-0.12079
	85.7559	-0.12054
	85.8463	-0.12068
	85.9374	-0.12043
	86.0286	-0.12022
	86.1192	-0.12007
	86.2103	-0.12007
	86.3008	-0.11993
	86.3919	-0.1199
	86.4831	-0.12
	86.5747	-0.11997
	86.6657	-0.1199
	86.7563	-0.1199
	86.8483	-0.1199
	86.9396	-0.11979
	87.031	-0.11975
	87.1219	-0.11979
	87.213	-0.11982
	87.3043	-0.11993
	87.3951	-0.12004
	87.4853	-0.12007
	87.576	-0.12004
	87.6669	-0.12015
	87.7579	-0.12
	87.849	-0.11986
	87.9399	-0.11993
	88.0312	-0.11986
	88.1235	-0.1199
	88.2146	-0.1199
	88.3061	-0.12004
	88.3967	-0.12018
	88.4876	-0.12015
	88.5789	-0.12011
	88.6703	-0.12004
	88.7619	-0.12007
	88.8533	-0.12015
	88.9448	-0.12022
	89.0364	-0.12011
	89.1283	-0.12015
	89.2202	-0.12022
	89.3118	-0.12018
	89.4036	-0.12018
	89.4959	-0.12032
	89.5877	-0.12057
	89.6794	-0.12047
	89.7709	-0.12032
	89.8622	-0.12036
	89.953	-0.12032
	90.0432	-0.12036
	90.1345	-0.12032
	90.2259	-0.12032
	90.3175	-0.12036
	90.409	-0.12022
	90.5009	-0.12018
	90.5919	-0.12015
	90.683	-0.12015
	90.7746	-0.12007
	90.8661	-0.12007
	90.9579	-0.12025
	91.049	-0.12043
	91.141	-0.12043
	91.2324	-0.12047
	91.3242	-0.12057
	91.4155	-0.12057
	91.5069	-0.12075
	91.5992	-0.12061
	91.6916	-0.12061
	91.784	-0.12057
	91.8767	-0.12061
	91.9691	-0.12064
	92.0615	-0.12064
	92.154	-0.1205
	92.2467	-0.12054
	92.3388	-0.12057
	92.4313	-0.12057
	92.5238	-0.12064
	92.6171	-0.12082
	92.7093	-0.12079
	92.8019	-0.12079
	92.8951	-0.121
	92.9883	-0.12114
	93.0805	-0.12121
	93.1736	-0.12139
	93.2662	-0.12143
	93.3597	-0.12157
	93.4532	-0.12161
	93.5452	-0.12157
	93.6381	-0.12168
	93.731	-0.12182
	93.8242	-0.12168
	93.9173	-0.12132
	94.0106	-0.12154
	94.1039	-0.12157
	94.1971	-0.12171
	94.2906	-0.12193
	94.3835	-0.12196
	94.4777	-0.12246
	94.5711	-0.12225
	94.665	-0.12228
	94.7594	-0.12232
	94.8526	-0.12225
	94.946	-0.12246
	95.0394	-0.12271
	95.1337	-0.12275
	95.2281	-0.12261
	95.3222	-0.12257
	95.4163	-0.12268
	95.5116	-0.12268
	95.6062	-0.12282
	95.7011	-0.12307
	95.7959	-0.12282
	95.8912	-0.12285
	95.9858	-0.123
	96.0808	-0.12314
	96.1757	-0.12335
	96.2709	-0.12339
	96.3669	-0.12328
	96.4618	-0.12321
	96.5563	-0.12328
	96.6513	-0.12343
	96.7461	-0.12353
	96.8411	-0.12367
	96.9359	-0.12378
	97.0314	-0.12392
	97.1259	-0.12396
	97.221	-0.12407
	97.3158	-0.12425
	97.4114	-0.12435
	97.5061	-0.12449
	97.6013	-0.12446
	97.6963	-0.12435
	97.7916	-0.12442
	97.8865	-0.12442
	97.9814	-0.12453
	98.0765	-0.12467
	98.172	-0.12499
	98.2664	-0.12521
	98.361	-0.12524
	98.4562	-0.12546
	98.5517	-0.12528
	98.6469	-0.12539
	98.7422	-0.12549
	98.8376	-0.12585
	98.9339	-0.12585
	99.0297	-0.12596
	99.1257	-0.12603
	99.2214	-0.12613
	99.3176	-0.12621
	99.4131	-0.12624
	99.5091	-0.12617
	99.6054	-0.12617
	99.7017	-0.12628
	99.7979	-0.12635
	99.8941	-0.12638
	99.9915	-0.12646
	100.088	-0.12649
	100.185	-0.12671
	100.282	-0.12699
	100.379	-0.1271
	100.476	-0.12713
	100.573	-0.12738
	100.671	-0.12745
	100.767	-0.12753
	100.864	-0.12749
	100.961	-0.12777
	101.058	-0.12788
	101.155	-0.12788
	101.252	-0.12802
	101.35	-0.1281
	101.448	-0.12831
	101.545	-0.12849
	101.642	-0.12842
	101.74	-0.12838
	101.838	-0.12831
	101.935	-0.12824
	102.033	-0.12849
	102.13	-0.12852
	102.228	-0.12877
	102.326	-0.12884
	102.424	-0.12884
	102.522	-0.12895
	102.619	-0.12906
	102.717	-0.1292
	102.815	-0.1292
	102.914	-0.1292
	103.012	-0.12938
	103.111	-0.12952
	103.21	-0.12966
	103.308	-0.1297
	103.406	-0.12974
	103.504	-0.12995
	103.602	-0.13031
	103.701	-0.13027
	103.799	-0.13056
	103.896	-0.13056
	103.994	-0.13059
	104.092	-0.13059
	104.191	-0.1308
	104.289	-0.13088
	104.387	-0.13105
	104.486	-0.13116
	104.584	-0.13113
	104.682	-0.13123
	104.78	-0.13141
	104.879	-0.13184
	104.977	-0.13191
	105.075	-0.13173
	105.174	-0.13184
	105.273	-0.13191
	105.371	-0.13187
	105.47	-0.13202
	105.569	-0.13209
	105.667	-0.13237
	105.766	-0.13244
	105.864	-0.13241
	105.964	-0.13241
	106.063	-0.13284
	106.162	-0.13284
	106.261	-0.13312
	106.361	-0.13316
	106.46	-0.13298
	106.56	-0.13298
	106.66	-0.13294
	106.76	-0.13302
	106.859	-0.13302
	106.959	-0.13316
	107.06	-0.13341
	107.16	-0.13355
	107.26	-0.13376
	107.36	-0.13384
	107.46	-0.13401
	107.559	-0.13426
	107.659	-0.13441
	107.759	-0.13473
	107.859	-0.1349
	107.959	-0.13508
	108.059	-0.13505
	108.159	-0.13498
	108.259	-0.13501
	108.359	-0.13519
	108.459	-0.13519
	108.56	-0.13523
	108.659	-0.13526
	108.759	-0.13523
	108.859	-0.13533
	108.959	-0.13533
	109.059	-0.13548
	109.159	-0.13551
	109.259	-0.13565
	109.359	-0.1358
	109.46	-0.13587
	109.56	-0.13608
	109.662	-0.13622
	109.763	-0.1364
	109.863	-0.13654
	109.964	-0.13658
	110.064	-0.13658
	110.165	-0.13651
	110.265	-0.13672
	110.365	-0.13672
	110.466	-0.13687
	110.567	-0.13687
	110.667	-0.13694
	110.768	-0.13715
	110.869	-0.13726
	110.97	-0.13733
	111.071	-0.13736
	111.172	-0.13744
	111.273	-0.13754
	111.373	-0.13769
	111.473	-0.13786
	111.574	-0.13786
	111.675	-0.13804
	111.776	-0.13822
	111.877	-0.13815
	111.978	-0.13833
	112.079	-0.13851
	112.181	-0.13858
	112.283	-0.13868
	112.384	-0.13879
	112.485	-0.13893
	112.586	-0.13893
	112.687	-0.13893
	112.788	-0.13893
	112.89	-0.13915
	112.991	-0.1394
	113.093	-0.1394
	113.195	-0.13915
	113.295	-0.13915
	113.397	-0.13911
	113.498	-0.13925
	113.6	-0.1395
	113.701	-0.13972
	113.801	-0.13972
	113.902	-0.13979
	114.003	-0.13986
	114.104	-0.14004
	114.206	-0.14007
	114.307	-0.14025
	114.407	-0.14047
	114.508	-0.1405
	114.609	-0.1405
	114.71	-0.14043
	114.812	-0.14054
	114.913	-0.14064
	115.014	-0.14079
	115.115	-0.14082
	115.217	-0.14097
	115.318	-0.14097
	115.42	-0.14111
	115.522	-0.14111
	115.624	-0.14122
	115.725	-0.14143
	115.827	-0.14129
	115.929	-0.14139
	116.03	-0.14146
	116.132	-0.14139
	116.234	-0.14186
	116.336	-0.14193
	116.436	-0.14221
	116.538	-0.14218
	116.641	-0.14211
	116.743	-0.14204
	116.845	-0.14196
	116.947	-0.14211
	117.049	-0.14211
	117.151	-0.14225
	117.253	-0.14239
	117.355	-0.14246
	117.457	-0.14246
	117.559	-0.14246
	117.661	-0.14253
	117.763	-0.14253
	117.865	-0.14278
	117.966	-0.14296
	118.068	-0.14321
	118.171	-0.14328
	118.274	-0.14343
	118.376	-0.14368
	118.477	-0.14364
	118.58	-0.14382
	118.683	-0.14407
	118.785	-0.14414
	118.887	-0.14428
	118.99	-0.14435
	119.091	-0.1445
	119.193	-0.14471
	119.295	-0.14485
	119.397	-0.14474
	119.498	-0.14478
	119.6	-0.14489
	119.702	-0.14503
	119.804	-0.14521
	119.906	-0.14539
	120.008	-0.14564
	120.11	-0.14553
	120.212	-0.14553
	120.313	-0.14546
	120.414	-0.14556
	120.516	-0.1456
	120.617	-0.14524
	120.718	-0.14528
	120.82	-0.14517
	120.921	-0.14524
	121.022	-0.14524
	121.123	-0.14532
	121.225	-0.14549
	121.328	-0.14553
	121.43	-0.14546
	121.531	-0.14546
	121.634	-0.14542
	121.735	-0.14532
	121.837	-0.14542
	121.939	-0.14549
	122.041	-0.14539
	122.143	-0.14549
	122.245	-0.14553
	122.347	-0.14574
	122.448	-0.14578
	122.551	-0.14585
	122.653	-0.14617
	122.754	-0.14606
	122.857	-0.14603
	122.958	-0.14599
	123.06	-0.14599
	123.163	-0.1461
	123.265	-0.14617
	123.367	-0.14653
	123.468	-0.14624
	123.569	-0.14638
	123.671	-0.14617
	123.773	-0.1461
	123.874	-0.14624
	123.976	-0.14638
	124.078	-0.14642
	124.18	-0.14663
	124.281	-0.14674
	124.383	-0.14678
	124.485	-0.14667
	124.587	-0.14663
	124.69	-0.14653
	124.793	-0.14649
	124.895	-0.14646
	124.997	-0.14656
	125.099	-0.14685
	125.201	-0.14678
	125.303	-0.14692
	125.405	-0.1472
	125.507	-0.14706
	125.61	-0.14696
	125.712	-0.14699
	125.814	-0.14735
	125.917	-0.14724
	126.019	-0.14724
	126.121	-0.14731
	126.223	-0.14749
	126.324	-0.14753
	126.426	-0.14767
	126.528	-0.14756
	126.63	-0.14742
	126.732	-0.14745
	126.833	-0.14753
	126.934	-0.1477
	127.035	-0.1477
	127.137	-0.14763
	127.239	-0.1476
	127.341	-0.14749
	127.442	-0.1476
	127.543	-0.14767
	127.645	-0.14763
	127.747	-0.14756
	127.848	-0.14767
	127.949	-0.14781
	128.05	-0.14777
	128.152	-0.14785
	128.253	-0.14795
	128.354	-0.14792
	128.456	-0.14785
	128.558	-0.1477
	128.66	-0.14767
	128.761	-0.14763
	128.863	-0.1476
	128.964	-0.1477
	129.066	-0.14788
	129.168	-0.14792
	129.27	-0.14788
	129.371	-0.14788
	129.473	-0.14792
	129.575	-0.14792
	129.677	-0.14799
	129.779	-0.14788
	129.88	-0.14799
	129.982	-0.14795
	130.084	-0.14788
	130.186	-0.14788
	130.287	-0.14824
	130.389	-0.14831
	130.491	-0.1481
	130.592	-0.14799
	130.694	-0.1481
	130.796	-0.1481
	130.898	-0.14817
	131	-0.14827
	131.101	-0.14813
	131.202	-0.14831
	131.304	-0.14827
	131.406	-0.14824
	131.508	-0.14842
	131.61	-0.14842
	131.711	-0.14835
	131.812	-0.14842
	131.913	-0.14845
	132.014	-0.14863
	132.115	-0.1487
	132.216	-0.14867
	132.318	-0.14877
	132.419	-0.14884
	132.52	-0.14884
	132.622	-0.14899
	132.724	-0.14902
	132.825	-0.14899
	132.927	-0.14899
	133.028	-0.14888
	133.128	-0.14877
	133.23	-0.14881
	133.331	-0.14877
	133.432	-0.14881
	133.532	-0.14884
	133.633	-0.14884
	133.734	-0.14881
	133.836	-0.14892
	133.937	-0.14863
	134.038	-0.14888
	134.14	-0.14899
	134.241	-0.14906
	134.343	-0.14902
	134.444	-0.14906
	134.545	-0.14906
	134.646	-0.14909
	134.747	-0.14909
	134.848	-0.14927
	134.949	-0.14931
	135.049	-0.14913
	135.151	-0.14913
	135.253	-0.14909
	135.354	-0.14917
	135.455	-0.14927
	135.556	-0.14931
	135.658	-0.14945
	135.759	-0.14949
	135.86	-0.14963
	135.961	-0.14913
	136.062	-0.14917
	136.164	-0.14924
	136.265	-0.14909
	136.366	-0.14949
	136.467	-0.14913
	136.568	-0.14917
	136.669	-0.14913
	136.77	-0.14924
	136.872	-0.14927
	136.973	-0.14934
	137.074	-0.14938
	137.176	-0.14938
	137.277	-0.14934
	137.377	-0.14952
	137.478	-0.14945
	137.579	-0.14966
	137.681	-0.1497
	137.782	-0.14981
	137.883	-0.14984
	137.984	-0.14981
	138.085	-0.14988
	138.186	-0.14995
	138.286	-0.14988
	138.388	-0.1497
	138.489	-0.14984
	138.59	-0.14988
	138.691	-0.14981
	138.793	-0.14977
	138.894	-0.14995
	138.994	-0.15002
	139.095	-0.14988
	139.196	-0.14977
	139.297	-0.14984
	139.399	-0.15006
	139.5	-0.14995
	139.601	-0.14981
	139.703	-0.14999
	139.804	-0.14981
	139.905	-0.14984
	140.006	-0.15006
	140.107	-0.14999
	140.208	-0.14995
	140.308	-0.14999
	140.409	-0.15016
	140.509	-0.15013
	140.609	-0.15009
	140.71	-0.15009
	140.811	-0.15002
	140.911	-0.15006
	141.012	-0.15013
	141.113	-0.1502
	141.213	-0.15027
	141.313	-0.15027
	141.414	-0.15038
	141.514	-0.15027
	141.615	-0.1502
	141.715	-0.15027
	141.816	-0.15023
	141.916	-0.1502
	142.017	-0.15038
	142.118	-0.15048
	142.219	-0.15056
	142.319	-0.15056
	142.42	-0.15048
	142.521	-0.15045
	142.621	-0.15031
	142.722	-0.15031
	142.823	-0.15031
	142.924	-0.15034
	143.024	-0.15023
	143.125	-0.15027
	143.226	-0.15034
	143.326	-0.15045
	143.427	-0.15038
	143.527	-0.1502
	143.628	-0.15031
	143.728	-0.15059
	143.829	-0.15052
	143.929	-0.15031
	144.029	-0.15041
	144.13	-0.15052
	144.231	-0.15045
	144.331	-0.15041
	144.432	-0.15056
	144.532	-0.15052
	144.633	-0.15088
	144.734	-0.15095
	144.835	-0.1507
	144.936	-0.15059
	145.036	-0.15063
	145.136	-0.15056
	145.236	-0.15059
	145.337	-0.15048
	145.437	-0.15066
	145.538	-0.15059
	145.638	-0.15059
	145.738	-0.15081
	145.839	-0.15084
	145.939	-0.15081
	146.04	-0.15088
	146.14	-0.15091
	146.24	-0.15095
	146.339	-0.15113
	146.439	-0.15127
	146.539	-0.1512
	146.638	-0.15116
	146.738	-0.15113
	146.838	-0.15113
	146.939	-0.15113
	147.039	-0.15105
	147.139	-0.15109
	147.239	-0.15095
	147.339	-0.15102
	147.439	-0.15116
	147.539	-0.1512
	147.639	-0.15109
	147.74	-0.15109
	147.84	-0.15109
	147.94	-0.15102
	148.04	-0.15098
	148.139	-0.15091
	148.239	-0.15098
	148.339	-0.15095
	148.439	-0.15109
	148.539	-0.1512
	148.64	-0.15127
	148.741	-0.15113
	148.841	-0.15113
	148.942	-0.1512
	149.042	-0.15127
	149.142	-0.15123
	149.242	-0.15116
	149.342	-0.15123
	149.441	-0.15141
	149.541	-0.15152
	149.641	-0.15155
	149.74	-0.15141
	149.84	-0.15155
	149.94	-0.15187
	150.04	-0.1518
	150.14	-0.15177
	150.241	-0.15173
	150.34	-0.15177
	150.44	-0.15187
	150.539	-0.15191
	150.64	-0.15177
	150.739	-0.15173
	150.839	-0.15184
	150.938	-0.15202
	151.037	-0.15216
	151.136	-0.15205
	151.236	-0.15191
	151.336	-0.15198
	151.436	-0.15195
	151.536	-0.15209
	151.636	-0.15212
	151.736	-0.15223
	151.836	-0.15223
	151.937	-0.1522
	152.037	-0.15212
	152.136	-0.15195
	152.236	-0.15191
	152.335	-0.1522
	152.435	-0.15223
	152.536	-0.15227
	152.636	-0.15252
	152.735	-0.15248
	152.835	-0.15255
	152.935	-0.15245
	153.035	-0.15223
	153.136	-0.15202
	153.236	-0.15223
	153.336	-0.15216
	153.436	-0.1523
	153.535	-0.15262
	153.635	-0.15255
	153.734	-0.15259
	153.834	-0.15259
	153.933	-0.15266
	154.032	-0.15262
	154.132	-0.15266
	154.231	-0.15273
	154.331	-0.15255
	154.43	-0.15241
	154.529	-0.15248
	154.628	-0.15252
	154.728	-0.15241
	154.827	-0.15252
	154.927	-0.1528
	155.027	-0.1528
	155.125	-0.15298
	155.224	-0.15316
	155.324	-0.15305
	155.423	-0.15312
	155.523	-0.15319
	155.623	-0.15309
	155.723	-0.15294
	155.822	-0.15294
	155.922	-0.15294
	156.022	-0.15294
	156.122	-0.15298
	156.222	-0.15302
	156.321	-0.15319
	156.421	-0.15327
	156.521	-0.15323
	156.621	-0.15323
	156.72	-0.1533
	156.82	-0.15341
	156.92	-0.15344
	157.02	-0.15344
	157.12	-0.15327
	157.22	-0.15334
	157.32	-0.15366
	157.419	-0.15334
	157.519	-0.15316
	157.618	-0.15319
	157.718	-0.15334
	157.818	-0.15348
	157.918	-0.15351
	158.017	-0.15351
	158.117	-0.15359
	158.217	-0.15355
	158.316	-0.15341
	158.416	-0.15327
	158.515	-0.15327
	158.615	-0.15319
	158.714	-0.15327
	158.814	-0.15334
	158.913	-0.15348
	159.012	-0.15341
	159.111	-0.15348
	159.21	-0.15351
	159.31	-0.15341
	159.408	-0.15334
	159.508	-0.15351
	159.608	-0.15362
	159.707	-0.15362
	159.806	-0.15376
	159.906	-0.15387
	160.005	-0.15376
	160.105	-0.15369
	160.204	-0.15376
	160.303	-0.15391
	160.403	-0.15405
	160.503	-0.15394
	160.603	-0.15394
	160.702	-0.15416
	160.802	-0.15423
	160.902	-0.15412
	161.002	-0.15423
	161.102	-0.15423
	161.202	-0.1543
	161.301	-0.15419
	161.4	-0.15426
	161.499	-0.15423
	161.598	-0.15437
	161.697	-0.15433
	161.796	-0.15448
	161.896	-0.15473
	161.995	-0.15469
	162.094	-0.15476
	162.193	-0.15494
	162.292	-0.15494
	162.391	-0.15494
	162.49	-0.1548
	162.589	-0.15487
	162.688	-0.15498
	162.788	-0.15491
	162.887	-0.15473
	162.987	-0.15483
	163.086	-0.15487
	163.186	-0.15494
	163.285	-0.15508
	163.385	-0.15519
	163.485	-0.15512
	163.585	-0.15512
	163.686	-0.15544
	163.786	-0.1553
	163.885	-0.15515
	163.985	-0.15533
	164.085	-0.15551
	164.184	-0.15526
	164.284	-0.15555
	164.384	-0.1558
	164.483	-0.15576
	164.583	-0.15565
	164.682	-0.15583
	164.782	-0.15583
	164.881	-0.15587
	164.98	-0.15597
	165.08	-0.15601
	165.179	-0.15597
	165.278	-0.15597
	165.378	-0.15605
	165.477	-0.15594
	165.576	-0.15576
	165.676	-0.15597
	165.775	-0.15573
	165.874	-0.15565
	165.974	-0.15608
	166.073	-0.15594
	166.172	-0.15608
	166.271	-0.15608
	166.37	-0.15608
	166.469	-0.1563
	166.569	-0.1564
	166.668	-0.15644
	166.768	-0.15637
	166.867	-0.15647
	166.967	-0.15655
	167.066	-0.15679
	167.165	-0.15694
	167.264	-0.15701
	167.364	-0.15687
	167.463	-0.1569
	167.562	-0.15701
	167.661	-0.15697
	167.76	-0.15701
	167.86	-0.15701
	167.959	-0.15704
	168.058	-0.15704
	168.158	-0.15704
	168.258	-0.15694
	168.358	-0.15679
	168.458	-0.15683
	168.557	-0.1569
	168.657	-0.15729
	168.757	-0.15719
	168.856	-0.15729
	168.955	-0.15733
	169.054	-0.15715
	169.154	-0.15726
	169.254	-0.1574
	169.353	-0.1574
	169.453	-0.15733
	169.553	-0.15747
	169.652	-0.15754
	169.752	-0.15783
	169.851	-0.15794
	169.951	-0.15786
	170.051	-0.15783
	170.15	-0.15765
	170.249	-0.15751
	170.349	-0.15783
	170.448	-0.15804
	170.548	-0.15822
	170.647	-0.15822
	170.747	-0.15836
	170.846	-0.15851
	170.946	-0.15854
	171.046	-0.15858
	171.145	-0.15858
	171.245	-0.15861
	171.345	-0.15872
	171.445	-0.15861
	171.544	-0.15833
	171.643	-0.15836
	171.742	-0.15851
	171.841	-0.15876
	171.942	-0.15872
	172.041	-0.15861
	172.14	-0.15872
	172.24	-0.15868
	172.34	-0.15861
	172.439	-0.15851
	172.539	-0.15865
	172.638	-0.15868
	172.738	-0.15872
	172.837	-0.15883
	172.938	-0.15851
	173.037	-0.15868
	173.137	-0.15883
	173.237	-0.1589
	173.337	-0.15929
	173.436	-0.15933
	173.535	-0.1594
	173.636	-0.15943
	173.736	-0.15961
	173.836	-0.15961
	173.936	-0.15954
	174.036	-0.15968
	174.135	-0.15968
	174.235	-0.15983
	174.335	-0.15983
	174.435	-0.15968
	174.535	-0.15954
	174.635	-0.15975
	174.735	-0.1599
	174.835	-0.15986
	174.934	-0.15997
	175.034	-0.16011
	175.134	-0.16004
	175.234	-0.16
	175.333	-0.16004
	175.433	-0.16022
	175.533	-0.16036
	175.633	-0.1604
	175.733	-0.1605
	175.833	-0.16057
	175.932	-0.16057
	176.033	-0.16072
	176.133	-0.16079
	176.234	-0.16082
	176.335	-0.16068
	176.435	-0.16057
	176.535	-0.16072
	176.635	-0.16075
	176.736	-0.16065
	176.836	-0.16075
	176.936	-0.16097
	177.037	-0.16107
	177.137	-0.16097
	177.237	-0.16104
	177.337	-0.16125
	177.438	-0.16132
	177.538	-0.16136
	177.639	-0.16139
	177.739	-0.16125
	177.84	-0.16132
	177.94	-0.16154
	178.04	-0.16154
	178.14	-0.16171
	178.24	-0.16175
	178.34	-0.16179
	178.439	-0.16182
	178.539	-0.16171
	178.639	-0.16179
	178.739	-0.16182
	178.839	-0.16207
	178.938	-0.16211
	179.038	-0.16204
	179.138	-0.16204
	179.238	-0.16211
	179.338	-0.16218
	179.438	-0.16236
	179.538	-0.1625
	179.637	-0.16268
	179.737	-0.16278
	179.837	-0.16268
	179.937	-0.16253
	180.037	-0.16246
	180.137	-0.16257
	180.237	-0.16257
	180.337	-0.16264
	180.438	-0.16268
	180.538	-0.16275
	180.639	-0.16286
	180.74	-0.16289
	180.84	-0.16264
	180.941	-0.16296
	181.042	-0.16314
	181.142	-0.16311
	181.243	-0.16286
	181.344	-0.16293
	181.444	-0.16311
	181.544	-0.16314
	181.644	-0.16321
	181.745	-0.16325
	181.845	-0.16321
	181.946	-0.16343
	182.045	-0.1636
	182.146	-0.16357
	182.245	-0.16371
	182.346	-0.16385
	182.446	-0.16396
	182.546	-0.16414
	182.646	-0.16407
	182.746	-0.16396
	182.846	-0.16396
	182.946	-0.164
	183.045	-0.16403
	183.145	-0.16421
	183.245	-0.16407
	183.345	-0.164
	183.446	-0.164
	183.546	-0.16417
	183.647	-0.1641
	183.748	-0.16421
	183.848	-0.16425
	183.948	-0.16435
	184.049	-0.16446
	184.15	-0.1646
	184.251	-0.16464
	184.352	-0.16475
	184.452	-0.16475
	184.553	-0.16467
	184.653	-0.16471
	184.754	-0.16475
	184.854	-0.16485
	184.954	-0.16478
	185.055	-0.16485
	185.155	-0.16496
	185.256	-0.16521
	185.356	-0.1651
	185.456	-0.16503
	185.556	-0.16517
	185.656	-0.16532
	185.757	-0.16549
	185.857	-0.16567
	185.958	-0.16571
	186.058	-0.16571
	186.159	-0.16592
	186.259	-0.16585
	186.359	-0.16603
	186.458	-0.16614
	186.559	-0.16596
	186.659	-0.16603
	186.76	-0.1661
	186.861	-0.16617
	186.961	-0.16617
	187.062	-0.16617
	187.163	-0.16614
	187.264	-0.1661
	187.366	-0.16614
	187.466	-0.16628
	187.567	-0.16635
	187.668	-0.16642
	187.769	-0.16635
	187.87	-0.16635
	187.971	-0.16653
	188.071	-0.16671
	188.171	-0.1666
	188.272	-0.16667
	188.372	-0.16674
	188.474	-0.16671
	188.576	-0.16646
	188.676	-0.16628
	188.777	-0.16631
	188.878	-0.16656
	188.979	-0.16692
	189.08	-0.16674
	189.181	-0.16667
	189.281	-0.16671
	189.381	-0.16699
	189.481	-0.16681
	189.582	-0.16706
	189.682	-0.16717
	189.783	-0.16749
	189.883	-0.16753
	189.983	-0.1677
	190.083	-0.16792
	190.184	-0.16774
	190.284	-0.16774
	190.385	-0.16781
	190.485	-0.16781
	190.585	-0.1677
	190.686	-0.16778
	190.786	-0.16778
	190.887	-0.16799
	190.987	-0.16785
	191.087	-0.16767
	191.188	-0.16763
	191.288	-0.16781
	191.388	-0.16792
	191.489	-0.16799
	191.59	-0.16795
	191.69	-0.1681
	191.791	-0.16817
	191.892	-0.16838
	191.992	-0.16845
	192.093	-0.16845
	192.194	-0.16835
	192.294	-0.16827
	192.394	-0.16838
	192.495	-0.1686
	192.596	-0.16863
	192.696	-0.16863
	192.797	-0.16877
	192.897	-0.16877
	192.997	-0.16892
	193.099	-0.16892
	193.199	-0.16892
	193.3	-0.16892
	193.4	-0.16888
	193.501	-0.16899
	193.601	-0.16902
	193.702	-0.16913
	193.802	-0.1692
	193.903	-0.16909
	194.003	-0.16902
	194.104	-0.16913
	194.204	-0.16931
	194.305	-0.16917
	194.406	-0.16924
	194.506	-0.16934
	194.607	-0.16938
	194.708	-0.16938
	194.808	-0.16938
	194.909	-0.1692
	195.01	-0.16917
	195.11	-0.1692
	195.21	-0.16927
	195.31	-0.16938
	195.41	-0.16963
	195.51	-0.16952
	195.611	-0.16945
	195.711	-0.16963
	195.812	-0.16974
	195.912	-0.16988
	196.012	-0.16981
	196.113	-0.1697
	196.213	-0.16966
	196.313	-0.16959
	196.414	-0.1697
	196.514	-0.16988
	196.614	-0.17002
	196.714	-0.17002
	196.814	-0.16995
	196.913	-0.17009
	197.014	-0.1702
	197.113	-0.17041
	197.214	-0.17041
	197.313	-0.17038
	197.413	-0.17038
	197.513	-0.17024
	197.614	-0.17031
	197.714	-0.17031
	197.814	-0.17052
	197.914	-0.17048
	198.014	-0.17052
	198.113	-0.17034
	198.213	-0.17024
	198.313	-0.17048
	198.413	-0.17059
	198.513	-0.1707
	198.612	-0.17084
	198.712	-0.17084
	198.812	-0.17073
	198.912	-0.17081
	199.013	-0.17091
	199.112	-0.17106
	199.213	-0.1712
	199.313	-0.17113
	199.413	-0.1712
	199.514	-0.17127
	199.614	-0.17138
	199.714	-0.17141
	199.813	-0.17123
	199.914	-0.17134
	200.014	-0.17152
	200.114	-0.17166
	200.215	-0.17166
	200.315	-0.1718
	200.416	-0.17173
	200.516	-0.17177
	200.617	-0.17177
	200.717	-0.17188
	200.817	-0.17202
	200.918	-0.17209
	201.018	-0.17202
	201.118	-0.1722
	201.219	-0.17227
	201.318	-0.1722
	201.418	-0.17216
	201.518	-0.17195
	201.618	-0.17209
	201.718	-0.17227
	201.818	-0.17245
	201.918	-0.17252
	202.018	-0.17248
	202.118	-0.1727
	202.218	-0.17262
	202.317	-0.17277
	202.416	-0.17291
	202.516	-0.17284
	202.616	-0.1727
	202.715	-0.1727
	202.816	-0.17277
	202.916	-0.17294
	203.016	-0.17316
	203.115	-0.17319
	203.216	-0.17334
	203.315	-0.17362
	203.416	-0.17334
	203.516	-0.17334
	203.616	-0.17337
	203.716	-0.17337
	203.817	-0.17348
	203.916	-0.17355
	204.017	-0.17352
	204.117	-0.17344
	204.217	-0.17348
	204.317	-0.17359
	204.417	-0.1738
	204.517	-0.17384
	204.617	-0.17391
	204.717	-0.17391
	204.817	-0.17387
	204.918	-0.17405
	205.018	-0.17401
	205.118	-0.17401
	205.218	-0.17409
	205.318	-0.17423
	205.418	-0.17434
	205.517	-0.17455
	205.618	-0.17458
	205.717	-0.17473
	205.817	-0.17455
	205.917	-0.17458
	206.017	-0.17469
	206.117	-0.17466
	206.217	-0.1748
	206.316	-0.17501
	206.415	-0.17501
	206.515	-0.17501
	206.615	-0.17508
	206.715	-0.17533
	206.815	-0.17548
	206.915	-0.17519
	207.014	-0.17512
	207.114	-0.17512
	207.213	-0.17519
	207.313	-0.1753
	207.412	-0.17526
	207.512	-0.1753
	207.613	-0.17548
	207.713	-0.17558
	207.813	-0.17562
	207.913	-0.17562
	208.012	-0.17562
	208.112	-0.17576
	208.212	-0.17583
	208.313	-0.17594
	208.412	-0.17587
	208.512	-0.1759
	208.612	-0.1759
	208.712	-0.17598
	208.811	-0.17594
	208.91	-0.17608
	209.011	-0.17626
	209.11	-0.17669
	209.21	-0.1768
	209.31	-0.17683
	209.411	-0.17676
	209.511	-0.17669
	209.61	-0.17672
	209.709	-0.17672
	209.809	-0.17672
	209.909	-0.17676
	210.008	-0.17647
	210.108	-0.17669
	210.208	-0.17676
	210.307	-0.17676
	210.407	-0.17687
	210.507	-0.17722
	210.606	-0.17733
	210.706	-0.17729
	210.806	-0.17708
	210.906	-0.17726
	211.006	-0.17708
	211.106	-0.17712
	211.205	-0.17719
	211.305	-0.17737
	211.405	-0.17769
	211.505	-0.17794
	211.604	-0.17797
	211.704	-0.17801
	211.804	-0.17811
	211.905	-0.17804
	212.005	-0.17797
	212.105	-0.17786
	212.205	-0.17801
	212.305	-0.17804
	212.405	-0.17808
	212.506	-0.17822
	212.606	-0.17826
	212.706	-0.17836
	212.806	-0.17847
	212.906	-0.17854
	213.006	-0.17858
	213.107	-0.17879
	213.207	-0.17893
	213.306	-0.17908
	213.406	-0.17904
	213.506	-0.17908
	213.606	-0.17908
	213.705	-0.17926
	213.805	-0.17933
	213.905	-0.17911
	214.003	-0.17915
	214.102	-0.17961
	214.202	-0.17961
	214.301	-0.17947
	214.4	-0.17947
	214.5	-0.17954
	214.599	-0.17943
	214.698	-0.17933
	214.798	-0.17954
	214.898	-0.17965
	214.997	-0.17972
	215.097	-0.17979
	215.197	-0.17986
	215.297	-0.17947
	215.398	-0.17993
	215.498	-0.18004
	215.598	-0.18018
	215.697	-0.18025
	215.798	-0.18043
	215.898	-0.1804
	215.998	-0.18032
	216.098	-0.18032
	216.199	-0.18057
	216.299	-0.18054
	216.398	-0.18075
	216.499	-0.18097
	216.599	-0.18097
	216.699	-0.18104
	216.799	-0.18114
	216.899	-0.18125
	216.999	-0.18125
	217.099	-0.18147
	217.198	-0.18154
	217.297	-0.18157
	217.397	-0.18172
	217.496	-0.18211
	217.596	-0.18225
	217.696	-0.18221
	217.796	-0.18239
	217.895	-0.18239
	217.995	-0.18254
	218.094	-0.18243
	218.194	-0.18261
	218.294	-0.18264
	218.393	-0.18264
	218.493	-0.18271
	218.593	-0.18275
	218.692	-0.18278
	218.791	-0.18275
	218.89	-0.18278
	218.99	-0.18289
	219.09	-0.183
	219.189	-0.18293
	219.289	-0.18303
	219.389	-0.18314
	219.488	-0.18325
	219.587	-0.18314
	219.687	-0.18303
	219.786	-0.18318
	219.886	-0.18328
	219.985	-0.18336
	220.086	-0.18339
	220.186	-0.18343
	220.285	-0.18336
	220.386	-0.18346
	220.485	-0.18357
	220.585	-0.1836
	220.685	-0.18364
	220.786	-0.18375
	220.886	-0.18389
	220.986	-0.184
	221.086	-0.184
	221.187	-0.18435
	221.287	-0.18428
	221.387	-0.1841
	221.487	-0.18396
	221.587	-0.18442
	221.688	-0.18432
	221.788	-0.18471
	221.888	-0.18471
	221.988	-0.18467
	222.088	-0.18471
	222.188	-0.18482
	222.287	-0.18482
	222.387	-0.18492
	222.486	-0.18496
	222.587	-0.18553
	222.687	-0.18549
	222.787	-0.18553
	222.887	-0.18549
	222.987	-0.1856
	223.087	-0.1856
	223.187	-0.18564
	223.286	-0.1856
	223.387	-0.18521
	223.487	-0.18521
	223.587	-0.1851
	223.687	-0.18524
	223.786	-0.18539
	223.886	-0.18553
	223.985	-0.18564
	224.085	-0.18571
	224.184	-0.18557
	224.284	-0.18553
	224.384	-0.18582
	224.483	-0.18599
	224.582	-0.1861
	224.681	-0.18621
	224.781	-0.18635
	224.88	-0.18656
	224.98	-0.18667
	225.079	-0.1866
	225.179	-0.18671
	225.278	-0.18674
	225.378	-0.18713
	225.477	-0.18721
	225.577	-0.18696
	225.676	-0.18674
	225.776	-0.18678
	225.875	-0.18688
	225.975	-0.18696
	226.076	-0.18706
	226.176	-0.18713
	226.276	-0.18713
	226.377	-0.18703
	226.477	-0.18746
	226.577	-0.18753
	226.677	-0.18735
	226.778	-0.18756
	226.878	-0.18785
	226.978	-0.18817
	227.078	-0.18827
	227.178	-0.18849
	227.278	-0.18831
	227.378	-0.18842
	227.478	-0.18856
	227.578	-0.18867
	227.677	-0.18877
	227.778	-0.18874
	227.878	-0.18867
	227.978	-0.18867
	228.077	-0.18877
	228.177	-0.18899
	228.277	-0.18917
	228.377	-0.18913
	228.476	-0.18902
	228.576	-0.18942
	228.675	-0.18956
	228.775	-0.18963
	228.875	-0.18974
	228.974	-0.18956
	229.074	-0.1897
	229.174	-0.18984
	229.274	-0.19009
	229.374	-0.19009
	229.474	-0.1902
	229.573	-0.19027
	229.673	-0.19052
	229.773	-0.19081
	229.873	-0.19063
	229.973	-0.19102
	230.073	-0.19095
	230.174	-0.19102
	230.273	-0.19109
	230.373	-0.1912
	230.474	-0.19131
	230.575	-0.19134
	230.675	-0.19138
	230.776	-0.19166
	230.876	-0.19177
	230.976	-0.1917
	231.077	-0.19177
	231.178	-0.19188
	231.278	-0.19191
	231.379	-0.19188
	231.479	-0.19202
	231.58	-0.19223
	231.681	-0.1923
	231.781	-0.19237
	231.882	-0.19266
	231.982	-0.19223
	232.083	-0.1923
	232.183	-0.19248
	232.283	-0.19291
	232.383	-0.19287
	232.482	-0.19298
	232.582	-0.19316
	232.682	-0.19309
	232.782	-0.19305
	232.882	-0.19312
	232.982	-0.1933
	233.082	-0.1933
	233.182	-0.19359
	233.281	-0.1938
	233.381	-0.19362
	233.481	-0.19369
	233.58	-0.19398
	233.68	-0.19444
	233.779	-0.19409
	233.879	-0.19412
	233.978	-0.19451
	234.077	-0.19459
	234.177	-0.1943
	234.277	-0.19434
	234.376	-0.19437
	234.476	-0.19466
	234.577	-0.19483
	234.676	-0.19519
	234.776	-0.19541
	234.876	-0.19523
	234.975	-0.19508
	235.074	-0.19523
	235.174	-0.19555
	235.274	-0.19551
	235.374	-0.19533
	235.474	-0.19551
	235.573	-0.19551
	235.673	-0.19569
	235.773	-0.19573
	235.873	-0.19573
	235.973	-0.1958
	236.074	-0.19612
	236.174	-0.1964
	236.274	-0.19644
	236.375	-0.19662
	236.475	-0.19662
	236.575	-0.19662
	236.675	-0.19662
	236.776	-0.19655
	236.876	-0.19665
	236.977	-0.19683
	237.077	-0.19715
	237.177	-0.19733
	237.278	-0.19726
	237.377	-0.19726
	237.478	-0.19733
	237.579	-0.19747
	237.679	-0.1979
	237.78	-0.19783
	237.88	-0.19779
	237.98	-0.1979
	238.08	-0.19787
	238.181	-0.19801
	238.281	-0.19811
	238.381	-0.19811
	238.481	-0.19822
	238.581	-0.19829
	238.682	-0.19847
	238.782	-0.19872
	238.882	-0.19876
	238.982	-0.19876
	239.082	-0.19879
	239.183	-0.19897
	239.283	-0.19929
	239.383	-0.19911
	239.484	-0.19908
	239.584	-0.19893
	239.684	-0.19954
	239.784	-0.19961
	239.884	-0.19965
	239.985	-0.19983
	240.085	-0.19997
	240.185	-0.20008
	240.284	-0.20025
	240.384	-0.2004
	240.484	-0.20047
	240.584	-0.2004
	240.684	-0.20072
	240.784	-0.20086
	240.884	-0.2009
	240.984	-0.20072
	241.084	-0.20061
	241.183	-0.20079
	241.282	-0.20125
	241.382	-0.20129
	241.482	-0.20136
	241.582	-0.20139
	241.681	-0.20125
	241.781	-0.20136
	241.88	-0.20164
	241.98	-0.20189
	242.079	-0.20189
	242.18	-0.20189
	242.279	-0.20207
	242.379	-0.20221
	242.479	-0.20232
	242.578	-0.20239
	242.678	-0.20279
	242.778	-0.20271
	242.877	-0.20279
	242.977	-0.20289
	243.078	-0.20289
	243.179	-0.20303
	243.279	-0.20314
	243.38	-0.20307
	243.48	-0.20296
	243.58	-0.20318
	243.68	-0.20336
	243.78	-0.20346
	243.88	-0.20364
	243.98	-0.20371
	244.08	-0.20385
	244.18	-0.20393
	244.28	-0.20389
	244.38	-0.2041
	244.48	-0.20414
	244.58	-0.20428
	244.68	-0.20425
	244.78	-0.20425
	244.88	-0.20457
	244.98	-0.20475
	245.08	-0.20503
	245.18	-0.205
	245.279	-0.20517
	245.38	-0.20535
	245.479	-0.20535
	245.58	-0.20532
	245.68	-0.20549
	245.78	-0.2056
	245.88	-0.20571
	245.98	-0.20578
	246.08	-0.20589
	246.181	-0.20603
	246.281	-0.20628
	246.381	-0.20642
	246.482	-0.20656
	246.582	-0.20656
	246.683	-0.20649
	246.783	-0.20664
	246.883	-0.20671
	246.984	-0.20681
	247.084	-0.20692
	247.184	-0.20713
	247.285	-0.20756
	247.385	-0.20756
	247.484	-0.20746
	247.584	-0.20746
	247.683	-0.2076
	247.784	-0.20749
	247.883	-0.20763
	247.983	-0.20767
	248.083	-0.20774
	248.183	-0.20813
	248.283	-0.20842
	248.383	-0.20863
	248.483	-0.2086
	248.583	-0.20888
	248.682	-0.20856
	248.783	-0.20892
	248.882	-0.20874
	248.982	-0.20885
	249.083	-0.20895
	249.182	-0.20888
	249.283	-0.20934
	249.382	-0.20942
	249.482	-0.20931
	249.582	-0.20924
	249.682	-0.20956
	249.783	-0.20992
	249.883	-0.20959
	249.983	-0.20995
	250.083	-0.21013
	250.184	-0.2102
	250.284	-0.21034
	250.384	-0.21031
	250.484	-0.21038
	250.584	-0.21056
	250.684	-0.21052
	250.785	-0.21081
	250.884	-0.21088
	250.984	-0.21081
	251.085	-0.21113
	251.185	-0.21088
	251.286	-0.21116
	251.386	-0.21159
	251.486	-0.21156
	251.586	-0.21145
	251.686	-0.21156
	251.786	-0.21145
	251.885	-0.2118
	251.985	-0.21198
	252.084	-0.21216
	252.184	-0.21248
	252.284	-0.21245
	252.384	-0.21227
	252.484	-0.21245
	252.584	-0.2127
	252.684	-0.21273
	252.783	-0.21302
	252.883	-0.21352
	252.983	-0.21341
	253.082	-0.21348
	253.182	-0.21366
	253.281	-0.21348
	253.381	-0.2133
	253.481	-0.21352
	253.58	-0.21377
	253.681	-0.21384
	253.781	-0.21405
	253.881	-0.21398
	253.981	-0.21434
	254.081	-0.2143
	254.181	-0.21434
	254.281	-0.21437
	254.381	-0.2143
	254.481	-0.21462
	254.581	-0.21469
	254.681	-0.21508
	254.781	-0.21523
	254.881	-0.21544
	254.981	-0.21573
	255.081	-0.21587
	255.182	-0.21598
	255.282	-0.2158
	255.382	-0.21594
	255.482	-0.21608
	255.583	-0.21619
	255.683	-0.21633
	255.784	-0.21651
	255.884	-0.21665
	255.983	-0.2169
	256.083	-0.21687
	256.184	-0.21687
	256.284	-0.21705
	256.384	-0.2174
	256.483	-0.21754
	256.583	-0.21765
	256.682	-0.21762
	256.782	-0.21762
	256.883	-0.21801
	256.983	-0.21812
	257.082	-0.21812
	257.183	-0.21836
	257.284	-0.21819
	257.383	-0.21819
	257.483	-0.21829
	257.582	-0.21822
	257.682	-0.21858
	257.782	-0.21897
	257.881	-0.21922
	257.981	-0.21947
	258.082	-0.2194
	258.181	-0.21926
	258.282	-0.21918
	258.382	-0.21943
	258.482	-0.21954
	258.582	-0.21961
	258.682	-0.21979
	258.783	-0.22004
	258.883	-0.22029
	258.983	-0.22008
	259.083	-0.22008
	259.183	-0.22033
	259.282	-0.22047
	259.382	-0.22115
	259.482	-0.22082
	259.583	-0.22086
	259.683	-0.22097
	259.784	-0.22104
	259.883	-0.22111
	259.984	-0.22118
[truncated: 2,700 more rows]
