# Supplementary material for: Precise control over gas-transporting channels in zeolitic imidazolate framework glasses
Source: Nat Mater. 2023 Dec 20;23(2):262–70. doi: 10.1038/s41563-023-01738-3 (PMC10837076; doi:10.1038/s41563-023-01738-3)
Supplement: Supplementary file 8 — Source data for Fig. 2b–f. [file 41563_2023_1738_MOESM8_ESM.xlsx]

## Sheet: IR (2b)
	Typical IR absorbance spectra to determine the kinetic gas uptake, visualizing the increase of CO2 peak over time (for agZIF-62P)
	Wavenumber, cm-1	Intensity at different times, a.u.
	4499.01	0.06459	0.06544	0.06523	0.06504	0.06671	0.06622	0.06538	0.06561	0.06641	0.06507	0.06647	0.0662	0.06753	0.06611	0.06601	0.06527	0.06743	0.06796	0.06818	0.06674	0.06646	0.0663	0.06741	0.06791	0.06663	0.06773	0.06668	0.0673	0.06676	0.06722	0.0665	0.06687
	4497.08	0.06437	0.06523	0.06502	0.06482	0.0665	0.066	0.06516	0.06541	0.06618	0.06486	0.06627	0.066	0.06733	0.0659	0.0658	0.06508	0.06722	0.06774	0.06798	0.06652	0.06625	0.06609	0.0672	0.06769	0.06644	0.06754	0.06647	0.0671	0.06656	0.06701	0.0663	0.06667
	4495.16	0.06425	0.06512	0.06491	0.0647	0.06639	0.06588	0.06502	0.0653	0.06604	0.06473	0.06617	0.06588	0.06722	0.06578	0.06569	0.06497	0.06711	0.06761	0.06786	0.06639	0.06613	0.06597	0.06708	0.06756	0.06633	0.06743	0.06635	0.067	0.06646	0.06689	0.06618	0.06656
	4493.23	0.06424	0.06513	0.06492	0.0647	0.0664	0.06588	0.06502	0.06532	0.06603	0.06473	0.06618	0.06589	0.06724	0.06578	0.06569	0.065	0.06711	0.0676	0.06786	0.06638	0.06613	0.06597	0.06709	0.06757	0.06634	0.06745	0.06635	0.06701	0.06647	0.06689	0.06618	0.06658
	4491.3	0.06439	0.0653	0.06509	0.06486	0.06657	0.06604	0.06517	0.06549	0.06617	0.06488	0.06634	0.06605	0.06741	0.06593	0.06585	0.06518	0.06728	0.06775	0.06803	0.06653	0.0663	0.06612	0.06726	0.06773	0.06652	0.06763	0.06651	0.06718	0.06664	0.06704	0.06634	0.06677
	4489.37	0.06475	0.06567	0.06546	0.06523	0.06695	0.06641	0.06554	0.06586	0.06652	0.06524	0.06671	0.06641	0.06779	0.06628	0.06621	0.06556	0.06765	0.0681	0.06839	0.06688	0.06667	0.06648	0.06763	0.06811	0.06689	0.06801	0.06688	0.06755	0.06701	0.0674	0.06671	0.06715
	4487.44	0.06535	0.06629	0.06608	0.06584	0.06758	0.06703	0.06616	0.06649	0.06713	0.06585	0.06732	0.06702	0.06841	0.06688	0.06682	0.0662	0.06827	0.06872	0.069	0.06749	0.06729	0.06709	0.06826	0.06874	0.06752	0.06865	0.06751	0.06816	0.06763	0.06802	0.06732	0.06779
	4485.51	0.06627	0.06723	0.06702	0.06677	0.06853	0.06797	0.06709	0.06743	0.06804	0.06678	0.06824	0.06794	0.06935	0.06779	0.06774	0.06715	0.0692	0.06964	0.06992	0.06841	0.06822	0.06801	0.0692	0.06968	0.06846	0.06959	0.06845	0.06908	0.06856	0.06894	0.06825	0.06874
	4483.58	0.06756	0.06853	0.06832	0.06806	0.06984	0.06927	0.06839	0.06873	0.06933	0.06808	0.06953	0.06923	0.07065	0.06906	0.06903	0.06846	0.0705	0.07094	0.07122	0.0697	0.06952	0.06929	0.07051	0.07099	0.06976	0.0709	0.06977	0.07037	0.06986	0.07024	0.06955	0.07006
	4481.66	0.06929	0.07028	0.07006	0.06979	0.07159	0.07102	0.07013	0.07049	0.07106	0.06983	0.07126	0.07096	0.0724	0.07079	0.07076	0.07022	0.07224	0.07267	0.07295	0.07144	0.07126	0.07102	0.07227	0.07274	0.07151	0.07264	0.07152	0.07209	0.0716	0.07197	0.0713	0.07182
	4479.73	0.07153	0.07254	0.07231	0.07204	0.07386	0.07328	0.07239	0.07276	0.07331	0.07209	0.0735	0.0732	0.07465	0.07302	0.07301	0.07248	0.07449	0.07493	0.0752	0.0737	0.07352	0.07326	0.07455	0.075	0.07377	0.0749	0.07379	0.07433	0.07385	0.07423	0.07356	0.0741
	4477.8	0.07437	0.0754	0.07517	0.07488	0.07672	0.07614	0.07523	0.07563	0.07615	0.07496	0.07634	0.07604	0.07751	0.07587	0.07586	0.07534	0.07734	0.07778	0.07805	0.07657	0.07637	0.0761	0.07743	0.07787	0.07663	0.07776	0.07666	0.07716	0.07671	0.07709	0.07641	0.07697
	4475.87	0.07791	0.07895	0.07871	0.0784	0.08026	0.07969	0.07877	0.07918	0.07968	0.07851	0.07987	0.07957	0.08105	0.0794	0.07939	0.07889	0.08087	0.08133	0.0816	0.08012	0.07992	0.07963	0.08099	0.08142	0.08017	0.0813	0.08021	0.08069	0.08025	0.08063	0.07996	0.08053
	4473.94	0.08222	0.08328	0.08302	0.0827	0.08457	0.08401	0.08308	0.08352	0.08399	0.08284	0.08418	0.08388	0.08537	0.08372	0.08371	0.0832	0.08519	0.08565	0.08592	0.08445	0.08424	0.08393	0.08534	0.08575	0.08449	0.08561	0.08453	0.08499	0.08458	0.08495	0.08428	0.08487
	4472.01	0.0874	0.08848	0.0882	0.08787	0.08974	0.08919	0.08826	0.08872	0.08915	0.08803	0.08936	0.08905	0.09055	0.0889	0.08889	0.08838	0.09036	0.09083	0.0911	0.08965	0.08943	0.08909	0.09054	0.09094	0.08967	0.09079	0.08971	0.09016	0.08977	0.09013	0.08945	0.09006
	4470.09	0.09351	0.09461	0.09431	0.09396	0.09583	0.09529	0.09436	0.09484	0.09524	0.09415	0.09546	0.09515	0.09665	0.09501	0.09499	0.09449	0.09646	0.09694	0.09721	0.09576	0.09554	0.09518	0.09666	0.09705	0.09578	0.09688	0.09581	0.09626	0.09589	0.09623	0.09556	0.09618
	4468.16	0.10058	0.10169	0.10137	0.10102	0.10287	0.10235	0.10142	0.10192	0.10229	0.10122	0.10253	0.10222	0.10372	0.10208	0.10205	0.10155	0.10352	0.10401	0.10427	0.10284	0.1026	0.10223	0.10374	0.10413	0.10284	0.10393	0.10287	0.10332	0.10296	0.10329	0.10261	0.10325
	4466.23	0.1086	0.10972	0.10939	0.10902	0.11086	0.11035	0.10944	0.10994	0.11028	0.10924	0.11055	0.11023	0.11173	0.11011	0.11006	0.10957	0.11154	0.11202	0.11228	0.11085	0.11061	0.11022	0.11175	0.11214	0.11085	0.11192	0.11088	0.11132	0.11098	0.11129	0.11062	0.11125
	4464.3	0.11749	0.11862	0.11827	0.1179	0.11971	0.11922	0.11832	0.11883	0.11914	0.11812	0.11944	0.11911	0.1206	0.119	0.11894	0.11845	0.12042	0.1209	0.12115	0.11972	0.11948	0.11908	0.12063	0.12102	0.11973	0.12078	0.11975	0.1202	0.11987	0.12015	0.11948	0.12012
	4462.37	0.1271	0.12823	0.12786	0.1275	0.12928	0.1288	0.12792	0.12842	0.12872	0.12771	0.12904	0.12871	0.13018	0.1286	0.12852	0.12804	0.13001	0.13048	0.13073	0.1293	0.12906	0.12865	0.13021	0.13062	0.12931	0.13035	0.12933	0.12978	0.12946	0.12971	0.12906	0.1297
	4460.44	0.13718	0.13831	0.13793	0.13757	0.13933	0.13886	0.13801	0.13848	0.13877	0.13777	0.13912	0.13878	0.14024	0.13868	0.13857	0.13811	0.14009	0.14055	0.14078	0.13936	0.13911	0.1387	0.14026	0.14068	0.13936	0.14039	0.13938	0.13984	0.13953	0.13975	0.13912	0.13974
	4458.52	0.14742	0.14855	0.14817	0.14781	0.14954	0.14908	0.14825	0.14871	0.14899	0.14799	0.14936	0.14902	0.15046	0.14891	0.14879	0.14834	0.15033	0.15077	0.15099	0.14956	0.14932	0.14891	0.15046	0.1509	0.14958	0.15059	0.14959	0.15006	0.14975	0.14995	0.14933	0.14995
	4456.59	0.15744	0.15855	0.15817	0.15782	0.15952	0.15907	0.15826	0.1587	0.15898	0.15798	0.15937	0.15903	0.16044	0.15892	0.15878	0.15834	0.16034	0.16077	0.16098	0.15954	0.1593	0.15891	0.16043	0.16089	0.15956	0.16057	0.15957	0.16005	0.15974	0.15992	0.15932	0.15992
	4454.66	0.1668	0.16791	0.16753	0.16719	0.16887	0.16843	0.16763	0.16805	0.16834	0.16733	0.16873	0.16839	0.16979	0.16828	0.16812	0.16769	0.1697	0.17011	0.17033	0.16888	0.16863	0.16825	0.16976	0.17022	0.1689	0.16991	0.16891	0.16939	0.16909	0.16925	0.16867	0.16926
	4452.73	0.1751	0.17619	0.17582	0.17548	0.17715	0.17672	0.17593	0.17633	0.17663	0.17561	0.17703	0.17668	0.17806	0.17658	0.1764	0.17597	0.178	0.17839	0.17861	0.17715	0.1769	0.17654	0.17801	0.17849	0.17717	0.17818	0.17718	0.17766	0.17737	0.17752	0.17695	0.17753
	4450.8	0.18195	0.18302	0.18267	0.18233	0.184	0.18357	0.18278	0.18316	0.18347	0.18245	0.18388	0.18353	0.18489	0.18343	0.18324	0.18281	0.18485	0.18522	0.18545	0.18398	0.18372	0.18339	0.18483	0.18532	0.184	0.18501	0.184	0.18449	0.1842	0.18436	0.18379	0.18436
	4448.87	0.18707	0.18813	0.18778	0.18745	0.18912	0.1887	0.1879	0.18828	0.1886	0.18756	0.189	0.18865	0.19	0.18855	0.18836	0.18793	0.18998	0.19032	0.19058	0.1891	0.18883	0.18851	0.18992	0.19042	0.1891	0.19013	0.1891	0.18959	0.18931	0.18947	0.1889	0.18947
	4446.94	0.1903	0.19136	0.19102	0.19069	0.19237	0.19195	0.19115	0.19151	0.19185	0.1908	0.19224	0.1919	0.19323	0.1918	0.19161	0.19116	0.19322	0.19355	0.19382	0.19234	0.19206	0.19176	0.19314	0.19364	0.19233	0.19337	0.19232	0.19281	0.19254	0.19272	0.19214	0.19271
	4445.02	0.19164	0.1927	0.19236	0.19204	0.19372	0.19332	0.1925	0.19285	0.19321	0.19214	0.19359	0.19325	0.19457	0.19316	0.19298	0.19252	0.19456	0.19489	0.19518	0.19369	0.1934	0.19313	0.19447	0.19498	0.19367	0.19473	0.19366	0.19415	0.19389	0.19409	0.19349	0.19406
	4443.09	0.19122	0.19227	0.19193	0.19162	0.19332	0.19292	0.19208	0.19243	0.19281	0.19172	0.19318	0.19284	0.19415	0.19275	0.19259	0.19211	0.19414	0.19447	0.19478	0.19329	0.19299	0.19273	0.19405	0.19456	0.19325	0.19432	0.19324	0.19373	0.19347	0.19369	0.19308	0.19365
	4441.16	0.18926	0.19032	0.18998	0.18968	0.19138	0.191	0.19014	0.19048	0.19087	0.18977	0.19123	0.1909	0.19221	0.19082	0.19068	0.19017	0.19219	0.19253	0.19284	0.19137	0.19105	0.19081	0.1921	0.19261	0.19131	0.19239	0.1913	0.19178	0.19152	0.19177	0.19114	0.19172
	4439.23	0.18609	0.18715	0.1868	0.18651	0.18822	0.18784	0.18698	0.1873	0.18771	0.18659	0.18806	0.18773	0.18905	0.18766	0.18754	0.18702	0.18901	0.18937	0.18967	0.18822	0.18788	0.18766	0.18893	0.18945	0.18816	0.18924	0.18814	0.18862	0.18835	0.18862	0.18797	0.18856
	4437.3	0.18201	0.18308	0.18272	0.18244	0.18416	0.18378	0.18291	0.18323	0.18365	0.18252	0.184	0.18367	0.18499	0.1836	0.1835	0.18297	0.18493	0.18531	0.1856	0.18417	0.18383	0.18361	0.18487	0.18539	0.1841	0.18518	0.18409	0.18456	0.18427	0.18457	0.18391	0.18451
	4435.37	0.17735	0.17842	0.17806	0.17779	0.17952	0.17914	0.17826	0.17857	0.179	0.17786	0.17935	0.17902	0.18036	0.17895	0.17887	0.17833	0.18027	0.18068	0.18094	0.17954	0.17919	0.17897	0.18023	0.18076	0.17948	0.18054	0.17946	0.17993	0.17962	0.17994	0.17927	0.17986
	4433.45	0.17239	0.17347	0.1731	0.17283	0.17457	0.17419	0.17331	0.17361	0.17405	0.17291	0.1744	0.17407	0.17542	0.17399	0.17394	0.1734	0.17531	0.17576	0.17598	0.1746	0.17425	0.17403	0.17528	0.17582	0.17455	0.17561	0.17454	0.17499	0.17466	0.175	0.17433	0.17492
	4431.52	0.16736	0.16845	0.16808	0.16782	0.16957	0.16917	0.16829	0.16858	0.16904	0.16789	0.16939	0.16906	0.17042	0.16897	0.16893	0.16839	0.17029	0.17077	0.17095	0.1696	0.16925	0.16903	0.17027	0.17082	0.16956	0.1706	0.16955	0.17	0.16965	0.16999	0.16933	0.16991
	4429.59	0.16248	0.16357	0.1632	0.16294	0.1647	0.16428	0.16341	0.1637	0.16416	0.16302	0.16452	0.16418	0.16556	0.16408	0.16405	0.16352	0.16541	0.16592	0.16607	0.16473	0.16439	0.16416	0.1654	0.16596	0.16471	0.16574	0.16471	0.16514	0.16478	0.16512	0.16446	0.16504
	4427.66	0.15791	0.15901	0.15865	0.15838	0.16016	0.15971	0.15883	0.15914	0.15959	0.15846	0.15996	0.15963	0.16101	0.1595	0.15949	0.15896	0.16086	0.16139	0.1615	0.16017	0.15984	0.15961	0.16085	0.16141	0.16017	0.1612	0.16018	0.1606	0.16022	0.16056	0.15992	0.16049
	4425.73	0.15382	0.15492	0.15458	0.1543	0.15609	0.15562	0.15473	0.15506	0.15551	0.15439	0.15589	0.15555	0.15694	0.15541	0.1554	0.15488	0.1568	0.15733	0.15741	0.15609	0.15578	0.15554	0.15678	0.15735	0.15611	0.15714	0.15613	0.15655	0.15616	0.15649	0.15586	0.15643
	4423.8	0.15039	0.1515	0.15117	0.15088	0.15269	0.15219	0.1513	0.15164	0.15209	0.15098	0.15247	0.15214	0.15353	0.15197	0.15197	0.15146	0.1534	0.15393	0.154	0.15267	0.15239	0.15213	0.15337	0.15394	0.15271	0.15375	0.15274	0.15316	0.15277	0.15308	0.15247	0.15302
	4421.88	0.14782	0.14892	0.14862	0.14831	0.15014	0.14962	0.14871	0.14908	0.14952	0.14843	0.14991	0.14958	0.15097	0.14939	0.14938	0.14889	0.15087	0.15138	0.15144	0.1501	0.14985	0.14956	0.15083	0.15138	0.15017	0.15121	0.1502	0.15062	0.15023	0.15052	0.14993	0.15047
	4419.95	0.14631	0.14741	0.14714	0.1468	0.14865	0.14812	0.14718	0.14758	0.14802	0.14694	0.14841	0.14808	0.14947	0.14788	0.14786	0.14738	0.14941	0.14989	0.14995	0.14859	0.14837	0.14806	0.14934	0.14988	0.14869	0.14974	0.14871	0.14915	0.14876	0.14904	0.14846	0.14899
	4418.02	0.14609	0.14718	0.14694	0.14658	0.14845	0.14791	0.14695	0.14738	0.14781	0.14674	0.1482	0.14787	0.14925	0.14766	0.14764	0.14716	0.14925	0.14968	0.14975	0.14837	0.14819	0.14785	0.14916	0.14966	0.1485	0.14956	0.14852	0.14897	0.14858	0.14884	0.14828	0.1488
	4416.09	0.14738	0.14848	0.14826	0.14788	0.14976	0.14923	0.14824	0.14869	0.14911	0.14806	0.14951	0.14917	0.15056	0.14895	0.14893	0.14847	0.1506	0.15098	0.15108	0.14968	0.14953	0.14915	0.15049	0.15097	0.14983	0.1509	0.14984	0.15031	0.14992	0.15017	0.14961	0.15012
	4414.16	0.15042	0.15151	0.15131	0.15092	0.15281	0.15229	0.15127	0.15174	0.15215	0.15113	0.15255	0.15222	0.1536	0.152	0.15196	0.15151	0.1537	0.15401	0.15415	0.15273	0.15261	0.15218	0.15356	0.15401	0.15289	0.15398	0.1529	0.15339	0.15299	0.15324	0.15268	0.15319
	4412.23	0.1554	0.15649	0.1563	0.15589	0.1578	0.15729	0.15625	0.15674	0.15712	0.15614	0.15753	0.1572	0.15858	0.15698	0.15694	0.1565	0.15873	0.15899	0.15916	0.15772	0.15763	0.15716	0.15858	0.15899	0.1579	0.159	0.15789	0.15841	0.158	0.15825	0.15769	0.1582
	4410.3	0.16249	0.16358	0.1634	0.16298	0.16489	0.16441	0.16335	0.16384	0.1642	0.16326	0.16463	0.16429	0.16567	0.16408	0.16403	0.16359	0.16586	0.16607	0.16628	0.16483	0.16476	0.16425	0.1657	0.16608	0.16502	0.16613	0.165	0.16553	0.16511	0.16537	0.16481	0.16531
	4408.38	0.17182	0.17291	0.17273	0.1723	0.17421	0.17375	0.17268	0.17317	0.17351	0.17261	0.17394	0.1736	0.17499	0.1734	0.17335	0.17291	0.17522	0.17538	0.17562	0.17417	0.17411	0.17356	0.17506	0.1754	0.17436	0.17547	0.17433	0.17488	0.17444	0.17472	0.17415	0.17466
	4406.45	0.18343	0.18452	0.18434	0.18391	0.18581	0.18537	0.18429	0.18479	0.18509	0.18424	0.18555	0.1852	0.18659	0.18501	0.18495	0.18452	0.18685	0.18698	0.18724	0.18579	0.18574	0.18516	0.18669	0.187	0.18597	0.1871	0.18594	0.1865	0.18605	0.18635	0.18577	0.18628
	4404.52	0.19731	0.1984	0.19821	0.19777	0.19967	0.19925	0.19817	0.19867	0.19894	0.19813	0.1994	0.19906	0.20045	0.19888	0.19882	0.19838	0.20073	0.20083	0.20112	0.19967	0.19962	0.19902	0.20057	0.20086	0.19984	0.20097	0.19981	0.20036	0.19991	0.20023	0.19964	0.20016
	4402.59	0.21331	0.21441	0.21421	0.21377	0.21565	0.21525	0.21416	0.21466	0.21491	0.21415	0.21539	0.21505	0.21642	0.21487	0.2148	0.21435	0.21671	0.21681	0.2171	0.21567	0.21561	0.21501	0.21657	0.21684	0.21582	0.21695	0.2158	0.21634	0.21588	0.21623	0.21563	0.21616
	4400.66	0.23118	0.23228	0.23206	0.23161	0.23349	0.23309	0.232	0.23251	0.23273	0.23202	0.23322	0.23288	0.23424	0.23271	0.23263	0.23217	0.23454	0.23465	0.23492	0.23351	0.23345	0.23284	0.2344	0.23467	0.23363	0.23478	0.23363	0.23415	0.2337	0.23408	0.23346	0.234
	4398.73	0.25047	0.25156	0.25133	0.25088	0.25274	0.25234	0.25126	0.25177	0.25197	0.25129	0.25247	0.25214	0.25348	0.25197	0.25188	0.2514	0.25377	0.25389	0.25415	0.25276	0.25268	0.25209	0.25364	0.25391	0.25285	0.254	0.25286	0.25336	0.25293	0.25333	0.25269	0.25324
	4396.81	0.27055	0.27163	0.27138	0.27093	0.27278	0.27237	0.27129	0.27181	0.272	0.27135	0.2725	0.27218	0.27349	0.272	0.2719	0.2714	0.27377	0.27392	0.27415	0.27278	0.27268	0.27212	0.27365	0.27393	0.27284	0.274	0.27287	0.27334	0.27294	0.27336	0.27269	0.27326
	4394.88	0.29059	0.29165	0.29139	0.29093	0.29277	0.29235	0.29127	0.2918	0.292	0.29135	0.29249	0.29217	0.29345	0.29199	0.29187	0.29136	0.29372	0.2939	0.2941	0.29275	0.29262	0.29211	0.2936	0.29389	0.29277	0.29394	0.29282	0.29325	0.29289	0.29333	0.29264	0.29322
	4392.95	0.30956	0.31059	0.31032	0.30986	0.31169	0.31125	0.31019	0.31072	0.31093	0.31027	0.31141	0.31109	0.31234	0.3109	0.31077	0.31024	0.31259	0.3128	0.31297	0.31164	0.31147	0.31103	0.31247	0.31278	0.31163	0.31281	0.3117	0.31209	0.31177	0.31222	0.3115	0.3121
	4391.02	0.32633	0.32732	0.32703	0.32657	0.3284	0.32794	0.3269	0.32742	0.32766	0.32698	0.32812	0.3278	0.32902	0.32761	0.32747	0.32691	0.32925	0.32948	0.32963	0.32832	0.3281	0.32773	0.32911	0.32946	0.32828	0.32947	0.32835	0.3287	0.32844	0.32889	0.32814	0.32875
	4389.09	0.33974	0.34067	0.34037	0.33993	0.34174	0.34126	0.34025	0.34076	0.34104	0.3403	0.34146	0.34115	0.34234	0.34096	0.3408	0.34022	0.34253	0.3428	0.34293	0.34163	0.34136	0.34107	0.34239	0.34278	0.34156	0.34276	0.34164	0.34195	0.34174	0.3422	0.34142	0.34203
	4387.16	0.34876	0.34964	0.34933	0.34891	0.35071	0.3502	0.34923	0.34972	0.35004	0.34924	0.35042	0.35013	0.35129	0.34994	0.34978	0.34916	0.35145	0.35174	0.35188	0.35057	0.35025	0.35005	0.3513	0.35172	0.35048	0.3517	0.35056	0.35084	0.35066	0.35113	0.35032	0.35093
	4385.24	0.35273	0.35354	0.35322	0.35284	0.35462	0.3541	0.35318	0.35363	0.354	0.35312	0.35433	0.35405	0.3552	0.35388	0.35371	0.35307	0.35533	0.35564	0.35578	0.35446	0.35409	0.35398	0.35516	0.35562	0.35437	0.35559	0.35444	0.35469	0.35453	0.35501	0.35418	0.35479
	4383.31	0.35141	0.35216	0.35183	0.35151	0.35325	0.35273	0.35186	0.35228	0.35268	0.35173	0.35296	0.3527	0.35385	0.35256	0.35238	0.35171	0.35393	0.35427	0.35443	0.35309	0.35269	0.35264	0.35375	0.35425	0.35299	0.35422	0.35306	0.35329	0.35313	0.35363	0.35278	0.35338
	4381.38	0.34509	0.3458	0.34546	0.34519	0.34691	0.34639	0.34557	0.34594	0.34639	0.34535	0.34662	0.34638	0.34753	0.34626	0.34608	0.34538	0.34757	0.34793	0.34811	0.34675	0.34632	0.34633	0.34738	0.34791	0.34664	0.34789	0.34671	0.34694	0.34676	0.34728	0.34641	0.347
	4379.45	0.33454	0.33522	0.33487	0.33467	0.33635	0.33583	0.33507	0.33539	0.33587	0.33476	0.33606	0.33583	0.33699	0.33575	0.33556	0.33483	0.33699	0.33739	0.33758	0.33619	0.33577	0.33581	0.33681	0.33737	0.33608	0.33734	0.33615	0.33639	0.33616	0.33671	0.33585	0.33642
	4377.52	0.32084	0.3215	0.32114	0.32101	0.32265	0.32215	0.32142	0.3217	0.32222	0.32104	0.32237	0.32215	0.32332	0.3221	0.32191	0.32115	0.32328	0.32371	0.32392	0.32251	0.32209	0.32216	0.32311	0.32369	0.32239	0.32367	0.32246	0.32273	0.32244	0.32302	0.32216	0.32271
	4375.59	0.30522	0.30586	0.3055	0.30543	0.30705	0.30655	0.30586	0.3061	0.30664	0.3054	0.30677	0.30655	0.30774	0.30654	0.30634	0.30556	0.30766	0.30812	0.30835	0.30692	0.30652	0.30659	0.3075	0.30809	0.30679	0.30808	0.30686	0.30716	0.30681	0.30741	0.30657	0.3071
	4373.66	0.28887	0.28952	0.28916	0.28913	0.29073	0.29025	0.28957	0.28978	0.29035	0.28906	0.29047	0.29023	0.29143	0.29026	0.29004	0.28925	0.29133	0.29183	0.29206	0.29062	0.29024	0.29032	0.29118	0.29179	0.29047	0.29177	0.29055	0.29089	0.29048	0.2911	0.29028	0.29079
	4371.74	0.27287	0.27353	0.27317	0.27318	0.27477	0.27429	0.27362	0.2738	0.2744	0.27306	0.27451	0.27427	0.27547	0.27433	0.27408	0.27328	0.27534	0.27587	0.2761	0.27466	0.2743	0.27438	0.27521	0.27584	0.2745	0.27581	0.27458	0.27497	0.2745	0.27513	0.27433	0.27482
	4369.81	0.25805	0.25873	0.25836	0.25841	0.25999	0.25951	0.25885	0.259	0.25963	0.25825	0.25975	0.25948	0.26069	0.25957	0.2593	0.25849	0.26054	0.26111	0.26132	0.25989	0.25955	0.25963	0.26042	0.26107	0.25971	0.26103	0.2598	0.26023	0.25971	0.26035	0.25956	0.26004
	4367.88	0.24503	0.24573	0.24535	0.24542	0.247	0.24651	0.24586	0.24598	0.24665	0.24523	0.24677	0.24649	0.24769	0.24661	0.24631	0.2455	0.24752	0.24812	0.24833	0.2469	0.24659	0.24667	0.24743	0.24808	0.24671	0.24803	0.24681	0.24728	0.24672	0.24737	0.24658	0.24705
	4365.95	0.23417	0.23489	0.23451	0.23459	0.23617	0.23568	0.23504	0.23513	0.23582	0.23438	0.23595	0.23567	0.23686	0.2358	0.23547	0.23466	0.23667	0.2373	0.2375	0.23608	0.23578	0.23586	0.23661	0.23727	0.23587	0.2372	0.23599	0.23648	0.2359	0.23654	0.23577	0.23622
	4364.02	0.22565	0.22638	0.22599	0.22609	0.22767	0.22716	0.22654	0.2266	0.22732	0.22586	0.22746	0.22718	0.22835	0.22731	0.22696	0.22616	0.22815	0.22881	0.22899	0.22758	0.22729	0.22738	0.22811	0.22878	0.22737	0.22869	0.22749	0.228	0.22741	0.22804	0.22728	0.22772
	4362.09	0.21944	0.2202	0.2198	0.2199	0.22147	0.22096	0.22035	0.2204	0.22114	0.21967	0.22129	0.221	0.22217	0.22114	0.22076	0.21997	0.22194	0.22264	0.22279	0.2214	0.22111	0.22121	0.22193	0.2226	0.22117	0.22251	0.22132	0.22183	0.22125	0.22185	0.22111	0.22154
	4360.17	0.21541	0.21618	0.21576	0.21587	0.21744	0.21692	0.21633	0.21636	0.21711	0.21564	0.21727	0.21699	0.21815	0.21713	0.21674	0.21595	0.21791	0.21863	0.21876	0.21737	0.21709	0.21719	0.21792	0.2186	0.21715	0.21849	0.21731	0.21782	0.21725	0.21783	0.21711	0.21752
	4358.24	0.21328	0.21407	0.21364	0.21375	0.21531	0.21479	0.21422	0.21422	0.21498	0.21353	0.21515	0.21488	0.21604	0.21501	0.21462	0.21385	0.21579	0.21652	0.21663	0.21526	0.21498	0.21508	0.21582	0.21649	0.21503	0.21638	0.21521	0.21571	0.21515	0.21572	0.21501	0.21541
	4356.31	0.21272	0.21353	0.21308	0.2132	0.21474	0.21422	0.21368	0.21367	0.21443	0.21299	0.21461	0.21434	0.21551	0.21446	0.21407	0.21332	0.21525	0.21599	0.21608	0.21471	0.21443	0.21452	0.21529	0.21596	0.21448	0.21584	0.21469	0.21517	0.21462	0.21517	0.21448	0.21488
	4354.38	0.21336	0.21418	0.21371	0.21383	0.21536	0.21485	0.21434	0.2143	0.21506	0.21365	0.21525	0.215	0.21617	0.2151	0.21472	0.21398	0.2159	0.21665	0.21673	0.21535	0.21507	0.21515	0.21595	0.21662	0.21512	0.21649	0.21536	0.21582	0.21528	0.21581	0.21514	0.21553
	4352.45	0.21478	0.21562	0.21513	0.21526	0.21677	0.21626	0.21578	0.21573	0.21647	0.2151	0.21667	0.21644	0.21763	0.21652	0.21616	0.21544	0.21735	0.21809	0.21816	0.21678	0.2165	0.21656	0.2174	0.21806	0.21655	0.21794	0.21681	0.21725	0.21672	0.21724	0.21659	0.21697
	4350.52	0.21659	0.21745	0.21694	0.21707	0.21856	0.21807	0.21761	0.21755	0.21828	0.21694	0.21848	0.21826	0.21946	0.21831	0.21799	0.21728	0.21919	0.21992	0.21998	0.21859	0.21831	0.21836	0.21922	0.21989	0.21836	0.21976	0.21864	0.21907	0.21854	0.21905	0.21842	0.2188
	4348.6	0.21839	0.21927	0.21874	0.21888	0.22035	0.21987	0.21942	0.21936	0.22007	0.21877	0.22028	0.22007	0.22129	0.2201	0.21982	0.21911	0.22103	0.22175	0.2218	0.22041	0.22012	0.22014	0.22104	0.2217	0.22017	0.22158	0.22047	0.22088	0.22034	0.22086	0.22025	0.22061
	4346.67	0.21982	0.22071	0.22018	0.22031	0.22177	0.2213	0.22086	0.2208	0.2215	0.22022	0.22171	0.2215	0.22274	0.22151	0.22127	0.22056	0.2225	0.22319	0.22324	0.22185	0.22157	0.22155	0.22248	0.22313	0.2216	0.22302	0.22191	0.22232	0.22177	0.2223	0.22169	0.22206
	4344.74	0.22054	0.22146	0.22091	0.22104	0.2225	0.22204	0.22159	0.22154	0.22223	0.22096	0.22244	0.22223	0.22349	0.22222	0.22203	0.22131	0.22327	0.22393	0.22398	0.22259	0.22231	0.22226	0.22322	0.22386	0.22232	0.22375	0.22265	0.22305	0.2225	0.22304	0.22244	0.2228
	4342.81	0.22029	0.22122	0.22067	0.22079	0.22225	0.2218	0.22134	0.22129	0.22199	0.22072	0.22219	0.22197	0.22325	0.22194	0.2218	0.22107	0.22306	0.22369	0.22375	0.22236	0.22207	0.22199	0.22297	0.22361	0.22207	0.2235	0.2224	0.22281	0.22224	0.22281	0.22219	0.22255
	4340.88	0.21884	0.21978	0.21924	0.21935	0.22082	0.22037	0.21988	0.21986	0.22055	0.21927	0.22074	0.22052	0.22181	0.22048	0.22038	0.21963	0.22164	0.22225	0.22231	0.22094	0.22064	0.22053	0.22153	0.22216	0.22062	0.22205	0.22094	0.22137	0.22079	0.22138	0.22075	0.22111
	4338.95	0.21606	0.21702	0.21649	0.21657	0.21806	0.21761	0.21709	0.21709	0.21779	0.21649	0.21798	0.21773	0.21904	0.21769	0.21763	0.21686	0.2189	0.21948	0.21955	0.21819	0.21789	0.21776	0.21876	0.21938	0.21785	0.21927	0.21816	0.21861	0.21802	0.21864	0.21798	0.21834
	4337.02	0.21193	0.21289	0.21239	0.21244	0.21396	0.2135	0.21294	0.21297	0.21368	0.21236	0.21386	0.21359	0.21491	0.21355	0.21352	0.21274	0.21479	0.21535	0.21544	0.21408	0.21378	0.21363	0.21463	0.21524	0.21373	0.21513	0.21402	0.21448	0.2139	0.21453	0.21385	0.21421
	4335.1	0.20653	0.20749	0.207	0.20702	0.20857	0.2081	0.2075	0.20757	0.20828	0.20694	0.20846	0.20816	0.20949	0.20813	0.20813	0.20734	0.20939	0.20994	0.21004	0.2087	0.20839	0.20822	0.20922	0.20983	0.20832	0.20971	0.2086	0.20908	0.20851	0.20915	0.20844	0.20881
	4333.17	0.20003	0.20098	0.20053	0.20052	0.20209	0.20161	0.20098	0.20108	0.2018	0.20044	0.20198	0.20165	0.20299	0.20163	0.20164	0.20086	0.2029	0.20344	0.20355	0.20222	0.2019	0.20173	0.20273	0.20334	0.20183	0.20321	0.20209	0.20259	0.20203	0.20268	0.20194	0.20231
	4331.24	0.19273	0.19367	0.19325	0.19321	0.1948	0.19432	0.19366	0.19378	0.19451	0.19315	0.19469	0.19433	0.19569	0.19432	0.19435	0.19358	0.1956	0.19614	0.19627	0.19494	0.19461	0.19445	0.19543	0.19605	0.19454	0.1959	0.19479	0.19529	0.19476	0.1954	0.19463	0.19502
	4329.31	0.185	0.18592	0.18553	0.18547	0.18706	0.18658	0.1859	0.18605	0.18678	0.18542	0.18696	0.18658	0.18794	0.18658	0.18661	0.18587	0.18786	0.1884	0.18854	0.18721	0.18688	0.18672	0.1877	0.18832	0.18682	0.18816	0.18705	0.18756	0.18705	0.18767	0.18689	0.18728
	4327.38	0.17723	0.17813	0.17777	0.17768	0.17929	0.17881	0.17811	0.17827	0.17901	0.17766	0.17919	0.1788	0.18016	0.1788	0.17883	0.17812	0.18008	0.18063	0.18076	0.17943	0.1791	0.17895	0.17993	0.18055	0.17905	0.18038	0.17928	0.17979	0.1793	0.1799	0.1791	0.1795
	4325.45	0.16981	0.17069	0.17036	0.17025	0.17187	0.17139	0.17068	0.17085	0.17159	0.17026	0.17178	0.17138	0.17274	0.17138	0.17141	0.17073	0.17266	0.17321	0.17335	0.17202	0.17168	0.17153	0.17252	0.17314	0.17165	0.17296	0.17187	0.17238	0.17191	0.17248	0.17168	0.17208
	4323.53	0.16313	0.16398	0.16368	0.16355	0.16517	0.16469	0.16398	0.16416	0.16489	0.1636	0.16508	0.1647	0.16604	0.16468	0.16471	0.16407	0.16597	0.16652	0.16665	0.16532	0.16498	0.16484	0.16583	0.16646	0.16497	0.16627	0.16519	0.1657	0.16524	0.16578	0.16497	0.16539
	4321.6	0.15746	0.15828	0.15801	0.15786	0.15949	0.15901	0.1583	0.15847	0.15921	0.15795	0.1594	0.15903	0.16036	0.159	0.15902	0.15841	0.16029	0.16085	0.16097	0.15964	0.15929	0.15916	0.16015	0.16079	0.15931	0.1606	0.15952	0.16003	0.15959	0.16009	0.15928	0.15971
	4319.67	0.153	0.1538	0.15355	0.15338	0.15502	0.15454	0.15384	0.154	0.15474	0.15351	0.15493	0.15459	0.15588	0.15453	0.15455	0.15396	0.15582	0.15639	0.1565	0.15516	0.15481	0.15469	0.15569	0.15633	0.15485	0.15614	0.15506	0.15558	0.15514	0.15561	0.1548	0.15525
	4317.74	0.14984	0.15063	0.15039	0.15021	0.15186	0.15137	0.15068	0.15083	0.15156	0.15037	0.15175	0.15145	0.15271	0.15135	0.15138	0.15081	0.15266	0.15324	0.15332	0.15199	0.15163	0.15152	0.15253	0.15317	0.1517	0.15298	0.1519	0.15243	0.15199	0.15243	0.15162	0.15208
	4315.81	0.14796	0.14873	0.14851	0.14831	0.14997	0.14947	0.1488	0.14894	0.14966	0.1485	0.14986	0.14958	0.15082	0.14946	0.14948	0.14892	0.15078	0.15136	0.15142	0.15008	0.14973	0.14962	0.15064	0.15129	0.14982	0.15109	0.15001	0.15055	0.15011	0.15053	0.14971	0.15019
	4313.88	0.14722	0.14799	0.14776	0.14756	0.14923	0.14872	0.14806	0.14819	0.1489	0.14776	0.14911	0.14886	0.15006	0.1487	0.14872	0.14817	0.15004	0.15062	0.15065	0.14932	0.14898	0.14886	0.14989	0.15054	0.14908	0.15034	0.14927	0.14982	0.14936	0.14977	0.14894	0.14944
	4311.95	0.14739	0.14816	0.14793	0.14773	0.1494	0.14889	0.14823	0.14836	0.14905	0.14793	0.14927	0.14906	0.15022	0.14887	0.14888	0.14833	0.15021	0.15079	0.15081	0.14948	0.14914	0.14902	0.15006	0.15071	0.14926	0.1505	0.14944	0.15	0.14952	0.14993	0.1491	0.14961
	4310.03	0.14818	0.14896	0.14872	0.14852	0.1502	0.14968	0.14902	0.14914	0.14983	0.14872	0.15007	0.14987	0.15101	0.14965	0.14966	0.14911	0.151	0.15159	0.15159	0.15026	0.14993	0.14979	0.15084	0.15151	0.15005	0.15128	0.15023	0.1508	0.15031	0.15071	0.14988	0.15039
	4308.1	0.14926	0.15006	0.14981	0.14962	0.15129	0.15076	0.15011	0.15023	0.15089	0.14979	0.15116	0.15097	0.1521	0.15074	0.15074	0.15018	0.15209	0.15268	0.15266	0.15134	0.15102	0.15086	0.15192	0.1526	0.15114	0.15235	0.15131	0.15189	0.15138	0.15179	0.15096	0.15148
	4306.17	0.15031	0.15112	0.15086	0.15068	0.15234	0.15181	0.15116	0.15128	0.15192	0.15083	0.15222	0.15204	0.15316	0.15179	0.15178	0.15122	0.15314	0.15373	0.1537	0.15238	0.15208	0.15189	0.15297	0.15365	0.1522	0.15339	0.15237	0.15294	0.15241	0.15285	0.15201	0.15252
	4304.24	0.15103	0.15187	0.15159	0.15143	0.15307	0.15254	0.15188	0.15201	0.15264	0.15154	0.15295	0.15277	0.15389	0.15252	0.15251	0.15195	0.15387	0.15446	0.15443	0.15311	0.15282	0.15261	0.1537	0.15439	0.15293	0.1541	0.1531	0.15366	0.15313	0.15358	0.15275	0.15324
	4302.31	0.15121	0.15208	0.15178	0.15164	0.15326	0.15274	0.15207	0.1522	0.15282	0.15171	0.15315	0.15297	0.1541	0.15271	0.1527	0.15214	0.15406	0.15465	0.15461	0.1533	0.15302	0.15278	0.15388	0.15458	0.15313	0.15428	0.1533	0.15385	0.1533	0.15378	0.15296	0.15343
	4300.38	0.15073	0.15163	0.15131	0.15118	0.15278	0.15227	0.15159	0.15172	0.15234	0.15122	0.15268	0.15248	0.15364	0.15224	0.15222	0.15167	0.15358	0.15418	0.15414	0.15283	0.15256	0.1523	0.15341	0.15411	0.15266	0.1538	0.15283	0.15336	0.15281	0.15332	0.1525	0.15294
	4298.46	0.14955	0.15047	0.15014	0.15003	0.15161	0.1511	0.15041	0.15055	0.15117	0.15003	0.15151	0.1513	0.15248	0.15108	0.15105	0.1505	0.1524	0.15301	0.15297	0.15166	0.1514	0.15112	0.15223	0.15295	0.1515	0.15262	0.15166	0.15217	0.15163	0.15216	0.15135	0.15176
	4296.53	0.14772	0.14868	0.14833	0.14823	0.1498	0.14929	0.1486	0.14874	0.14936	0.1482	0.1497	0.14947	0.15068	0.14927	0.14924	0.14869	0.15058	0.1512	0.15116	0.14985	0.14959	0.1493	0.15042	0.15114	0.14969	0.15081	0.14985	0.15034	0.14982	0.15036	0.14956	0.14994
	4294.6	0.14538	0.14635	0.14599	0.1459	0.14746	0.14696	0.14626	0.1464	0.14703	0.14585	0.14735	0.14712	0.14836	0.14694	0.1469	0.14635	0.14823	0.14886	0.14883	0.14752	0.14725	0.14696	0.14808	0.1488	0.14735	0.14848	0.14751	0.14798	0.14748	0.14803	0.14724	0.1476
	4292.67	0.14266	0.14365	0.14328	0.14319	0.14475	0.14425	0.14355	0.14369	0.14433	0.14313	0.14463	0.14439	0.14565	0.14424	0.14419	0.14363	0.14551	0.14616	0.14613	0.14482	0.14453	0.14425	0.14536	0.14609	0.14464	0.14579	0.14479	0.14525	0.14478	0.14532	0.14455	0.14488
	4290.74	0.13973	0.14072	0.14034	0.14026	0.14182	0.14133	0.14062	0.14076	0.14141	0.14019	0.14169	0.14144	0.14272	0.14132	0.14126	0.14069	0.14257	0.14322	0.1432	0.14189	0.14159	0.14133	0.14242	0.14316	0.1417	0.14287	0.14185	0.14229	0.14186	0.14238	0.14163	0.14194
	4288.81	0.1367	0.1377	0.13732	0.13724	0.1388	0.13831	0.13761	0.13774	0.13841	0.13716	0.13866	0.1384	0.1397	0.13831	0.13824	0.13766	0.13954	0.14021	0.14019	0.13888	0.13855	0.13831	0.1394	0.14014	0.13866	0.13986	0.13882	0.13925	0.13885	0.13935	0.13862	0.13892
	4286.89	0.13369	0.13469	0.1343	0.13423	0.13579	0.13531	0.13461	0.13473	0.13541	0.13414	0.13564	0.13538	0.13668	0.1353	0.13523	0.13464	0.13653	0.13719	0.13719	0.13587	0.13553	0.13531	0.13638	0.13713	0.13564	0.13687	0.13579	0.13621	0.13586	0.13633	0.13561	0.13591
	4284.96	0.13075	0.13174	0.13135	0.13128	0.13285	0.13237	0.13167	0.13178	0.13248	0.13119	0.13269	0.13242	0.13373	0.13237	0.13228	0.13168	0.13358	0.13425	0.13426	0.13293	0.13257	0.13238	0.13343	0.13418	0.13268	0.13393	0.13284	0.13325	0.13293	0.13336	0.13267	0.13296
	4283.03	0.12789	0.12887	0.12848	0.12842	0.12999	0.12951	0.12881	0.12892	0.12963	0.12833	0.12983	0.12955	0.13087	0.12952	0.12941	0.1288	0.13073	0.13138	0.1314	0.13007	0.12969	0.12953	0.13057	0.13131	0.1298	0.13108	0.12996	0.13036	0.13008	0.13048	0.1298	0.1301
	4281.1	0.12511	0.12608	0.12569	0.12563	0.1272	0.12673	0.12603	0.12613	0.12685	0.12554	0.12704	0.12675	0.12808	0.12674	0.12661	0.126	0.12795	0.12859	0.12863	0.12728	0.1269	0.12675	0.12778	0.12852	0.127	0.1283	0.12717	0.12756	0.12731	0.12767	0.12701	0.12732
	4279.17	0.12238	0.12334	0.12295	0.1229	0.12447	0.12399	0.12329	0.1234	0.12411	0.12281	0.1243	0.12401	0.12535	0.12402	0.12387	0.12326	0.12522	0.12585	0.1259	0.12455	0.12416	0.12403	0.12505	0.12578	0.12426	0.12556	0.12443	0.12481	0.12458	0.12491	0.12428	0.1246
	4277.24	0.11968	0.12063	0.12023	0.12019	0.12176	0.12129	0.12058	0.12069	0.12141	0.12011	0.1216	0.12131	0.12265	0.12132	0.12116	0.12055	0.12253	0.12314	0.1232	0.12186	0.12146	0.12133	0.12236	0.12307	0.12155	0.12285	0.12172	0.1221	0.12188	0.12219	0.12157	0.1219
	4275.31	0.117	0.11794	0.11754	0.1175	0.11908	0.1186	0.11788	0.118	0.11872	0.11743	0.11892	0.11862	0.11998	0.11864	0.11846	0.11787	0.11987	0.12045	0.12052	0.11917	0.11879	0.11866	0.11969	0.12038	0.11886	0.12016	0.11903	0.11941	0.1192	0.11949	0.11889	0.11923
	4273.39	0.11434	0.11528	0.11487	0.11483	0.11642	0.11594	0.11521	0.11533	0.11605	0.11478	0.11626	0.11597	0.11733	0.11598	0.1158	0.11521	0.11722	0.11778	0.11787	0.11652	0.11615	0.11601	0.11705	0.11771	0.1162	0.1175	0.11637	0.11676	0.11654	0.11682	0.11623	0.11658
	4271.46	0.11173	0.11267	0.11226	0.11221	0.11382	0.11333	0.1126	0.11272	0.11343	0.11218	0.11365	0.11337	0.11474	0.11338	0.11319	0.11261	0.11464	0.11518	0.11526	0.11392	0.11357	0.11342	0.11447	0.11511	0.11361	0.1149	0.11377	0.11416	0.11394	0.11422	0.11364	0.114
	4269.53	0.10923	0.11017	0.10976	0.1097	0.11133	0.11083	0.11009	0.11022	0.11093	0.10969	0.11115	0.11088	0.11225	0.11087	0.11069	0.11012	0.11216	0.11268	0.11277	0.11143	0.11109	0.11093	0.112	0.11262	0.11111	0.1124	0.11128	0.11168	0.11144	0.11173	0.11115	0.11152
	4267.6	0.10689	0.10784	0.10743	0.10736	0.10901	0.1085	0.10776	0.10789	0.10859	0.10737	0.10883	0.10856	0.10994	0.10854	0.10836	0.1078	0.10985	0.11035	0.11044	0.10911	0.10879	0.10862	0.1097	0.1103	0.1088	0.11008	0.10896	0.10937	0.10911	0.10941	0.10883	0.10921
	4265.67	0.1048	0.10575	0.10535	0.10526	0.10693	0.10642	0.10567	0.1058	0.10651	0.1053	0.10674	0.10648	0.10787	0.10645	0.10628	0.10573	0.10779	0.10827	0.10836	0.10703	0.10673	0.10655	0.10766	0.10823	0.10673	0.10802	0.10688	0.10731	0.10704	0.10735	0.10676	0.10716
	4263.74	0.10303	0.10399	0.1036	0.10349	0.10518	0.10466	0.1039	0.10404	0.10474	0.10356	0.10499	0.10473	0.10613	0.10467	0.10453	0.10397	0.10605	0.10652	0.10661	0.10527	0.10499	0.1048	0.10593	0.10648	0.10498	0.10628	0.10512	0.10558	0.10529	0.10561	0.10501	0.10543
	4261.82	0.10165	0.10262	0.10225	0.10211	0.10382	0.1033	0.10253	0.10267	0.10338	0.1022	0.10363	0.10337	0.10477	0.10329	0.10318	0.10261	0.1047	0.10516	0.10526	0.1039	0.10364	0.10345	0.1046	0.10513	0.10363	0.10493	0.10376	0.10425	0.10393	0.10427	0.10366	0.10409
	4259.89	0.10073	0.1017	0.10135	0.10118	0.10291	0.10239	0.10161	0.10176	0.10247	0.10131	0.10272	0.10246	0.10387	0.10237	0.10227	0.10169	0.10381	0.10425	0.10435	0.10299	0.10274	0.10255	0.10371	0.10422	0.10273	0.10404	0.10285	0.10337	0.10303	0.10338	0.10275	0.1032
	4257.96	0.1003	0.10128	0.10096	0.10076	0.1025	0.10198	0.10119	0.10134	0.10206	0.1009	0.10231	0.10204	0.10347	0.10194	0.10187	0.10128	0.10341	0.10385	0.10395	0.10257	0.10233	0.10214	0.10332	0.10382	0.10233	0.10365	0.10244	0.10299	0.10264	0.10298	0.10234	0.10282
	4256.03	0.1004	0.10138	0.10109	0.10086	0.10262	0.1021	0.1013	0.10146	0.10218	0.10103	0.10243	0.10215	0.10359	0.10204	0.10199	0.10139	0.10353	0.10397	0.10408	0.10268	0.10245	0.10226	0.10346	0.10394	0.10246	0.10379	0.10256	0.10313	0.10277	0.10311	0.10245	0.10295
	4254.1	0.10106	0.10204	0.10178	0.10152	0.10328	0.10277	0.10195	0.10212	0.10284	0.10171	0.1031	0.1028	0.10427	0.10269	0.10267	0.10204	0.10421	0.10464	0.10476	0.10334	0.10311	0.10292	0.10414	0.1046	0.10314	0.10448	0.10323	0.10383	0.10345	0.10379	0.10311	0.10363
	4252.17	0.10227	0.10325	0.10303	0.10274	0.10451	0.10399	0.10316	0.10335	0.10406	0.10294	0.10433	0.10401	0.1055	0.10391	0.10389	0.10326	0.10544	0.10587	0.106	0.10455	0.10434	0.10413	0.10537	0.10582	0.10439	0.10572	0.10446	0.10507	0.10469	0.10502	0.10434	0.10487
	4250.25	0.10405	0.10502	0.10484	0.10452	0.1063	0.10579	0.10494	0.10514	0.10584	0.10474	0.10613	0.10578	0.1073	0.10569	0.10568	0.10504	0.10723	0.10766	0.1078	0.10634	0.10613	0.10591	0.10717	0.10761	0.1062	0.10752	0.10625	0.10689	0.10649	0.10681	0.10613	0.10667
	4248.32	0.10641	0.10737	0.10722	0.10688	0.10867	0.10816	0.10729	0.10751	0.10819	0.10712	0.1085	0.10813	0.10968	0.10806	0.10804	0.1074	0.1096	0.11002	0.11018	0.1087	0.10851	0.10826	0.10955	0.10997	0.10859	0.10989	0.10862	0.10927	0.10887	0.10918	0.1085	0.10904
	4246.39	0.10936	0.11032	0.11019	0.10984	0.11163	0.11112	0.11023	0.11047	0.11113	0.11009	0.11146	0.11107	0.11265	0.11102	0.11099	0.11036	0.11256	0.11298	0.11315	0.11166	0.11148	0.11121	0.11251	0.11292	0.11158	0.11284	0.11158	0.11224	0.11183	0.11214	0.11146	0.112
	4244.46	0.11293	0.11388	0.11378	0.11342	0.11522	0.11471	0.11379	0.11406	0.11468	0.11367	0.11505	0.11464	0.11624	0.1146	0.11456	0.11393	0.11614	0.11655	0.11673	0.11524	0.11507	0.11477	0.1161	0.11649	0.11518	0.11642	0.11516	0.11583	0.11542	0.11571	0.11505	0.11558
	4242.53	0.11716	0.1181	0.11802	0.11766	0.11946	0.11895	0.11801	0.1183	0.11888	0.11791	0.11928	0.11885	0.12048	0.11884	0.11878	0.11817	0.12037	0.12077	0.12097	0.11948	0.11933	0.11898	0.12034	0.12072	0.11944	0.12064	0.11939	0.12007	0.11965	0.11994	0.11929	0.11981
	4240.6	0.1221	0.12302	0.12295	0.1226	0.12441	0.1239	0.12293	0.12325	0.12379	0.12286	0.12422	0.12378	0.12542	0.12378	0.1237	0.1231	0.1253	0.1257	0.12591	0.12442	0.12429	0.1239	0.12528	0.12565	0.1244	0.12556	0.12433	0.12501	0.12459	0.12488	0.12424	0.12475
	4238.67	0.1278	0.12871	0.12864	0.1283	0.13012	0.12961	0.12861	0.12895	0.12945	0.12856	0.12992	0.12946	0.13112	0.12948	0.12938	0.1288	0.131	0.13138	0.13161	0.13012	0.13	0.12958	0.13098	0.13134	0.13011	0.13123	0.13002	0.1307	0.13028	0.13057	0.12994	0.13044
	4236.75	0.13431	0.13521	0.13515	0.13482	0.13665	0.13613	0.13512	0.13548	0.13592	0.13508	0.13645	0.13597	0.13763	0.13599	0.13588	0.13532	0.1375	0.13788	0.13813	0.13664	0.13654	0.13609	0.1375	0.13785	0.13664	0.13772	0.13653	0.13721	0.13679	0.13708	0.13647	0.13696
	4234.82	0.14172	0.14261	0.14254	0.14223	0.14406	0.14354	0.1425	0.14288	0.14329	0.14249	0.14385	0.14337	0.14502	0.14339	0.14327	0.14272	0.1449	0.14526	0.14553	0.14405	0.14396	0.14347	0.1449	0.14523	0.14405	0.1451	0.14392	0.14461	0.14418	0.14448	0.14388	0.14437
	4232.89	0.15007	0.15095	0.15087	0.15057	0.15241	0.15189	0.15084	0.15123	0.15159	0.15083	0.1522	0.15171	0.15336	0.15172	0.15159	0.15107	0.15323	0.15357	0.15387	0.15239	0.15232	0.15181	0.15324	0.15356	0.1524	0.15341	0.15225	0.15294	0.15251	0.15281	0.15223	0.15271
	4230.96	0.1594	0.16027	0.16019	0.1599	0.16174	0.16121	0.16016	0.16056	0.16089	0.16015	0.16152	0.16103	0.16267	0.16102	0.1609	0.1604	0.16254	0.16287	0.16319	0.16171	0.16165	0.16112	0.16257	0.16287	0.16173	0.16271	0.16156	0.16225	0.16182	0.16212	0.16156	0.16204
	4229.03	0.16973	0.17061	0.1705	0.17022	0.17208	0.17154	0.17048	0.17089	0.17119	0.17048	0.17185	0.17136	0.17298	0.17133	0.17121	0.17073	0.17286	0.17317	0.17352	0.17203	0.17198	0.17145	0.1729	0.17319	0.17206	0.17301	0.17187	0.17257	0.17214	0.17244	0.17188	0.17237
	4227.1	0.18106	0.18194	0.18181	0.18154	0.18339	0.18285	0.1818	0.18221	0.18249	0.1818	0.18317	0.18269	0.18429	0.18263	0.18252	0.18205	0.18417	0.18445	0.18483	0.18334	0.1833	0.18277	0.18422	0.1845	0.18338	0.18431	0.18317	0.18388	0.18345	0.18375	0.1832	0.18368
	4225.18	0.19332	0.19421	0.19407	0.19379	0.19565	0.1951	0.19405	0.19446	0.19473	0.19405	0.19542	0.19495	0.19653	0.19487	0.19476	0.19431	0.19641	0.19668	0.19707	0.19558	0.19555	0.19502	0.19647	0.19675	0.19564	0.19655	0.19541	0.19612	0.1957	0.19599	0.19544	0.19593
	4223.25	0.20642	0.20732	0.20716	0.20688	0.20873	0.20819	0.20715	0.20756	0.20781	0.20713	0.2085	0.20805	0.20961	0.20794	0.20785	0.2074	0.2095	0.20974	0.21015	0.20866	0.20863	0.20812	0.20956	0.20984	0.20874	0.20962	0.20849	0.2092	0.20879	0.20906	0.20852	0.20901
	4221.32	0.22021	0.22111	0.22094	0.22066	0.2225	0.22196	0.22094	0.22134	0.22159	0.22091	0.22227	0.22184	0.22338	0.22171	0.22162	0.22118	0.22328	0.22349	0.22393	0.22244	0.2224	0.22191	0.22333	0.22362	0.22252	0.2234	0.22226	0.22297	0.22257	0.22283	0.22228	0.22277
	4219.39	0.23451	0.23541	0.23523	0.23494	0.23677	0.23624	0.23524	0.23562	0.23588	0.23519	0.23654	0.23613	0.23765	0.23599	0.2359	0.23545	0.23756	0.23776	0.2382	0.23672	0.23667	0.2362	0.2376	0.23792	0.2368	0.23768	0.23654	0.23725	0.23685	0.2371	0.23654	0.23704
	4217.46	0.2491	0.25	0.24981	0.24952	0.25133	0.2508	0.24982	0.25019	0.25046	0.24975	0.2511	0.2507	0.25221	0.25056	0.25047	0.25001	0.25213	0.25232	0.25276	0.25129	0.25122	0.25079	0.25215	0.2525	0.25136	0.25225	0.25111	0.2518	0.25142	0.25165	0.25108	0.25158
	4215.53	0.26373	0.26462	0.26444	0.26414	0.26592	0.2654	0.26446	0.26481	0.26509	0.26434	0.2657	0.26531	0.26681	0.26518	0.26508	0.26461	0.26675	0.26693	0.26737	0.26591	0.26581	0.26541	0.26674	0.26713	0.26596	0.26687	0.26572	0.2664	0.26602	0.26625	0.26566	0.26616
	4213.61	0.27816	0.27902	0.27884	0.27855	0.2803	0.27978	0.27888	0.2792	0.2795	0.27873	0.28008	0.2797	0.28119	0.27959	0.27947	0.27898	0.28114	0.28134	0.28175	0.28031	0.28019	0.27982	0.2811	0.28154	0.28033	0.28128	0.28011	0.28078	0.28042	0.28063	0.28002	0.28052
	4211.68	0.2921	0.29293	0.29275	0.29248	0.29418	0.29368	0.29282	0.2931	0.29344	0.29262	0.29398	0.2936	0.29507	0.29353	0.29338	0.29287	0.29505	0.29527	0.29565	0.29423	0.29408	0.29375	0.29497	0.29546	0.29421	0.29521	0.29402	0.29467	0.29431	0.29453	0.2939	0.29439
	4209.75	0.30525	0.30605	0.30586	0.30563	0.30728	0.30677	0.30597	0.3062	0.30658	0.30571	0.3071	0.30672	0.30815	0.30668	0.3065	0.30596	0.30816	0.30841	0.30875	0.30735	0.30718	0.30688	0.30804	0.30859	0.30729	0.30835	0.30714	0.30777	0.30741	0.30763	0.307	0.30746
	4207.82	0.31727	0.31803	0.31782	0.31764	0.31923	0.31872	0.31799	0.31816	0.31858	0.31766	0.31907	0.31869	0.32009	0.3187	0.31847	0.31792	0.32012	0.32042	0.32071	0.31933	0.31913	0.31888	0.31996	0.32056	0.31923	0.32035	0.31911	0.31973	0.31936	0.3196	0.31896	0.31939
	4205.89	0.32773	0.32845	0.32821	0.32809	0.32961	0.3291	0.32844	0.32855	0.32903	0.32805	0.32948	0.32911	0.33046	0.32915	0.32889	0.32832	0.33052	0.33087	0.3311	0.32975	0.32952	0.32931	0.33032	0.33097	0.3296	0.33078	0.32952	0.33011	0.32974	0.33	0.32936	0.32976
	4203.96	0.33612	0.3368	0.33653	0.33648	0.33793	0.33741	0.33682	0.33687	0.33741	0.33638	0.33783	0.33747	0.33875	0.33754	0.33724	0.33665	0.33884	0.33925	0.33942	0.3381	0.33784	0.33768	0.33861	0.33931	0.3379	0.33914	0.33786	0.33843	0.33804	0.33834	0.3377	0.33806
	4202.03	0.34186	0.34251	0.3422	0.34222	0.34361	0.34308	0.34255	0.34255	0.34314	0.34206	0.34354	0.34319	0.3444	0.34328	0.34295	0.34235	0.34451	0.34499	0.34509	0.34381	0.34351	0.34341	0.34426	0.345	0.34356	0.34486	0.34355	0.3441	0.34369	0.34403	0.34341	0.34372
	4200.11	0.34434	0.34497	0.34462	0.34472	0.34603	0.34549	0.34503	0.34497	0.34562	0.34449	0.34599	0.34568	0.3468	0.34576	0.34542	0.3448	0.34691	0.34747	0.34751	0.34626	0.34592	0.34588	0.34666	0.34744	0.34598	0.34731	0.34599	0.34652	0.34609	0.34647	0.34586	0.34612
	4198.18	0.34301	0.34362	0.34324	0.3434	0.34466	0.3441	0.3437	0.34359	0.3443	0.34313	0.34463	0.34436	0.3454	0.34443	0.34408	0.34346	0.34552	0.34614	0.34613	0.3449	0.34452	0.34456	0.34526	0.34607	0.34459	0.34595	0.34464	0.34513	0.34467	0.34512	0.34451	0.34472
	4196.25	0.33748	0.33808	0.33768	0.3379	0.3391	0.33853	0.33817	0.33804	0.33879	0.33758	0.33909	0.33887	0.33983	0.3389	0.33857	0.33794	0.33993	0.34062	0.34057	0.33936	0.33894	0.33905	0.33968	0.34052	0.33902	0.3404	0.3391	0.33956	0.33907	0.33958	0.33896	0.33914
	4194.32	0.32765	0.32824	0.32783	0.3281	0.32925	0.32867	0.32835	0.32819	0.32899	0.32775	0.32925	0.32908	0.32998	0.32907	0.32876	0.32812	0.33006	0.3308	0.33072	0.32953	0.32906	0.32925	0.32981	0.33068	0.32917	0.33055	0.32927	0.32971	0.32919	0.32975	0.32913	0.32928
	4192.39	0.31376	0.31435	0.31395	0.31424	0.31535	0.31477	0.31447	0.3143	0.31514	0.31387	0.31536	0.31524	0.3161	0.31519	0.31491	0.31426	0.31614	0.31694	0.31683	0.31565	0.31515	0.3154	0.31591	0.3168	0.31527	0.31666	0.3154	0.31581	0.31526	0.31588	0.31524	0.31537
	4190.46	0.29641	0.297	0.29661	0.29691	0.298	0.29742	0.29713	0.29695	0.29782	0.29654	0.29801	0.29794	0.29878	0.29784	0.2976	0.29695	0.29878	0.29962	0.29949	0.29831	0.29778	0.29809	0.29855	0.29947	0.29793	0.29931	0.29807	0.29847	0.2979	0.29856	0.29789	0.29802
	4188.54	0.27648	0.27707	0.27669	0.27699	0.27808	0.2775	0.27721	0.27703	0.27793	0.27663	0.27808	0.27805	0.27888	0.27792	0.2777	0.27705	0.27884	0.27971	0.27957	0.27839	0.27784	0.27819	0.27863	0.27956	0.27801	0.27938	0.27817	0.27856	0.27797	0.27866	0.27797	0.27809
	4186.61	0.25499	0.25559	0.25522	0.25552	0.2566	0.25604	0.25574	0.25556	0.25648	0.25517	0.25661	0.2566	0.25744	0.25644	0.25625	0.25561	0.25736	0.25826	0.25811	0.25692	0.25636	0.25675	0.25716	0.25811	0.25655	0.25791	0.25672	0.2571	0.2565	0.25721	0.2565	0.25663
	4184.68	0.23301	0.23361	0.23326	0.23354	0.23464	0.23409	0.23377	0.2336	0.23453	0.23321	0.23464	0.23465	0.23552	0.23448	0.2343	0.23366	0.2354	0.23632	0.23616	0.23495	0.23439	0.23481	0.2352	0.23617	0.23459	0.23595	0.23478	0.23516	0.23456	0.23527	0.23454	0.23468
	4182.75	0.21151	0.2121	0.21176	0.21203	0.21314	0.21261	0.21228	0.2121	0.21305	0.21172	0.21315	0.21317	0.21406	0.213	0.21281	0.21219	0.21392	0.21485	0.21468	0.21346	0.2129	0.21333	0.21372	0.21469	0.21311	0.21447	0.2133	0.21368	0.21309	0.2138	0.21306	0.2132
	4180.82	0.19126	0.19186	0.19152	0.19178	0.1929	0.19238	0.19203	0.19186	0.19281	0.19148	0.19291	0.19293	0.19386	0.19277	0.19258	0.19196	0.19369	0.19463	0.19445	0.19321	0.19267	0.19311	0.1935	0.19446	0.19287	0.19424	0.19308	0.19347	0.19288	0.19359	0.19283	0.19298
	4178.89	0.17283	0.17343	0.17309	0.17334	0.17449	0.17398	0.17362	0.17345	0.1744	0.17306	0.17449	0.17452	0.17547	0.17437	0.17416	0.17355	0.17529	0.17623	0.17605	0.17479	0.17426	0.1747	0.1751	0.17606	0.17446	0.17584	0.17468	0.17507	0.1745	0.17519	0.17443	0.17459
	4176.97	0.15657	0.15718	0.15683	0.15707	0.15824	0.15775	0.15737	0.1572	0.15814	0.15681	0.15825	0.15827	0.15925	0.15813	0.15791	0.15731	0.15905	0.16	0.15981	0.15854	0.15803	0.15846	0.15887	0.15982	0.15822	0.1596	0.15845	0.15884	0.15829	0.15896	0.1582	0.15836
	4175.04	0.14261	0.14323	0.14288	0.1431	0.1443	0.14381	0.14342	0.14326	0.14419	0.14286	0.14431	0.14433	0.14533	0.1442	0.14396	0.14337	0.14512	0.14607	0.14587	0.14459	0.1441	0.14451	0.14494	0.14589	0.14428	0.14567	0.14452	0.14491	0.14438	0.14502	0.14427	0.14443
	4173.11	0.13092	0.13155	0.13119	0.1314	0.13262	0.13214	0.13173	0.13159	0.13249	0.13118	0.13264	0.13265	0.13366	0.13253	0.13227	0.13169	0.13345	0.13439	0.1342	0.13291	0.13243	0.13283	0.13328	0.13421	0.13259	0.134	0.13285	0.13324	0.13273	0.13335	0.13261	0.13277
	4171.18	0.12131	0.12196	0.12159	0.12179	0.12303	0.12255	0.12213	0.122	0.12288	0.12158	0.12306	0.12305	0.12408	0.12294	0.12267	0.12209	0.12387	0.1248	0.12462	0.12331	0.12285	0.12322	0.1237	0.12462	0.123	0.12442	0.12327	0.12366	0.12316	0.12376	0.12303	0.12319
	4169.25	0.11351	0.11419	0.1138	0.11399	0.11526	0.11477	0.11434	0.11423	0.11508	0.11379	0.11529	0.11526	0.1163	0.11516	0.11488	0.1143	0.11609	0.11702	0.11685	0.11553	0.11509	0.11542	0.11594	0.11683	0.11522	0.11664	0.11549	0.11589	0.1154	0.11599	0.11526	0.11543
	4167.32	0.10721	0.10791	0.1075	0.10768	0.10898	0.10848	0.10804	0.10795	0.10877	0.1075	0.10901	0.10897	0.11002	0.10887	0.10859	0.108	0.10981	0.11072	0.11057	0.10925	0.10882	0.10911	0.10967	0.11054	0.10893	0.11036	0.10921	0.1096	0.10912	0.1097	0.10899	0.10915
	4165.39	0.10206	0.10279	0.10238	0.10254	0.10387	0.10335	0.10289	0.10283	0.10362	0.10237	0.1039	0.10383	0.10489	0.10373	0.10347	0.10287	0.10469	0.10559	0.10546	0.10413	0.10371	0.10397	0.10456	0.10541	0.10381	0.10523	0.10409	0.10448	0.10401	0.10457	0.10387	0.10404
	4163.47	0.09778	0.09853	0.09811	0.09826	0.09961	0.09909	0.0986	0.09857	0.09933	0.0981	0.09964	0.09955	0.10063	0.09946	0.0992	0.0986	0.10043	0.10131	0.1012	0.09988	0.09947	0.09968	0.10031	0.10113	0.09954	0.10097	0.09983	0.10022	0.09975	0.1003	0.0996	0.09979
	4161.54	0.0941	0.09488	0.09446	0.0946	0.09597	0.09544	0.09492	0.09492	0.09565	0.09444	0.09599	0.09588	0.09697	0.09579	0.09555	0.09494	0.09678	0.09765	0.09756	0.09623	0.09584	0.096	0.09667	0.09747	0.0959	0.09731	0.09618	0.09657	0.0961	0.09663	0.09594	0.09615
	4159.61	0.09085	0.09166	0.09123	0.09136	0.09275	0.09221	0.09166	0.0917	0.0924	0.09121	0.09277	0.09263	0.09374	0.09255	0.09232	0.09171	0.09355	0.09441	0.09434	0.09302	0.09264	0.09274	0.09346	0.09423	0.09268	0.09408	0.09296	0.09334	0.09288	0.09339	0.0927	0.09294
	4157.68	0.08791	0.08875	0.08831	0.08843	0.08984	0.0893	0.08871	0.08879	0.08947	0.08829	0.08985	0.08969	0.09082	0.08962	0.08941	0.08879	0.09064	0.09148	0.09144	0.09011	0.08975	0.0898	0.09055	0.09131	0.08978	0.09117	0.09004	0.09043	0.08996	0.09046	0.08977	0.09004
	4155.75	0.08523	0.08609	0.08565	0.08577	0.08718	0.08666	0.08602	0.08614	0.08679	0.08563	0.0872	0.08701	0.08817	0.08695	0.08675	0.08614	0.08798	0.08882	0.08878	0.08746	0.08712	0.08713	0.08791	0.08864	0.08713	0.08851	0.08738	0.08777	0.0873	0.08779	0.08709	0.08739
	4153.82	0.0828	0.08368	0.08325	0.08335	0.08478	0.08427	0.08359	0.08374	0.08438	0.08323	0.08479	0.08459	0.08576	0.08454	0.08434	0.08374	0.08558	0.08641	0.08639	0.08506	0.08475	0.0847	0.08553	0.08623	0.08475	0.08611	0.08498	0.08536	0.0849	0.08537	0.08467	0.085
	4151.9	0.08066	0.08155	0.08113	0.08122	0.08265	0.08216	0.08144	0.08163	0.08225	0.0811	0.08267	0.08244	0.08364	0.0824	0.08221	0.08163	0.08346	0.08428	0.08426	0.08293	0.08265	0.08256	0.08342	0.0841	0.08264	0.08399	0.08285	0.08323	0.08277	0.08323	0.08252	0.08289
	4149.97	0.07884	0.07974	0.07933	0.0794	0.08084	0.08038	0.07962	0.07983	0.08045	0.07929	0.08087	0.08061	0.08185	0.08058	0.0804	0.07984	0.08167	0.08248	0.08246	0.08113	0.08087	0.08073	0.08164	0.08229	0.08085	0.08219	0.08104	0.08143	0.08097	0.08142	0.0807	0.0811
	4148.04	0.07739	0.07831	0.0779	0.07795	0.07941	0.07897	0.07818	0.07841	0.07902	0.07786	0.07944	0.07916	0.08042	0.07914	0.07896	0.07843	0.08025	0.08104	0.08103	0.0797	0.07946	0.07928	0.08022	0.08085	0.07943	0.08076	0.07961	0.07999	0.07954	0.07999	0.07924	0.07968
	4146.11	0.07636	0.07728	0.07689	0.07692	0.07839	0.07797	0.07715	0.0774	0.078	0.07685	0.07843	0.07813	0.07942	0.07811	0.07793	0.07743	0.07924	0.08002	0.08001	0.07868	0.07845	0.07824	0.07923	0.07982	0.07842	0.07974	0.07858	0.07897	0.07852	0.07897	0.07821	0.07868
	4144.18	0.07579	0.07671	0.07633	0.07634	0.07782	0.07743	0.07659	0.07684	0.07743	0.07628	0.07787	0.07754	0.07886	0.07752	0.07735	0.07688	0.07869	0.07944	0.07945	0.07812	0.07789	0.07765	0.07868	0.07925	0.07786	0.07918	0.078	0.07839	0.07795	0.0784	0.07762	0.07812
	4142.25	0.07569	0.07661	0.07625	0.07622	0.07773	0.07735	0.07649	0.07675	0.07734	0.07619	0.07779	0.07743	0.07878	0.07741	0.07724	0.0768	0.07861	0.07933	0.07935	0.07802	0.0778	0.07753	0.0786	0.07914	0.07777	0.07908	0.07789	0.07829	0.07786	0.0783	0.07752	0.07804
	4140.33	0.07608	0.077	0.07666	0.0766	0.07812	0.07775	0.07689	0.07714	0.07772	0.07659	0.07819	0.07781	0.07919	0.07778	0.07762	0.0772	0.07901	0.07971	0.07974	0.07841	0.07818	0.0779	0.079	0.07952	0.07816	0.07946	0.07827	0.07868	0.07826	0.07869	0.0779	0.07844
	4138.4	0.07695	0.07787	0.07755	0.07745	0.079	0.07864	0.07777	0.07802	0.07859	0.07748	0.07908	0.07867	0.08007	0.07863	0.07848	0.07808	0.0799	0.08056	0.08061	0.07929	0.07905	0.07875	0.07989	0.08038	0.07903	0.08032	0.07913	0.07955	0.07914	0.07956	0.07877	0.07932
	4136.47	0.0783	0.07922	0.07892	0.07878	0.08036	0.08	0.07912	0.07937	0.07992	0.07884	0.08043	0.08001	0.08143	0.07995	0.07981	0.07943	0.08127	0.08189	0.08196	0.08064	0.08038	0.08007	0.08124	0.08171	0.08038	0.08165	0.08047	0.0809	0.08049	0.0809	0.08012	0.08068
	4134.54	0.0801	0.08102	0.08074	0.08056	0.08217	0.08181	0.08092	0.08118	0.08171	0.08065	0.08224	0.0818	0.08324	0.08173	0.0816	0.08123	0.08308	0.08366	0.08376	0.08244	0.08217	0.08186	0.08304	0.0835	0.08218	0.08344	0.08226	0.08271	0.0823	0.0827	0.08192	0.08249
	4132.61	0.08233	0.08326	0.08299	0.08278	0.08441	0.08404	0.08314	0.08341	0.08392	0.08289	0.08448	0.08402	0.08548	0.08394	0.08381	0.08344	0.08533	0.08587	0.08599	0.08466	0.08439	0.08407	0.08528	0.08571	0.08441	0.08564	0.08448	0.08495	0.08455	0.08492	0.08416	0.08473
	4130.68	0.08496	0.0859	0.08564	0.0854	0.08706	0.08668	0.08577	0.08605	0.08653	0.08554	0.08712	0.08665	0.08813	0.08656	0.08644	0.08606	0.08798	0.08848	0.08863	0.08729	0.08701	0.08669	0.08792	0.08834	0.08706	0.08826	0.08712	0.0876	0.08719	0.08754	0.0868	0.08738
	4128.75	0.08797	0.08894	0.08868	0.0884	0.09009	0.08971	0.08878	0.08907	0.08953	0.08858	0.09015	0.08967	0.09116	0.08956	0.08945	0.08906	0.09102	0.09148	0.09166	0.09031	0.09003	0.08969	0.09094	0.09135	0.0901	0.09126	0.09014	0.09065	0.09023	0.09056	0.08983	0.09042
	4126.83	0.09137	0.09236	0.09211	0.0918	0.09351	0.09313	0.09217	0.09249	0.09292	0.092	0.09356	0.09308	0.09457	0.09296	0.09285	0.09244	0.09444	0.09487	0.09507	0.09371	0.09343	0.09308	0.09436	0.09475	0.09353	0.09465	0.09355	0.09407	0.09365	0.09396	0.09325	0.09384
	4124.9	0.09515	0.09617	0.09593	0.09558	0.09733	0.09694	0.09595	0.0963	0.0967	0.09581	0.09736	0.09688	0.09837	0.09674	0.09664	0.09622	0.09826	0.09866	0.09887	0.09751	0.09723	0.09686	0.09817	0.09855	0.09735	0.09844	0.09736	0.0979	0.09747	0.09775	0.09706	0.09766
	4122.97	0.09936	0.10041	0.10017	0.09979	0.10157	0.10118	0.10015	0.10053	0.1009	0.10004	0.10159	0.10111	0.10261	0.10096	0.10086	0.10042	0.10249	0.10288	0.10311	0.10173	0.10146	0.10105	0.10241	0.10278	0.10161	0.10266	0.10159	0.10215	0.10171	0.10197	0.1013	0.10191
	4121.04	0.10405	0.10514	0.1049	0.10448	0.10629	0.1059	0.10483	0.10525	0.10558	0.10476	0.1063	0.10582	0.10732	0.10566	0.10556	0.1051	0.10721	0.10758	0.10783	0.10643	0.10618	0.10573	0.10714	0.10749	0.10635	0.10737	0.1063	0.10688	0.10643	0.10667	0.10602	0.10664
	4119.11	0.1093	0.11043	0.11019	0.10974	0.11158	0.11119	0.11008	0.11053	0.11083	0.11004	0.11158	0.11109	0.1126	0.11092	0.11083	0.11036	0.11249	0.11285	0.11311	0.11169	0.11146	0.11097	0.11243	0.11277	0.11166	0.11264	0.11157	0.11218	0.11172	0.11194	0.11131	0.11195
	4117.18	0.11524	0.1164	0.11617	0.11568	0.11755	0.11716	0.11602	0.1165	0.11676	0.116	0.11754	0.11705	0.11857	0.11687	0.11678	0.1163	0.11846	0.11881	0.11908	0.11764	0.11743	0.1169	0.11842	0.11874	0.11764	0.11861	0.11753	0.11816	0.11769	0.11789	0.11729	0.11793
	4115.26	0.12202	0.12321	0.12298	0.12246	0.12436	0.12397	0.12279	0.1233	0.12353	0.12281	0.12433	0.12385	0.12537	0.12365	0.12357	0.12309	0.12526	0.1256	0.12589	0.12443	0.12424	0.12367	0.12524	0.12555	0.12447	0.12541	0.12433	0.12497	0.1245	0.12468	0.1241	0.12477
	4113.33	0.12984	0.13106	0.13082	0.13028	0.1322	0.1318	0.13059	0.13114	0.13134	0.13065	0.13216	0.13168	0.1332	0.13146	0.1314	0.13093	0.13309	0.13342	0.13374	0.13226	0.13208	0.13148	0.13309	0.13339	0.13232	0.13325	0.13215	0.13282	0.13234	0.13251	0.13194	0.13263
	4111.4	0.13893	0.14017	0.13994	0.13937	0.14132	0.14091	0.13967	0.14025	0.14042	0.13977	0.14126	0.14079	0.14231	0.14055	0.14051	0.14004	0.1422	0.14252	0.14285	0.14136	0.14119	0.14056	0.14222	0.14251	0.14144	0.14237	0.14126	0.14194	0.14146	0.14161	0.14106	0.14178
	4109.47	0.14958	0.15083	0.1506	0.15002	0.15199	0.15156	0.1503	0.15092	0.15105	0.15044	0.15191	0.15144	0.15296	0.15119	0.15117	0.1507	0.15286	0.15317	0.15352	0.15201	0.15185	0.15121	0.15289	0.15317	0.15211	0.15303	0.15191	0.1526	0.15213	0.15226	0.15173	0.15247
	4107.54	0.16208	0.16333	0.16311	0.16251	0.16451	0.16406	0.16277	0.16343	0.16354	0.16297	0.1644	0.16394	0.16546	0.16368	0.16367	0.16322	0.16537	0.16566	0.16603	0.16452	0.16436	0.16371	0.16541	0.16569	0.16462	0.16554	0.16441	0.16511	0.16465	0.16476	0.16424	0.16502
	4105.61	0.17673	0.17797	0.17777	0.17716	0.17917	0.17871	0.17739	0.17808	0.17817	0.17764	0.17904	0.17858	0.18011	0.17832	0.17833	0.17789	0.18003	0.18029	0.18069	0.17917	0.17902	0.17836	0.18007	0.18035	0.17928	0.18019	0.17907	0.17976	0.17931	0.17942	0.1789	0.17971
	4103.69	0.19379	0.19502	0.19484	0.19422	0.19625	0.19576	0.19442	0.19515	0.19522	0.19473	0.19608	0.19563	0.19716	0.19536	0.1954	0.19497	0.19711	0.19734	0.19775	0.19622	0.19609	0.19542	0.19713	0.19742	0.19635	0.19725	0.19614	0.19682	0.19638	0.19648	0.19596	0.19681
	4101.76	0.21345	0.21466	0.21451	0.21388	0.21592	0.21542	0.21403	0.21481	0.21487	0.21442	0.21572	0.21527	0.21681	0.21501	0.21507	0.21465	0.21678	0.21697	0.21741	0.21588	0.21575	0.21508	0.21679	0.21708	0.21601	0.21689	0.2158	0.21647	0.21605	0.21614	0.21562	0.2165
	4099.83	0.23576	0.23694	0.23684	0.23618	0.23824	0.23772	0.23629	0.23713	0.23717	0.23676	0.23801	0.23755	0.23911	0.2373	0.23738	0.23697	0.2391	0.23925	0.23971	0.23818	0.23807	0.23738	0.2391	0.23938	0.23832	0.23919	0.23812	0.23876	0.23837	0.23845	0.23792	0.23884
	4097.9	0.26061	0.26176	0.26169	0.26101	0.26308	0.26256	0.26107	0.26198	0.262	0.26162	0.26282	0.26237	0.26393	0.26212	0.26222	0.26181	0.26395	0.26406	0.26454	0.26301	0.26292	0.2622	0.26392	0.2642	0.26315	0.26399	0.26296	0.26358	0.26321	0.26328	0.26273	0.2637
	4095.97	0.28761	0.28873	0.2887	0.28799	0.29008	0.28956	0.28801	0.28898	0.28899	0.28864	0.28979	0.28933	0.29091	0.28909	0.28921	0.28881	0.29095	0.29102	0.29151	0.29	0.28992	0.28918	0.2909	0.29118	0.29015	0.29095	0.28997	0.29054	0.2902	0.29026	0.2897	0.29071
	4094.04	0.31613	0.31722	0.31723	0.31648	0.31859	0.31807	0.31645	0.3175	0.3175	0.31716	0.31827	0.31782	0.31939	0.31757	0.31772	0.31732	0.31946	0.31949	0.31999	0.31849	0.31843	0.31766	0.31939	0.31965	0.31865	0.31941	0.31848	0.31902	0.3187	0.31875	0.31818	0.31922
	4092.11	0.34521	0.34627	0.34631	0.34554	0.34767	0.34715	0.34546	0.34659	0.34656	0.34624	0.34731	0.34687	0.34844	0.34662	0.34678	0.34638	0.34853	0.34852	0.34903	0.34755	0.34749	0.3467	0.34843	0.34868	0.34772	0.34843	0.34754	0.34806	0.34776	0.34781	0.34721	0.34828
	4090.19	0.37364	0.37468	0.37474	0.37394	0.37609	0.37558	0.37384	0.37502	0.37498	0.37466	0.37569	0.37527	0.37684	0.37502	0.3752	0.37479	0.37694	0.37691	0.37741	0.37597	0.3759	0.37509	0.37681	0.37706	0.37613	0.37679	0.37595	0.37644	0.37615	0.3762	0.37558	0.37668
	4088.26	0.40005	0.40107	0.40112	0.40032	0.40248	0.40197	0.4002	0.40141	0.40138	0.40104	0.40205	0.40165	0.4032	0.4014	0.40158	0.40117	0.40331	0.40327	0.40376	0.40235	0.40227	0.40147	0.40315	0.4034	0.4025	0.40311	0.40232	0.4028	0.40251	0.40257	0.40193	0.40302
	4086.33	0.42308	0.42408	0.4241	0.42333	0.42549	0.42498	0.4232	0.42442	0.4244	0.42403	0.42502	0.42465	0.42618	0.42442	0.42459	0.42417	0.42629	0.42627	0.42672	0.42536	0.42525	0.42449	0.42611	0.42637	0.42549	0.42607	0.42531	0.42578	0.42549	0.42556	0.4249	0.42596
	4084.4	0.44167	0.44264	0.44261	0.44191	0.44404	0.44353	0.4418	0.44297	0.44299	0.44256	0.44355	0.44322	0.44471	0.44301	0.44315	0.44272	0.4448	0.44483	0.44523	0.44393	0.44378	0.44308	0.4446	0.4449	0.44402	0.44458	0.44384	0.44432	0.444	0.44411	0.44343	0.44444
	4082.47	0.45524	0.45619	0.45609	0.45549	0.45757	0.45705	0.45541	0.4565	0.45657	0.45605	0.45707	0.45678	0.45823	0.45661	0.45671	0.45626	0.45829	0.4584	0.45873	0.45749	0.45727	0.45669	0.45808	0.45842	0.45752	0.45809	0.45735	0.45784	0.45749	0.45765	0.45695	0.45788
	4080.54	0.46385	0.46477	0.46459	0.46413	0.46612	0.4656	0.46409	0.46506	0.46521	0.46458	0.46563	0.46538	0.46679	0.46526	0.46531	0.46484	0.46681	0.46703	0.46727	0.4661	0.46581	0.46537	0.46659	0.46699	0.46604	0.46666	0.4659	0.4664	0.46602	0.46624	0.46552	0.46634
	4078.62	0.46812	0.469	0.46872	0.46843	0.47032	0.46978	0.46845	0.46925	0.46951	0.46875	0.46984	0.46963	0.47099	0.46959	0.46957	0.46908	0.47098	0.47132	0.47146	0.47035	0.46998	0.46971	0.47075	0.47122	0.4702	0.47089	0.4701	0.47061	0.47018	0.47049	0.46975	0.47045
	4076.69	0.46897	0.4698	0.46943	0.46932	0.47107	0.47053	0.4694	0.47001	0.47039	0.46948	0.47064	0.47046	0.47177	0.4705	0.47041	0.46989	0.47172	0.4722	0.47222	0.47117	0.47073	0.47063	0.47149	0.47204	0.47093	0.47171	0.47088	0.4714	0.47092	0.47132	0.47055	0.47112
	4074.76	0.46734	0.4681	0.46765	0.46772	0.46933	0.46878	0.46786	0.46829	0.46879	0.46773	0.46895	0.46881	0.47007	0.46892	0.46876	0.46821	0.46997	0.4706	0.47051	0.4695	0.469	0.46907	0.46975	0.47038	0.46916	0.47004	0.46917	0.46969	0.46916	0.46967	0.46888	0.4693
	4072.83	0.46389	0.4646	0.46406	0.4643	0.46577	0.46522	0.46451	0.46474	0.46537	0.46417	0.46544	0.46533	0.46654	0.46554	0.4653	0.46472	0.46642	0.46719	0.46698	0.466	0.46545	0.46568	0.4662	0.46691	0.46557	0.46656	0.46565	0.46617	0.46559	0.4662	0.46538	0.46567
	4070.9	0.45886	0.4595	0.45889	0.4593	0.46062	0.46007	0.45956	0.45961	0.46037	0.45903	0.46035	0.46027	0.46143	0.46055	0.46026	0.45964	0.46128	0.46219	0.46186	0.46091	0.46032	0.46069	0.46106	0.46186	0.46041	0.4615	0.46055	0.46106	0.46044	0.46114	0.46031	0.46047
	4068.97	0.452	0.45258	0.45191	0.45244	0.45363	0.45309	0.45276	0.45265	0.45352	0.45206	0.45343	0.45338	0.45449	0.45372	0.45338	0.45272	0.45431	0.45534	0.45492	0.45398	0.45335	0.45385	0.4541	0.45498	0.45341	0.4546	0.45362	0.45411	0.45345	0.45424	0.4534	0.45344
	4067.05	0.44267	0.4432	0.44247	0.44311	0.44418	0.44365	0.44348	0.44322	0.44421	0.44265	0.44404	0.44403	0.44509	0.44441	0.44404	0.44334	0.44489	0.44604	0.44553	0.44458	0.44393	0.44454	0.44468	0.44564	0.44396	0.44525	0.44423	0.44471	0.44402	0.44487	0.44403	0.44397
	4065.12	0.4301	0.4306	0.42982	0.43052	0.43151	0.43098	0.43094	0.43056	0.43164	0.43001	0.43142	0.43143	0.43245	0.43184	0.43146	0.43073	0.43225	0.43348	0.4329	0.43195	0.43128	0.43196	0.43203	0.43306	0.4313	0.43266	0.43161	0.43207	0.43136	0.43226	0.43143	0.43129
	4063.19	0.41364	0.4141	0.41329	0.41402	0.41496	0.41443	0.41448	0.41402	0.41517	0.41349	0.41492	0.41495	0.41593	0.41535	0.41499	0.41422	0.41572	0.41702	0.4164	0.41543	0.41476	0.41548	0.4155	0.41659	0.41476	0.41618	0.4151	0.41556	0.41484	0.41575	0.41494	0.41475
	4061.26	0.39301	0.39346	0.39262	0.39336	0.39427	0.39374	0.39385	0.39333	0.39453	0.39284	0.39427	0.39432	0.39527	0.39469	0.39435	0.39356	0.39506	0.3964	0.39576	0.39476	0.39409	0.39482	0.39484	0.39596	0.39409	0.39556	0.39445	0.3949	0.39419	0.39509	0.39429	0.39408
	4059.33	0.3685	0.36895	0.3681	0.36882	0.36972	0.36919	0.36933	0.36878	0.37001	0.36832	0.36976	0.36981	0.37075	0.37014	0.36984	0.36903	0.37053	0.3719	0.37126	0.37023	0.36956	0.37029	0.37031	0.37146	0.36956	0.37106	0.36994	0.37039	0.36969	0.37056	0.36978	0.36957
	4057.4	0.34091	0.34138	0.34052	0.34121	0.34213	0.34158	0.34172	0.34117	0.34242	0.34075	0.34218	0.34223	0.34317	0.34252	0.34226	0.34144	0.34295	0.34432	0.3437	0.34265	0.34197	0.34267	0.34274	0.34389	0.34198	0.3435	0.34236	0.34282	0.34214	0.34296	0.3422	0.34201
	4055.47	0.31143	0.31192	0.31107	0.31172	0.31267	0.3121	0.31222	0.31169	0.31293	0.3113	0.31272	0.31277	0.31371	0.313	0.31278	0.31197	0.31349	0.31485	0.31427	0.31318	0.31252	0.31317	0.31328	0.31443	0.31253	0.31406	0.3129	0.31337	0.31271	0.31348	0.31273	0.31258
	4053.55	0.2814	0.2819	0.28107	0.28167	0.28266	0.28208	0.28216	0.28166	0.28289	0.28129	0.28271	0.28275	0.2837	0.28294	0.28275	0.28195	0.28349	0.28482	0.28428	0.28316	0.28251	0.28311	0.28329	0.28441	0.28253	0.28406	0.28289	0.28337	0.28274	0.28345	0.28271	0.2826
	4051.62	0.25207	0.25259	0.25178	0.25235	0.25337	0.25277	0.25281	0.25235	0.25357	0.252	0.25341	0.25344	0.25441	0.25358	0.25343	0.25264	0.2542	0.2555	0.255	0.25386	0.25322	0.25377	0.25401	0.2551	0.25324	0.25477	0.25359	0.25409	0.25347	0.25413	0.25339	0.25334
	4049.69	0.22451	0.22504	0.22426	0.2248	0.22584	0.22524	0.22523	0.2248	0.22601	0.22446	0.22588	0.2259	0.22688	0.226	0.22587	0.22509	0.22667	0.22794	0.22748	0.22632	0.22569	0.22619	0.22649	0.22754	0.22572	0.22723	0.22605	0.22656	0.22596	0.22658	0.22584	0.22583
	4047.76	0.19946	0.20001	0.19925	0.19976	0.20084	0.20022	0.20017	0.19978	0.20096	0.19944	0.20086	0.20087	0.20187	0.20094	0.20082	0.20006	0.20166	0.20289	0.20247	0.2013	0.20068	0.20112	0.2015	0.2025	0.20072	0.20221	0.20103	0.20155	0.20096	0.20154	0.20081	0.20084
	4045.83	0.17739	0.17793	0.17721	0.1777	0.1788	0.17818	0.17809	0.17772	0.17889	0.17738	0.1788	0.1788	0.17982	0.17885	0.17874	0.178	0.17961	0.18082	0.18042	0.17925	0.17864	0.17903	0.17947	0.18042	0.17867	0.18015	0.17897	0.1795	0.17891	0.17947	0.17875	0.1788
	4043.9	0.15845	0.159	0.1583	0.15877	0.1599	0.15927	0.15914	0.15881	0.15995	0.15846	0.15989	0.15988	0.16091	0.15991	0.1598	0.15906	0.16071	0.16187	0.16151	0.16033	0.15973	0.16008	0.16057	0.16148	0.15977	0.16123	0.16005	0.16059	0.16	0.16055	0.15982	0.1599
	4041.98	0.14259	0.14315	0.14248	0.14293	0.14409	0.14345	0.14328	0.14297	0.1441	0.14262	0.14405	0.14403	0.14509	0.14405	0.14393	0.14321	0.14488	0.14601	0.14568	0.14449	0.14391	0.14421	0.14476	0.14562	0.14395	0.14538	0.14421	0.14475	0.14416	0.1447	0.14398	0.14408
	4040.05	0.12959	0.13016	0.12952	0.12995	0.13114	0.1305	0.13028	0.13	0.13111	0.12964	0.13109	0.13105	0.13212	0.13105	0.13094	0.13022	0.13192	0.13302	0.1327	0.13152	0.13095	0.1312	0.13181	0.13263	0.13099	0.1324	0.13124	0.13178	0.13117	0.13172	0.131	0.13111
	4038.12	0.11914	0.11972	0.11911	0.1195	0.12072	0.12009	0.11983	0.11958	0.12065	0.1192	0.12067	0.12061	0.1217	0.12061	0.12048	0.11977	0.1215	0.12257	0.12228	0.12109	0.12052	0.12074	0.1214	0.12218	0.12057	0.12196	0.1208	0.12134	0.12073	0.12128	0.12057	0.12069
	4036.19	0.11086	0.11145	0.11087	0.11123	0.11249	0.11185	0.11155	0.11132	0.11237	0.11094	0.11243	0.11234	0.11346	0.11233	0.1122	0.11149	0.11326	0.11429	0.11402	0.11283	0.11227	0.11245	0.11317	0.11391	0.11232	0.1137	0.11255	0.11308	0.11247	0.11301	0.11231	0.11244
	4034.26	0.10438	0.10499	0.10443	0.10474	0.10605	0.10542	0.10507	0.10487	0.10589	0.10448	0.10599	0.10587	0.10701	0.10587	0.10572	0.10502	0.10682	0.10781	0.10757	0.10637	0.10583	0.10597	0.10673	0.10744	0.10588	0.10724	0.10609	0.10662	0.106	0.10655	0.10584	0.106
	4032.33	0.09935	0.09998	0.09945	0.09971	0.10107	0.10045	0.10004	0.09988	0.10086	0.09949	0.10101	0.10086	0.10203	0.10085	0.1007	0.1	0.10183	0.10279	0.10258	0.10137	0.10083	0.10094	0.10175	0.10244	0.10089	0.10224	0.1011	0.10162	0.10099	0.10155	0.10084	0.10101
	4030.41	0.09548	0.09613	0.09563	0.09583	0.09724	0.09663	0.09617	0.09605	0.09698	0.09565	0.09719	0.09699	0.0982	0.097	0.09684	0.09614	0.098	0.09892	0.09874	0.09752	0.097	0.09707	0.09793	0.09859	0.09706	0.0984	0.09726	0.09777	0.09715	0.0977	0.09699	0.09718
	4028.48	0.09251	0.09319	0.09271	0.09286	0.09431	0.09372	0.0932	0.09312	0.09401	0.09272	0.09427	0.09403	0.09527	0.09404	0.09388	0.09319	0.09507	0.09596	0.09581	0.09458	0.09406	0.0941	0.095	0.09566	0.09412	0.09546	0.09432	0.09484	0.0942	0.09477	0.09403	0.09426
	4026.55	0.09025	0.09096	0.09049	0.09058	0.09208	0.0915	0.09094	0.09089	0.09174	0.0905	0.09205	0.09177	0.09305	0.09179	0.09163	0.09095	0.09284	0.0937	0.09359	0.09233	0.09183	0.09184	0.09278	0.09342	0.09189	0.09323	0.09209	0.0926	0.09197	0.09253	0.09179	0.09204
	4024.62	0.08854	0.08928	0.08883	0.08886	0.09041	0.08984	0.08923	0.08922	0.09003	0.08883	0.09039	0.09006	0.09137	0.0901	0.08993	0.08926	0.09116	0.092	0.09191	0.09064	0.09016	0.09013	0.09111	0.09175	0.09021	0.09156	0.09041	0.09092	0.09029	0.09085	0.09009	0.09038
	4022.69	0.08728	0.08803	0.0876	0.08758	0.08917	0.08862	0.08795	0.08799	0.08876	0.0876	0.08915	0.08879	0.09014	0.08885	0.08867	0.08802	0.08992	0.09073	0.09068	0.08938	0.08892	0.08887	0.08988	0.09051	0.08897	0.09032	0.08917	0.08968	0.08905	0.08962	0.08884	0.08915
	4020.76	0.08638	0.08715	0.08674	0.08667	0.0883	0.08776	0.08704	0.08712	0.08785	0.08674	0.08828	0.08789	0.08926	0.08796	0.08778	0.08715	0.08904	0.08983	0.0898	0.08849	0.08805	0.08797	0.08902	0.08963	0.08808	0.08945	0.08829	0.08881	0.08818	0.08874	0.08795	0.08829
	4018.83	0.0858	0.08659	0.08618	0.08608	0.08774	0.0872	0.08644	0.08657	0.08726	0.08618	0.08771	0.0873	0.08869	0.08738	0.0872	0.08659	0.08847	0.08924	0.08924	0.08791	0.08749	0.08739	0.08846	0.08907	0.08752	0.08889	0.08771	0.08824	0.08762	0.08817	0.08738	0.08774
	4016.91	0.0855	0.0863	0.08591	0.08577	0.08746	0.08693	0.08612	0.08628	0.08695	0.0859	0.08743	0.087	0.0884	0.08708	0.08691	0.08631	0.08819	0.08894	0.08896	0.0876	0.08722	0.08709	0.08818	0.08878	0.08723	0.08861	0.08742	0.08796	0.08734	0.08789	0.0871	0.08747
	4014.98	0.08546	0.08628	0.0859	0.08573	0.08744	0.08692	0.08606	0.08626	0.08691	0.08589	0.0874	0.08697	0.08837	0.08705	0.08688	0.0863	0.08816	0.0889	0.08894	0.08757	0.0872	0.08706	0.08817	0.08876	0.08721	0.0886	0.08739	0.08794	0.08733	0.08787	0.08708	0.08746
	4013.05	0.08568	0.08651	0.08614	0.08595	0.08769	0.08715	0.08626	0.08649	0.08712	0.08612	0.08762	0.0872	0.08859	0.08727	0.0871	0.08654	0.08839	0.08912	0.08917	0.08779	0.08744	0.08729	0.0884	0.08898	0.08744	0.08883	0.08762	0.08817	0.08757	0.0881	0.08733	0.08771
	4011.12	0.08615	0.08698	0.08662	0.08642	0.08817	0.08763	0.08671	0.08697	0.08758	0.0866	0.08809	0.08768	0.08906	0.08774	0.08757	0.08702	0.08887	0.08958	0.08965	0.08826	0.08792	0.08776	0.08889	0.08945	0.08792	0.08931	0.08809	0.08865	0.08806	0.08858	0.08782	0.0882
	4009.19	0.08686	0.0877	0.08735	0.08713	0.0889	0.08834	0.0874	0.08768	0.08829	0.08731	0.08881	0.0884	0.08977	0.08844	0.08829	0.08774	0.08959	0.09029	0.09037	0.08898	0.08864	0.08848	0.08961	0.09016	0.08864	0.09002	0.0888	0.08936	0.08878	0.0893	0.08856	0.08893
	4007.26	0.0878	0.08865	0.08831	0.08808	0.08987	0.08929	0.08833	0.08862	0.08923	0.08826	0.08976	0.08936	0.09071	0.08939	0.08924	0.08869	0.09056	0.09124	0.09132	0.08994	0.0896	0.08943	0.09057	0.09112	0.08961	0.09097	0.08976	0.09032	0.08975	0.09025	0.08954	0.0899
	4005.34	0.08899	0.08985	0.08951	0.08927	0.09107	0.09047	0.08951	0.08981	0.09041	0.08945	0.09095	0.09057	0.09189	0.09057	0.09044	0.08988	0.09177	0.09243	0.09252	0.09115	0.0908	0.09063	0.09177	0.09231	0.09082	0.09216	0.09095	0.09151	0.09096	0.09145	0.09075	0.0911
	4003.41	0.09042	0.09129	0.09096	0.09071	0.09251	0.0919	0.09094	0.09124	0.09185	0.09088	0.0924	0.09202	0.09333	0.092	0.09188	0.09132	0.09322	0.09386	0.09396	0.0926	0.09224	0.09206	0.09322	0.09375	0.09228	0.09359	0.09239	0.09296	0.09241	0.09289	0.09221	0.09256
	4001.48	0.09211	0.09299	0.09266	0.09241	0.09421	0.09359	0.09263	0.09293	0.09354	0.09257	0.0941	0.09373	0.09503	0.09368	0.09358	0.09301	0.09494	0.09555	0.09566	0.09432	0.09394	0.09376	0.09493	0.09545	0.09399	0.09529	0.09409	0.09466	0.09413	0.0946	0.09393	0.09428
	3999.55	0.09407	0.09495	0.09463	0.09436	0.09618	0.09553	0.09459	0.09488	0.09549	0.09453	0.09607	0.09569	0.09699	0.09563	0.09554	0.09497	0.09693	0.09751	0.09762	0.09629	0.09591	0.09572	0.09691	0.09741	0.09598	0.09724	0.09606	0.09663	0.09611	0.09656	0.0959	0.09625
	3997.62	0.09629	0.09718	0.09685	0.09658	0.09839	0.09774	0.09681	0.0971	0.09771	0.09675	0.09829	0.09792	0.09922	0.09783	0.09776	0.09718	0.09918	0.09972	0.09985	0.09853	0.09813	0.09794	0.09914	0.09964	0.09822	0.09946	0.09828	0.09887	0.09834	0.09879	0.09813	0.09849
	3995.69	0.09874	0.09964	0.09931	0.09904	0.10085	0.1002	0.09927	0.09957	0.10017	0.09921	0.10076	0.10038	0.10169	0.10028	0.10021	0.09964	0.10166	0.10218	0.10231	0.101	0.1006	0.10039	0.10162	0.1021	0.10071	0.10191	0.10075	0.10134	0.10082	0.10126	0.10059	0.10097
	3993.77	0.1014	0.10229	0.10197	0.10169	0.1035	0.10285	0.10193	0.10223	0.10282	0.10186	0.10342	0.10303	0.10436	0.10293	0.10286	0.1023	0.10434	0.10483	0.10496	0.10367	0.10327	0.10304	0.10429	0.10476	0.10339	0.10457	0.10341	0.10401	0.10349	0.10391	0.10324	0.10365
	3991.84	0.10419	0.10508	0.10476	0.10448	0.10628	0.10563	0.10472	0.10502	0.10561	0.10465	0.10621	0.10582	0.10717	0.10572	0.10564	0.10509	0.10715	0.10762	0.10775	0.10646	0.10608	0.10583	0.1071	0.10755	0.1062	0.10736	0.10621	0.10682	0.1063	0.1067	0.10602	0.10645
	3989.91	0.10704	0.10793	0.10761	0.10732	0.10913	0.10849	0.10757	0.10788	0.10846	0.1075	0.10906	0.10866	0.11004	0.10857	0.10849	0.10794	0.11001	0.11047	0.1106	0.10931	0.10894	0.10867	0.10997	0.1104	0.10907	0.11021	0.10906	0.10968	0.10916	0.10955	0.10886	0.10932
	3987.98	0.10988	0.11076	0.11045	0.11015	0.11196	0.11133	0.1104	0.11074	0.11129	0.11034	0.11189	0.11149	0.11289	0.11142	0.11132	0.11078	0.11285	0.11331	0.11343	0.11215	0.1118	0.1115	0.11282	0.11324	0.11193	0.11305	0.11191	0.11253	0.112	0.11238	0.11168	0.11217
	3986.05	0.11266	0.11353	0.11322	0.11292	0.11472	0.11411	0.11316	0.11352	0.11406	0.11312	0.11466	0.11426	0.11568	0.1142	0.11409	0.11356	0.11563	0.11608	0.1162	0.11492	0.11458	0.11426	0.1156	0.11601	0.11471	0.11583	0.11469	0.1153	0.11478	0.11515	0.11444	0.11495
	3984.12	0.11534	0.11619	0.11591	0.11559	0.11739	0.1168	0.11583	0.11622	0.11673	0.1158	0.11733	0.11693	0.11837	0.11689	0.11677	0.11624	0.1183	0.11876	0.11888	0.1176	0.11727	0.11693	0.11828	0.11869	0.1174	0.11851	0.11738	0.11798	0.11746	0.11782	0.11711	0.11763
	3982.19	0.11793	0.11878	0.11851	0.11818	0.11998	0.1194	0.11841	0.11883	0.11931	0.1184	0.11992	0.11952	0.12098	0.1195	0.11937	0.11884	0.12089	0.12136	0.12147	0.1202	0.11987	0.11951	0.12088	0.12128	0.11999	0.12111	0.11998	0.12058	0.12005	0.1204	0.11969	0.12023
	3980.27	0.12048	0.12132	0.12107	0.12072	0.12252	0.12196	0.12095	0.12139	0.12185	0.12096	0.12246	0.12207	0.12353	0.12207	0.12193	0.1214	0.12343	0.12391	0.12402	0.12274	0.12243	0.12205	0.12343	0.12383	0.12254	0.12366	0.12254	0.12312	0.1226	0.12294	0.12222	0.12277
	3978.34	0.12304	0.12387	0.12364	0.12328	0.12508	0.12453	0.12351	0.12397	0.1244	0.12354	0.12502	0.12463	0.1261	0.12465	0.1245	0.12397	0.12598	0.12647	0.12659	0.12531	0.12499	0.1246	0.12599	0.12639	0.12511	0.12622	0.12511	0.12568	0.12516	0.12549	0.12478	0.12533
	3976.41	0.12568	0.1265	0.12629	0.12592	0.12772	0.12718	0.12615	0.12662	0.12704	0.1262	0.12766	0.12727	0.12874	0.1273	0.12716	0.12662	0.12861	0.12912	0.12923	0.12795	0.12762	0.12724	0.12863	0.12903	0.12774	0.12886	0.12775	0.12831	0.1278	0.12812	0.12741	0.12796
	3974.48	0.12845	0.12927	0.12907	0.12869	0.13049	0.12996	0.12893	0.1294	0.12981	0.12899	0.13043	0.13004	0.13151	0.13008	0.12995	0.1294	0.13137	0.13189	0.132	0.13073	0.13038	0.13	0.13139	0.1318	0.13051	0.13163	0.13052	0.13107	0.13057	0.13089	0.13017	0.13072
	3972.55	0.13138	0.13219	0.13201	0.13163	0.13342	0.13288	0.13186	0.13233	0.13273	0.13194	0.13335	0.13297	0.13443	0.13301	0.13289	0.13233	0.13429	0.13482	0.13493	0.13365	0.1333	0.13293	0.13431	0.13472	0.13344	0.13455	0.13345	0.13399	0.13349	0.13381	0.13309	0.13363
	3970.62	0.13445	0.13526	0.13508	0.13471	0.1365	0.13595	0.13495	0.13541	0.13581	0.13503	0.13642	0.13604	0.13749	0.13609	0.13597	0.13541	0.13735	0.13789	0.13801	0.13672	0.13636	0.136	0.13737	0.13779	0.13651	0.13761	0.13652	0.13706	0.13656	0.13688	0.13616	0.13669
	3968.7	0.13762	0.13843	0.13824	0.13788	0.13966	0.13911	0.13814	0.13858	0.13898	0.13821	0.13958	0.1392	0.14065	0.13925	0.13915	0.13858	0.14051	0.14105	0.14117	0.13988	0.13951	0.13916	0.14052	0.14094	0.13967	0.14076	0.13968	0.14021	0.13972	0.14004	0.13932	0.13985
	3966.77	0.14078	0.1416	0.1414	0.14105	0.14283	0.14227	0.14132	0.14174	0.14216	0.1414	0.14274	0.14236	0.1438	0.14241	0.14232	0.14174	0.14367	0.14422	0.14434	0.14304	0.14266	0.14233	0.14367	0.1441	0.14283	0.14391	0.14284	0.14337	0.14289	0.14321	0.14247	0.14301
	3964.84	0.14382	0.14464	0.14442	0.14409	0.14588	0.14531	0.14439	0.14478	0.14522	0.14445	0.14578	0.14541	0.14684	0.14545	0.14537	0.14479	0.14671	0.14726	0.14738	0.14608	0.14569	0.14538	0.14669	0.14713	0.14586	0.14694	0.14587	0.14641	0.14593	0.14626	0.14551	0.14605
	3962.91	0.1466	0.14741	0.14718	0.14686	0.14865	0.14807	0.14719	0.14755	0.14801	0.14723	0.14855	0.14818	0.14961	0.14822	0.14815	0.14756	0.14948	0.15004	0.15015	0.14884	0.14846	0.14816	0.14945	0.1499	0.14863	0.14971	0.14865	0.14918	0.1487	0.14904	0.14828	0.14883
	3960.98	0.14894	0.14976	0.1495	0.1492	0.151	0.15041	0.14956	0.14989	0.15036	0.14958	0.15089	0.15053	0.15196	0.15057	0.1505	0.14991	0.15183	0.1524	0.1525	0.15118	0.15081	0.15052	0.15179	0.15224	0.15097	0.15205	0.15099	0.15152	0.15105	0.1514	0.15063	0.15119
	3959.05	0.15069	0.15152	0.15125	0.15096	0.15276	0.15217	0.15135	0.15165	0.15214	0.15134	0.15264	0.1523	0.15373	0.15234	0.15227	0.15167	0.15361	0.15418	0.15427	0.15294	0.15258	0.15229	0.15355	0.154	0.15273	0.15381	0.15277	0.15328	0.15282	0.15318	0.15239	0.15297
	3957.13	0.15174	0.15256	0.15228	0.152	0.15381	0.15321	0.15242	0.15269	0.1532	0.15239	0.15369	0.15337	0.1548	0.15341	0.15333	0.15273	0.15467	0.15526	0.15533	0.15398	0.15364	0.15336	0.1546	0.15506	0.15379	0.15486	0.15383	0.15433	0.15388	0.15425	0.15345	0.15404
	3955.2	0.15198	0.1528	0.15252	0.15224	0.15406	0.15346	0.15269	0.15294	0.15346	0.15264	0.15394	0.15363	0.15506	0.15368	0.15359	0.15299	0.15493	0.15553	0.15558	0.15423	0.15391	0.15363	0.15486	0.15532	0.15405	0.15512	0.15409	0.15458	0.15415	0.15451	0.15372	0.15432
	3953.27	0.1514	0.15221	0.15193	0.15166	0.15349	0.15288	0.15212	0.15236	0.15289	0.15205	0.15336	0.15307	0.15451	0.15312	0.15302	0.15242	0.15437	0.15498	0.15501	0.15366	0.15334	0.15308	0.15429	0.15475	0.15348	0.15455	0.15353	0.15401	0.15358	0.15395	0.15315	0.15376
	3951.34	0.15003	0.15084	0.15056	0.1503	0.15213	0.15152	0.15077	0.151	0.15154	0.15068	0.152	0.15172	0.15316	0.15179	0.15167	0.15107	0.15303	0.15364	0.15366	0.15231	0.152	0.15174	0.15294	0.15341	0.15214	0.1532	0.15219	0.15266	0.15224	0.15261	0.15181	0.15242
	3949.41	0.14801	0.14881	0.14854	0.14828	0.1501	0.14949	0.14876	0.14898	0.14952	0.14865	0.14998	0.14971	0.15115	0.1498	0.14965	0.14906	0.15103	0.15164	0.15164	0.15029	0.14999	0.14974	0.15092	0.1514	0.15013	0.1512	0.15018	0.15064	0.15024	0.1506	0.14981	0.15041
	3947.48	0.1455	0.14629	0.14602	0.14577	0.14759	0.14698	0.14625	0.14647	0.14701	0.14613	0.14747	0.14721	0.14865	0.14731	0.14714	0.14655	0.14853	0.14915	0.14914	0.14779	0.14749	0.14725	0.14842	0.1489	0.14764	0.1487	0.14768	0.14814	0.14774	0.1481	0.14732	0.1479
	3945.55	0.1427	0.14348	0.14322	0.14298	0.14479	0.14417	0.14345	0.14367	0.14422	0.14331	0.14468	0.14441	0.14585	0.14454	0.14434	0.14375	0.14575	0.14636	0.14634	0.145	0.1447	0.14447	0.14562	0.14611	0.14485	0.14592	0.14488	0.14535	0.14495	0.14531	0.14453	0.1451
	3943.63	0.13981	0.14057	0.14032	0.14009	0.14188	0.14126	0.14054	0.14077	0.14132	0.1404	0.14179	0.14152	0.14295	0.14166	0.14144	0.14085	0.14286	0.14347	0.14344	0.14211	0.1418	0.14158	0.14273	0.14323	0.14196	0.14303	0.14199	0.14245	0.14206	0.14242	0.14165	0.1422
	3941.7	0.13696	0.13771	0.13747	0.13724	0.13902	0.1384	0.13768	0.13791	0.13848	0.13753	0.13894	0.13867	0.14009	0.13882	0.13858	0.13799	0.14002	0.14062	0.14059	0.13926	0.13895	0.13874	0.13987	0.14039	0.13911	0.14019	0.13914	0.13961	0.13921	0.13957	0.13881	0.13935
	3939.77	0.13424	0.13499	0.13475	0.13453	0.1363	0.13567	0.13495	0.13518	0.13577	0.1348	0.13623	0.13595	0.13737	0.13612	0.13587	0.13527	0.13731	0.13791	0.13788	0.13656	0.13624	0.13602	0.13716	0.13769	0.13639	0.13749	0.13642	0.1369	0.1365	0.13685	0.1361	0.13663
	3937.84	0.1317	0.13244	0.1322	0.13199	0.13374	0.13312	0.1324	0.13263	0.13323	0.13224	0.1337	0.13341	0.13482	0.13359	0.13332	0.13272	0.13478	0.13538	0.13534	0.13403	0.1337	0.13348	0.13461	0.13516	0.13385	0.13496	0.13389	0.13436	0.13395	0.13431	0.13357	0.13409
	3935.91	0.12931	0.13005	0.12981	0.1296	0.13135	0.13073	0.13	0.13024	0.13085	0.12985	0.13133	0.13104	0.13243	0.13121	0.13094	0.13034	0.13241	0.133	0.13297	0.13165	0.13132	0.1311	0.13223	0.13279	0.13146	0.13259	0.13151	0.13199	0.13157	0.13193	0.1312	0.13172
	3933.98	0.12704	0.12779	0.12754	0.12734	0.12909	0.12847	0.12774	0.12797	0.1286	0.12759	0.12909	0.12879	0.13018	0.12897	0.12868	0.1281	0.13017	0.13075	0.13073	0.12941	0.12908	0.12885	0.12998	0.13056	0.12921	0.13036	0.12927	0.12974	0.12932	0.12968	0.12897	0.12948
	3932.06	0.12488	0.12563	0.12537	0.12517	0.12693	0.12631	0.12558	0.12581	0.12644	0.12543	0.12695	0.12665	0.12803	0.12681	0.12653	0.12596	0.12802	0.1286	0.1286	0.12727	0.12694	0.12669	0.12783	0.12842	0.12705	0.12821	0.12714	0.12759	0.12717	0.12753	0.12682	0.12735
	3930.13	0.12279	0.12354	0.12328	0.12308	0.12484	0.12424	0.1235	0.12373	0.12435	0.12336	0.12489	0.12459	0.12596	0.12473	0.12446	0.12389	0.12595	0.12652	0.12654	0.12521	0.12488	0.12462	0.12576	0.12636	0.12497	0.12615	0.12507	0.12552	0.1251	0.12546	0.12476	0.1253
	3928.2	0.12077	0.12153	0.12126	0.12106	0.12283	0.12224	0.12149	0.12172	0.12234	0.12136	0.1229	0.1226	0.12397	0.12272	0.12246	0.12191	0.12395	0.12451	0.12456	0.12321	0.12289	0.12261	0.12376	0.12438	0.12297	0.12415	0.12309	0.12352	0.12311	0.12346	0.12276	0.12332
	3926.27	0.11884	0.11959	0.11932	0.11912	0.12091	0.12033	0.11957	0.1198	0.1204	0.11944	0.12099	0.12069	0.12206	0.12078	0.12054	0.12001	0.12202	0.12258	0.12265	0.12129	0.12098	0.12069	0.12184	0.12247	0.12104	0.12223	0.12117	0.12159	0.12119	0.12153	0.12084	0.12142
	3924.34	0.11699	0.11773	0.11747	0.11726	0.11906	0.11851	0.11773	0.11795	0.11854	0.1176	0.11916	0.11885	0.12022	0.11892	0.1187	0.11818	0.12016	0.12072	0.12081	0.11945	0.11915	0.11884	0.12	0.12063	0.11919	0.12039	0.11933	0.11974	0.11935	0.11969	0.11899	0.1196
	3922.41	0.1152	0.11593	0.11567	0.11546	0.11727	0.11675	0.11594	0.11618	0.11674	0.11581	0.11739	0.11707	0.11845	0.11711	0.11691	0.11641	0.11837	0.11892	0.11903	0.11766	0.11737	0.11705	0.11821	0.11885	0.1174	0.11859	0.11754	0.11795	0.11757	0.1179	0.11719	0.11783
	3920.49	0.11344	0.11415	0.11389	0.11369	0.1155	0.11501	0.11418	0.11442	0.11496	0.11405	0.11563	0.1153	0.11669	0.11532	0.11515	0.11465	0.11659	0.11714	0.11726	0.11589	0.1156	0.11528	0.11645	0.11709	0.11563	0.11682	0.11577	0.11618	0.11581	0.11613	0.11541	0.11607
	3918.56	0.11165	0.11235	0.11208	0.11188	0.1137	0.11323	0.11238	0.11264	0.11315	0.11226	0.11384	0.1135	0.11489	0.1135	0.11336	0.11286	0.11478	0.11533	0.11546	0.11408	0.1138	0.11349	0.11465	0.1153	0.11384	0.11501	0.11397	0.11438	0.11402	0.11433	0.1136	0.11427
	3916.63	0.10978	0.11046	0.11019	0.10999	0.11181	0.11137	0.1105	0.11078	0.11126	0.11039	0.11197	0.11162	0.11302	0.1116	0.11149	0.11098	0.11289	0.11344	0.11358	0.1122	0.11193	0.11161	0.11277	0.11343	0.11196	0.11312	0.11209	0.1125	0.11215	0.11244	0.11171	0.11238
	3914.7	0.10779	0.10846	0.10819	0.10799	0.10982	0.1094	0.10851	0.10881	0.10927	0.10842	0.10999	0.10963	0.11104	0.10959	0.10951	0.109	0.11089	0.11144	0.11158	0.1102	0.10994	0.10963	0.11079	0.11144	0.10998	0.11113	0.1101	0.11051	0.11018	0.11045	0.10971	0.11038
	3912.77	0.10569	0.10636	0.10609	0.10588	0.10772	0.10732	0.10642	0.10674	0.10718	0.10634	0.1079	0.10754	0.10895	0.10749	0.10743	0.10692	0.1088	0.10935	0.10949	0.10812	0.10785	0.10755	0.10871	0.10936	0.10789	0.10903	0.10802	0.10843	0.10811	0.10836	0.10761	0.10828
	3910.84	0.10354	0.10421	0.10394	0.10372	0.10558	0.10518	0.10428	0.10462	0.10505	0.10422	0.10577	0.1054	0.10682	0.10535	0.10531	0.10479	0.10667	0.10722	0.10736	0.10598	0.10573	0.10542	0.10658	0.10723	0.10577	0.10689	0.10589	0.10629	0.106	0.10623	0.10548	0.10614
	3908.91	0.10142	0.10211	0.10183	0.1016	0.10348	0.10309	0.10218	0.10256	0.10296	0.10216	0.10368	0.10332	0.10474	0.10326	0.10324	0.10271	0.10459	0.10514	0.10528	0.1039	0.10365	0.10334	0.1045	0.10515	0.10369	0.1048	0.10382	0.10422	0.10394	0.10414	0.1034	0.10405
	3906.99	0.09948	0.10019	0.09991	0.09966	0.10156	0.10117	0.10027	0.10067	0.10107	0.10028	0.10178	0.10142	0.10285	0.10135	0.10135	0.10082	0.10271	0.10325	0.10339	0.10201	0.10176	0.10144	0.10261	0.10325	0.1018	0.1029	0.10194	0.10232	0.10206	0.10224	0.10151	0.10215
	3905.06	0.09786	0.0986	0.09832	0.09805	0.09998	0.09958	0.09868	0.09912	0.0995	0.09873	0.1002	0.09985	0.10128	0.09978	0.09979	0.09926	0.10116	0.10169	0.10183	0.10046	0.1002	0.09987	0.10106	0.10168	0.10025	0.10134	0.1004	0.10077	0.10052	0.10067	0.09995	0.10058
	3903.13	0.0967	0.09748	0.0972	0.09691	0.09887	0.09846	0.09757	0.09804	0.0984	0.09765	0.09909	0.09876	0.10019	0.09868	0.0987	0.09817	0.10008	0.1006	0.10075	0.09937	0.09911	0.09876	0.09998	0.10057	0.09917	0.10024	0.09932	0.09968	0.09945	0.09957	0.09887	0.09949
	3901.2	0.0961	0.09693	0.09665	0.09634	0.09832	0.0979	0.09701	0.09751	0.09787	0.09714	0.09855	0.09822	0.09967	0.09814	0.09816	0.09765	0.09956	0.10006	0.10022	0.09884	0.09859	0.09821	0.09946	0.10003	0.09865	0.09971	0.0988	0.09916	0.09894	0.09904	0.09835	0.09897
	3899.27	0.09609	0.09696	0.09669	0.09635	0.09837	0.09793	0.09704	0.09757	0.09792	0.0972	0.09858	0.09827	0.09972	0.09817	0.0982	0.0977	0.09962	0.1001	0.10027	0.0989	0.09865	0.09824	0.09953	0.10006	0.09872	0.09976	0.09887	0.09922	0.099	0.09908	0.09842	0.09903
	3897.34	0.09661	0.09753	0.09725	0.0969	0.09895	0.09848	0.09759	0.09815	0.09849	0.09779	0.09914	0.09884	0.1003	0.09873	0.09876	0.09828	0.10019	0.10065	0.10083	0.09947	0.09923	0.09879	0.10011	0.10062	0.09931	0.10033	0.09945	0.09981	0.09958	0.09964	0.09901	0.09962
	3895.42	0.09755	0.0985	0.09823	0.09787	0.09993	0.09944	0.09855	0.09912	0.09946	0.09877	0.10011	0.09981	0.10128	0.09969	0.09972	0.09925	0.10117	0.1016	0.10179	0.10043	0.10021	0.09974	0.1011	0.10158	0.1003	0.1013	0.10042	0.10079	0.10055	0.10061	0.09999	0.1006
	3893.49	0.09875	0.09973	0.09945	0.09909	0.10117	0.10065	0.09975	0.10034	0.10067	0.09999	0.10133	0.10102	0.1025	0.10091	0.10093	0.10046	0.10238	0.1028	0.10299	0.10163	0.10143	0.10094	0.10233	0.10279	0.10154	0.10252	0.10163	0.10202	0.10177	0.10182	0.10123	0.10183
	3891.56	0.10005	0.10105	0.10077	0.10042	0.1025	0.10196	0.10106	0.10166	0.10199	0.10131	0.10264	0.10232	0.10382	0.10221	0.10222	0.10177	0.10368	0.10408	0.10428	0.10292	0.10275	0.10224	0.10365	0.1041	0.10287	0.10383	0.10292	0.10334	0.10307	0.10313	0.10255	0.10314
	3889.63	0.10134	0.10235	0.10206	0.10172	0.10381	0.10325	0.10234	0.10294	0.10327	0.1026	0.10393	0.1036	0.1051	0.1035	0.1035	0.10304	0.10495	0.10534	0.10554	0.10418	0.10403	0.10351	0.10493	0.10538	0.10417	0.1051	0.10418	0.10463	0.10434	0.10441	0.10384	0.10443
	3887.7	0.10252	0.10353	0.10323	0.10292	0.10499	0.10442	0.10352	0.1041	0.10444	0.10377	0.10511	0.10476	0.10627	0.10468	0.10466	0.1042	0.10609	0.10649	0.10669	0.10532	0.1052	0.10468	0.1061	0.10655	0.10535	0.10626	0.10532	0.1058	0.10549	0.10558	0.10502	0.1056
	3885.77	0.10353	0.10454	0.10424	0.10396	0.10601	0.10542	0.10453	0.10509	0.10545	0.10477	0.10612	0.10575	0.10727	0.1057	0.10567	0.1052	0.10708	0.10748	0.10768	0.10629	0.1062	0.10568	0.10709	0.10755	0.10636	0.10726	0.10629	0.10681	0.10648	0.10659	0.10603	0.1066
	3883.84	0.10436	0.10536	0.10506	0.1048	0.10682	0.10623	0.10536	0.10589	0.10627	0.10559	0.10695	0.10657	0.10808	0.10653	0.10649	0.106	0.10787	0.1083	0.10849	0.10708	0.10701	0.10651	0.1079	0.10837	0.10717	0.10806	0.10706	0.10762	0.10728	0.10741	0.10686	0.10741
	3881.92	0.10499	0.10598	0.10569	0.10545	0.10744	0.10686	0.10601	0.1065	0.10689	0.10621	0.10759	0.10719	0.1087	0.10718	0.10714	0.10662	0.10848	0.10892	0.10911	0.10767	0.10763	0.10714	0.1085	0.109	0.10779	0.10867	0.10765	0.10824	0.10789	0.10804	0.10749	0.10803
	3879.99	0.10544	0.10642	0.10612	0.10591	0.10787	0.10729	0.10647	0.10693	0.10734	0.10665	0.10804	0.10764	0.10913	0.10765	0.10761	0.10706	0.1089	0.10938	0.10956	0.10809	0.10807	0.1076	0.10893	0.10945	0.10822	0.1091	0.10806	0.10868	0.10832	0.10848	0.10793	0.10847
	3878.06	0.10571	0.10667	0.10639	0.10619	0.10813	0.10756	0.10677	0.10718	0.10761	0.10692	0.10832	0.10792	0.1094	0.10796	0.10791	0.10732	0.10917	0.10966	0.10985	0.10834	0.10833	0.10789	0.10919	0.10972	0.10848	0.10937	0.1083	0.10895	0.10857	0.10876	0.1082	0.10874
	3876.13	0.10582	0.10677	0.1065	0.10631	0.10822	0.10767	0.1069	0.10727	0.10772	0.10704	0.10844	0.10806	0.1095	0.1081	0.10806	0.10744	0.10928	0.10979	0.10999	0.10844	0.10843	0.10802	0.10928	0.10984	0.10857	0.10947	0.10839	0.10906	0.10868	0.10887	0.10831	0.10886
	3874.2	0.10577	0.1067	0.10645	0.10627	0.10815	0.10762	0.10688	0.10721	0.10768	0.107	0.1084	0.10804	0.10946	0.10809	0.10805	0.10741	0.10924	0.10977	0.10998	0.10839	0.10838	0.10799	0.10923	0.1098	0.10852	0.10943	0.10834	0.10901	0.10863	0.10883	0.10826	0.10882
	3872.27	0.10556	0.10647	0.10624	0.10605	0.10791	0.10741	0.1067	0.10699	0.10748	0.10679	0.1082	0.10787	0.10925	0.10791	0.10788	0.10722	0.10904	0.10958	0.10981	0.10819	0.10817	0.10781	0.10901	0.1096	0.1083	0.10923	0.10813	0.10881	0.10842	0.10862	0.10805	0.10862
	3870.35	0.10516	0.10605	0.10583	0.10564	0.10749	0.10701	0.10631	0.10657	0.10709	0.1064	0.1078	0.10751	0.10885	0.10754	0.10752	0.10685	0.10866	0.10919	0.10945	0.10781	0.10777	0.10744	0.10861	0.10921	0.1079	0.10885	0.10774	0.10841	0.10802	0.10823	0.10765	0.10824
	3868.42	0.10453	0.1054	0.10519	0.10499	0.10683	0.10637	0.10569	0.10593	0.10646	0.10577	0.10717	0.10691	0.10822	0.10693	0.10691	0.10624	0.10805	0.10857	0.10885	0.1072	0.10713	0.10683	0.10796	0.10859	0.10726	0.10823	0.10712	0.10778	0.10738	0.10759	0.10702	0.10762
	3866.49	0.10361	0.10446	0.10425	0.10406	0.10589	0.10544	0.10477	0.105	0.10554	0.10485	0.10625	0.10603	0.1073	0.10604	0.10601	0.10536	0.10715	0.10765	0.10795	0.1063	0.1062	0.10593	0.10702	0.10768	0.10634	0.10732	0.10622	0.10686	0.10646	0.10667	0.1061	0.10671
	3864.56	0.10236	0.10319	0.10298	0.10279	0.10461	0.10417	0.10352	0.10375	0.10429	0.10359	0.10499	0.1048	0.10605	0.1048	0.10476	0.10413	0.10591	0.1064	0.10672	0.10508	0.10495	0.10471	0.10575	0.10644	0.10509	0.10609	0.10499	0.10561	0.1052	0.10542	0.10485	0.10547
	3862.63	0.10075	0.10157	0.10136	0.10117	0.10298	0.10254	0.1019	0.10214	0.10269	0.10197	0.10336	0.1032	0.10443	0.10321	0.10314	0.10255	0.10431	0.10478	0.10512	0.10349	0.10333	0.10312	0.10411	0.10484	0.10347	0.10449	0.10339	0.10399	0.10359	0.1038	0.10324	0.10386
	3860.7	0.09879	0.0996	0.09938	0.09921	0.101	0.10055	0.09992	0.10017	0.10073	0.09999	0.10138	0.10124	0.10246	0.10126	0.10116	0.10062	0.10235	0.10282	0.10316	0.10154	0.10136	0.10117	0.10211	0.10287	0.1015	0.10253	0.10144	0.10202	0.10162	0.10183	0.10127	0.10189
	3858.78	0.09652	0.09732	0.09709	0.09695	0.09871	0.09824	0.09763	0.09791	0.09847	0.09771	0.0991	0.09895	0.10018	0.09901	0.09887	0.09836	0.10008	0.10055	0.10088	0.09929	0.09908	0.09891	0.09981	0.1006	0.09922	0.10027	0.09918	0.09974	0.09934	0.09955	0.099	0.09961
	3856.85	0.09401	0.0948	0.09457	0.09446	0.09618	0.0957	0.09511	0.09541	0.09597	0.09518	0.09657	0.09642	0.09767	0.09652	0.09633	0.09587	0.09758	0.09805	0.09837	0.09679	0.09657	0.09642	0.09728	0.09808	0.0967	0.09777	0.09667	0.09722	0.09683	0.09704	0.09649	0.09709
	3854.92	0.09136	0.09214	0.09191	0.09182	0.09351	0.09301	0.09244	0.09275	0.09333	0.0925	0.0939	0.09373	0.095	0.09388	0.09364	0.09322	0.09492	0.09541	0.0957	0.09414	0.09391	0.09377	0.09461	0.0954	0.09403	0.09513	0.09401	0.09454	0.09417	0.09437	0.09383	0.09442
	3852.99	0.08863	0.0894	0.08918	0.08911	0.09077	0.09026	0.0897	0.09003	0.09062	0.08976	0.09117	0.09097	0.09227	0.09117	0.09089	0.0905	0.09219	0.09271	0.09297	0.09143	0.09118	0.09104	0.09188	0.09265	0.09129	0.09241	0.09129	0.09181	0.09144	0.09164	0.0911	0.09168
	3851.06	0.08591	0.08666	0.08645	0.08641	0.08803	0.08751	0.08698	0.08731	0.08792	0.08702	0.08845	0.08822	0.08955	0.08846	0.08815	0.08778	0.08947	0.09002	0.09024	0.08872	0.08847	0.08833	0.08917	0.08991	0.08855	0.08971	0.08857	0.08908	0.08872	0.08892	0.08838	0.08895
	3849.13	0.08325	0.08399	0.0838	0.08378	0.08537	0.08484	0.08433	0.08466	0.08529	0.08436	0.08581	0.08554	0.08689	0.08583	0.08549	0.08512	0.08681	0.0874	0.08758	0.08607	0.08583	0.08568	0.08654	0.08723	0.08589	0.08708	0.08592	0.08642	0.08606	0.08627	0.08573	0.08629
	3847.2	0.08072	0.08144	0.08127	0.08126	0.08282	0.0823	0.08181	0.08213	0.08278	0.08182	0.0833	0.083	0.08436	0.08331	0.08296	0.08258	0.08428	0.0849	0.08505	0.08356	0.08331	0.08315	0.08404	0.08469	0.08335	0.08457	0.0834	0.08389	0.08353	0.08376	0.0832	0.08375
	3845.28	0.07837	0.07908	0.07891	0.07892	0.08046	0.07995	0.07948	0.07978	0.08046	0.07948	0.08098	0.08065	0.08202	0.08098	0.08062	0.08022	0.08194	0.08259	0.08271	0.08123	0.08097	0.08082	0.08172	0.08233	0.08099	0.08225	0.08107	0.08156	0.08118	0.08143	0.08085	0.0814
	3843.35	0.07628	0.07696	0.07681	0.07683	0.07835	0.07785	0.07741	0.07768	0.07838	0.07738	0.0789	0.07856	0.07992	0.07889	0.07853	0.07811	0.07984	0.08053	0.08061	0.07914	0.07888	0.07872	0.07965	0.08023	0.07889	0.08017	0.07898	0.07946	0.07908	0.07935	0.07875	0.07929
	3841.42	0.07448	0.07515	0.075	0.07504	0.07655	0.07607	0.07564	0.07589	0.0766	0.0756	0.07714	0.07678	0.07813	0.0771	0.07675	0.07629	0.07804	0.07876	0.07882	0.07736	0.07708	0.07694	0.07789	0.07843	0.07709	0.07839	0.0772	0.07768	0.07728	0.07757	0.07696	0.07749
	3839.49	0.07304	0.0737	0.07354	0.07359	0.07509	0.07463	0.07422	0.07444	0.07517	0.07418	0.07571	0.07536	0.07669	0.07565	0.07531	0.07482	0.07659	0.07734	0.07737	0.07593	0.07563	0.0755	0.07646	0.07699	0.07565	0.07694	0.07576	0.07625	0.07582	0.07615	0.07552	0.07604
	3837.56	0.07196	0.07261	0.07244	0.0725	0.074	0.07356	0.07316	0.07336	0.07409	0.07311	0.07465	0.0743	0.0756	0.07456	0.07424	0.07371	0.07549	0.07627	0.07628	0.07485	0.07453	0.07441	0.07539	0.07591	0.07456	0.07585	0.07468	0.07517	0.07472	0.07508	0.07443	0.07494
	3835.63	0.07121	0.07186	0.07168	0.07174	0.07324	0.07282	0.07243	0.07262	0.07334	0.07238	0.07391	0.07357	0.07485	0.07379	0.07349	0.07292	0.07473	0.07552	0.07552	0.0741	0.07376	0.07366	0.07464	0.07516	0.07381	0.07507	0.07393	0.07442	0.07395	0.07434	0.07368	0.07418
	3833.71	0.07074	0.07138	0.07119	0.07125	0.07275	0.07235	0.07197	0.07215	0.07286	0.07193	0.07344	0.07312	0.07437	0.07329	0.07302	0.07242	0.07424	0.07504	0.07502	0.07361	0.07326	0.07318	0.07416	0.07469	0.07333	0.07457	0.07346	0.07395	0.07346	0.07387	0.07319	0.07368
	3831.78	0.07045	0.07111	0.07089	0.07096	0.07246	0.07208	0.0717	0.07188	0.07257	0.07166	0.07316	0.07285	0.07408	0.07299	0.07273	0.0721	0.07394	0.07475	0.07472	0.07332	0.07296	0.07289	0.07387	0.0744	0.07305	0.07425	0.07317	0.07366	0.07315	0.0736	0.0729	0.07338
	3829.85	0.0703	0.07096	0.07073	0.07079	0.0723	0.07193	0.07156	0.07173	0.07241	0.07152	0.07299	0.07271	0.07391	0.07281	0.07258	0.07192	0.07377	0.07458	0.07454	0.07315	0.07278	0.07272	0.07371	0.07424	0.07288	0.07405	0.07301	0.0735	0.07298	0.07344	0.07274	0.0732
	3827.92	0.07024	0.07091	0.07066	0.07072	0.07223	0.07187	0.0715	0.07167	0.07234	0.07145	0.07291	0.07265	0.07384	0.07272	0.07251	0.07183	0.07369	0.07449	0.07444	0.07307	0.07269	0.07265	0.07363	0.07416	0.0728	0.07394	0.07294	0.07342	0.07289	0.07337	0.07265	0.07311
	3825.99	0.07027	0.07094	0.07068	0.07074	0.07225	0.0719	0.07153	0.07169	0.07237	0.07147	0.07292	0.07267	0.07385	0.07272	0.07253	0.07183	0.0737	0.0745	0.07443	0.07308	0.07269	0.07267	0.07364	0.07417	0.07281	0.07393	0.07295	0.07343	0.07289	0.07338	0.07266	0.0731
	3824.06	0.07043	0.07111	0.07084	0.07089	0.07241	0.07206	0.07169	0.07184	0.07253	0.07161	0.07305	0.07282	0.07399	0.07286	0.07268	0.07197	0.07384	0.07463	0.07455	0.07323	0.07282	0.07283	0.07377	0.0743	0.07293	0.07405	0.07309	0.07356	0.07302	0.07352	0.07279	0.07322
	3822.14	0.07078	0.07146	0.07117	0.07123	0.07275	0.07239	0.07203	0.07216	0.07287	0.07192	0.07335	0.07314	0.0743	0.07318	0.073	0.07228	0.07415	0.07493	0.07484	0.07355	0.07314	0.07316	0.07408	0.07461	0.07323	0.07435	0.07341	0.07386	0.07333	0.07383	0.0731	0.07352
	3820.21	0.07135	0.07203	0.07172	0.0718	0.07331	0.07294	0.07258	0.07268	0.07343	0.07244	0.07387	0.07368	0.07482	0.07371	0.07354	0.07282	0.07467	0.07545	0.07534	0.07408	0.07367	0.07372	0.0746	0.07513	0.07374	0.07486	0.07393	0.07438	0.07384	0.07436	0.07363	0.07403
	3818.28	0.07212	0.0728	0.07248	0.07257	0.07408	0.0737	0.07334	0.07341	0.0742	0.07316	0.07459	0.07442	0.07555	0.07446	0.07429	0.07356	0.07541	0.07618	0.07605	0.07483	0.0744	0.07448	0.07533	0.07586	0.07445	0.0756	0.07465	0.0751	0.07457	0.07509	0.07436	0.07476
	3816.35	0.07306	0.07374	0.0734	0.07351	0.075	0.07461	0.07425	0.0743	0.07513	0.07404	0.07548	0.07532	0.07643	0.07537	0.07519	0.07447	0.0763	0.07707	0.07692	0.07574	0.0753	0.0754	0.07621	0.07675	0.07533	0.07649	0.07554	0.07599	0.07545	0.07598	0.07525	0.07564
	3814.42	0.07407	0.07474	0.07439	0.07452	0.07599	0.0756	0.07524	0.07526	0.07613	0.07499	0.07643	0.07629	0.07739	0.07635	0.07617	0.07545	0.07726	0.07802	0.07787	0.07672	0.07626	0.07639	0.07716	0.07771	0.07627	0.07746	0.0765	0.07694	0.07641	0.07694	0.07622	0.0766
	3812.49	0.07506	0.07572	0.07536	0.0755	0.07696	0.07656	0.0762	0.0762	0.0771	0.07593	0.07737	0.07724	0.07833	0.07731	0.07711	0.07641	0.0782	0.07896	0.0788	0.07768	0.0772	0.07735	0.07808	0.07866	0.0772	0.07841	0.07743	0.07787	0.07734	0.07788	0.07716	0.07754
	3810.56	0.07595	0.0766	0.07623	0.07638	0.07782	0.07742	0.07706	0.07705	0.07797	0.07676	0.0782	0.07809	0.07917	0.07817	0.07796	0.07727	0.07904	0.07979	0.07964	0.07853	0.07805	0.07821	0.0789	0.0795	0.07802	0.07926	0.07826	0.07871	0.07817	0.07872	0.078	0.07838
	3808.64	0.07672	0.07735	0.07698	0.07713	0.07856	0.07816	0.07779	0.07777	0.07871	0.07748	0.07891	0.07882	0.07989	0.0789	0.07868	0.07801	0.07976	0.08051	0.08036	0.07926	0.07876	0.07893	0.0796	0.08022	0.07873	0.07998	0.07897	0.07942	0.07888	0.07944	0.07872	0.07909
	3806.71	0.07739	0.07801	0.07764	0.07779	0.07921	0.07881	0.07844	0.07842	0.07935	0.07812	0.07953	0.07945	0.08054	0.07953	0.07931	0.07865	0.08038	0.08113	0.08099	0.07989	0.07938	0.07956	0.08022	0.08086	0.07935	0.08062	0.0796	0.08003	0.0795	0.08007	0.07935	0.07972
	3804.78	0.07807	0.07867	0.0783	0.07844	0.07985	0.07946	0.07907	0.07906	0.07998	0.07875	0.08015	0.08007	0.08118	0.08015	0.07993	0.07928	0.081	0.08176	0.08162	0.08051	0.08	0.08017	0.08083	0.08149	0.07997	0.08126	0.08022	0.08065	0.08012	0.08069	0.07996	0.08034
	3802.85	0.07885	0.07943	0.07908	0.07919	0.0806	0.0802	0.07981	0.07981	0.0807	0.07949	0.08087	0.08079	0.08193	0.08087	0.08065	0.08001	0.08173	0.08248	0.08236	0.08122	0.08072	0.08088	0.08154	0.08221	0.08068	0.08199	0.08094	0.08136	0.08084	0.08141	0.08068	0.08106
	3800.92	0.07981	0.08038	0.08003	0.08012	0.08153	0.08113	0.08072	0.08074	0.0816	0.0804	0.08177	0.08168	0.08286	0.08176	0.08154	0.0809	0.08263	0.08338	0.08328	0.08211	0.08161	0.08175	0.08244	0.08311	0.08158	0.0829	0.08184	0.08225	0.08174	0.08231	0.08156	0.08195
	3798.99	0.08095	0.08152	0.08118	0.08124	0.08266	0.08226	0.08182	0.08186	0.08268	0.0815	0.08286	0.08275	0.08398	0.08283	0.08262	0.08198	0.08372	0.08447	0.08438	0.08318	0.08269	0.08281	0.08353	0.0842	0.08267	0.084	0.08292	0.08333	0.08283	0.08339	0.08264	0.08304
	3797.07	0.08222	0.08279	0.08245	0.08248	0.08392	0.08351	0.08305	0.08311	0.08388	0.08273	0.08408	0.08395	0.08522	0.08402	0.08382	0.08317	0.08493	0.08568	0.08561	0.08438	0.0839	0.084	0.08475	0.08541	0.08388	0.08523	0.08414	0.08454	0.08405	0.0846	0.08383	0.08424
	3795.14	0.08349	0.08406	0.08373	0.08373	0.08518	0.08476	0.08427	0.08435	0.08509	0.08395	0.08531	0.08515	0.08647	0.08521	0.08502	0.08437	0.08615	0.0869	0.08685	0.08557	0.08512	0.08518	0.08597	0.08662	0.08509	0.08646	0.08536	0.08575	0.08528	0.0858	0.08503	0.08545
	3793.21	0.0846	0.08519	0.08485	0.08483	0.08631	0.08587	0.08535	0.08545	0.08615	0.08503	0.08639	0.08621	0.08757	0.08626	0.08608	0.08542	0.08723	0.08797	0.08794	0.08663	0.08619	0.08622	0.08706	0.08769	0.08617	0.08754	0.08643	0.08682	0.08636	0.08687	0.08609	0.08653
	3791.28	0.08544	0.08605	0.08571	0.08566	0.08716	0.0867	0.08615	0.08627	0.08694	0.08584	0.08722	0.087	0.0884	0.08704	0.08687	0.08621	0.08804	0.08877	0.08876	0.08743	0.087	0.08699	0.08787	0.08849	0.08699	0.08835	0.08725	0.08762	0.08718	0.08767	0.08688	0.08734
	3789.35	0.08592	0.08656	0.08621	0.08615	0.08767	0.08719	0.08661	0.08675	0.08739	0.08631	0.0877	0.08745	0.08889	0.08748	0.08732	0.08666	0.08851	0.08922	0.08925	0.08788	0.08746	0.08742	0.08835	0.08895	0.08746	0.08882	0.08771	0.08809	0.08766	0.08813	0.08733	0.08781
	3787.42	0.08602	0.0867	0.08634	0.08626	0.08781	0.08731	0.0867	0.08686	0.08747	0.08641	0.08781	0.08754	0.08901	0.08755	0.0874	0.08675	0.08862	0.0893	0.08936	0.08796	0.08756	0.08748	0.08846	0.08905	0.08758	0.08893	0.08782	0.08819	0.08778	0.08822	0.08742	0.08793
	3785.5	0.08577	0.08649	0.08612	0.08602	0.0876	0.08708	0.08644	0.08662	0.08721	0.08617	0.08759	0.08728	0.08879	0.08729	0.08714	0.0865	0.08838	0.08904	0.08913	0.08771	0.08732	0.08721	0.08823	0.0888	0.08736	0.08869	0.08758	0.08796	0.08756	0.08797	0.08717	0.08771
	3783.57	0.08524	0.086	0.08563	0.08551	0.08711	0.08657	0.08591	0.0861	0.08667	0.08566	0.08709	0.08675	0.08829	0.08674	0.08661	0.08598	0.08788	0.0885	0.08863	0.08719	0.08681	0.08666	0.08773	0.08829	0.08687	0.08817	0.08707	0.08745	0.08706	0.08745	0.08665	0.08722
	3781.64	0.0845	0.0853	0.08494	0.08479	0.08642	0.08586	0.08517	0.0854	0.08595	0.08497	0.0864	0.08603	0.0876	0.08602	0.0859	0.08528	0.08718	0.08776	0.08794	0.08648	0.08611	0.08591	0.08705	0.08759	0.08619	0.08747	0.08637	0.08676	0.08638	0.08674	0.08595	0.08655
	3779.71	0.08365	0.08449	0.08414	0.08396	0.08563	0.08505	0.08433	0.08458	0.08511	0.08417	0.08561	0.08521	0.0868	0.08518	0.08508	0.08448	0.08639	0.08692	0.08714	0.08566	0.0853	0.08507	0.08627	0.08678	0.08542	0.08666	0.08557	0.08597	0.0856	0.08592	0.08515	0.08578
	3777.78	0.08277	0.08364	0.08331	0.08309	0.0848	0.0842	0.08345	0.08374	0.08425	0.08334	0.08478	0.08435	0.08598	0.08432	0.08423	0.08365	0.08557	0.08604	0.08631	0.08482	0.08448	0.0842	0.08546	0.08595	0.08462	0.08582	0.08474	0.08514	0.08479	0.08508	0.08432	0.08498
	3775.85	0.08189	0.0828	0.08249	0.08224	0.08397	0.08336	0.08258	0.08292	0.0834	0.08254	0.08398	0.08352	0.08516	0.08348	0.0834	0.08284	0.08476	0.08518	0.08549	0.08399	0.08367	0.08335	0.08468	0.08513	0.08384	0.085	0.08393	0.08434	0.084	0.08426	0.08352	0.0842
	3773.92	0.08105	0.08199	0.08171	0.08141	0.08319	0.08256	0.08175	0.08214	0.08258	0.08177	0.0832	0.08272	0.08439	0.08268	0.08262	0.08208	0.084	0.08437	0.08471	0.0832	0.08291	0.08254	0.08394	0.08435	0.08309	0.08422	0.08315	0.08358	0.08325	0.08348	0.08277	0.08346
	3772	0.08025	0.08121	0.08096	0.08062	0.08243	0.08181	0.08096	0.08141	0.08181	0.08105	0.08247	0.08197	0.08365	0.08192	0.08188	0.08135	0.08329	0.08359	0.08397	0.08246	0.08219	0.08177	0.08324	0.08361	0.08239	0.08348	0.08243	0.08287	0.08255	0.08275	0.08206	0.08277
	3770.07	0.07947	0.08045	0.08023	0.07986	0.0817	0.08108	0.0802	0.08071	0.08106	0.08036	0.08177	0.08125	0.08294	0.0812	0.08117	0.08066	0.0826	0.08286	0.08326	0.08176	0.0815	0.08105	0.08258	0.08291	0.08172	0.08278	0.08173	0.08218	0.08188	0.08205	0.08139	0.08211
	3768.14	0.07871	0.0797	0.07952	0.07911	0.08098	0.08038	0.07945	0.08003	0.08034	0.07969	0.08108	0.08056	0.08225	0.0805	0.08049	0.07999	0.08193	0.08214	0.08258	0.08108	0.08084	0.08034	0.08194	0.08222	0.08106	0.08209	0.08106	0.08152	0.08123	0.08138	0.08075	0.08147
	3766.21	0.07796	0.07895	0.0788	0.07837	0.08026	0.07968	0.07872	0.07936	0.07962	0.07903	0.08041	0.07987	0.08157	0.07981	0.07982	0.07933	0.08127	0.08145	0.0819	0.08041	0.08019	0.07966	0.0813	0.08154	0.08042	0.08141	0.0804	0.08086	0.08058	0.08072	0.08012	0.08083
	3764.28	0.07721	0.0782	0.07808	0.07762	0.07953	0.07899	0.078	0.0787	0.07891	0.07837	0.07974	0.07919	0.08089	0.07912	0.07916	0.07867	0.08061	0.08077	0.08123	0.07975	0.07954	0.07899	0.08066	0.08087	0.07978	0.08074	0.07974	0.0802	0.07994	0.08006	0.0795	0.08021
	3762.35	0.07645	0.07744	0.07735	0.07687	0.07881	0.0783	0.07727	0.07804	0.07821	0.07771	0.07907	0.07852	0.08021	0.07845	0.07851	0.07802	0.07996	0.0801	0.08056	0.0791	0.0789	0.07832	0.08002	0.0802	0.07914	0.08007	0.07909	0.07954	0.0793	0.07941	0.07888	0.07958
	3760.43	0.07569	0.07668	0.07661	0.07612	0.07807	0.0776	0.07656	0.07737	0.07751	0.07705	0.0784	0.07785	0.07953	0.07777	0.07786	0.07736	0.0793	0.07944	0.0799	0.07845	0.07825	0.07767	0.07937	0.07953	0.0785	0.0794	0.07844	0.07888	0.07866	0.07877	0.07826	0.07896
	3758.5	0.07493	0.07592	0.07586	0.07536	0.07734	0.07691	0.07584	0.0767	0.07682	0.07639	0.07773	0.07719	0.07884	0.0771	0.07722	0.07671	0.07865	0.07879	0.07924	0.0778	0.0776	0.07702	0.07872	0.07887	0.07787	0.07873	0.07779	0.07821	0.07801	0.07812	0.07765	0.07833
	3756.57	0.07418	0.07516	0.07511	0.07461	0.07661	0.07623	0.07515	0.07604	0.07614	0.07573	0.07708	0.07653	0.07816	0.07644	0.07658	0.07607	0.078	0.07816	0.07858	0.07716	0.07696	0.07639	0.07806	0.07821	0.07724	0.07806	0.07715	0.07755	0.07737	0.07748	0.07704	0.07772
	3754.64	0.07347	0.07443	0.07439	0.07389	0.07592	0.07557	0.07449	0.0754	0.07551	0.07511	0.07646	0.07592	0.07751	0.07582	0.07597	0.07546	0.07739	0.07757	0.07796	0.07656	0.07635	0.07579	0.07744	0.07758	0.07665	0.07743	0.07654	0.07691	0.07676	0.07688	0.07646	0.07712
	3752.71	0.07287	0.07379	0.07375	0.07327	0.07532	0.075	0.07393	0.07484	0.07497	0.07457	0.07593	0.0754	0.07695	0.0753	0.07544	0.07494	0.07687	0.07708	0.07742	0.07603	0.07583	0.0753	0.07688	0.07705	0.07614	0.07688	0.07602	0.07636	0.07622	0.07636	0.07596	0.07661
	3750.78	0.07245	0.07334	0.07328	0.07283	0.07491	0.07461	0.07355	0.07444	0.07461	0.0742	0.07556	0.07505	0.07655	0.07495	0.07508	0.07459	0.07651	0.07675	0.07704	0.07567	0.07547	0.07497	0.07649	0.07668	0.07578	0.0765	0.07566	0.07597	0.07585	0.076	0.07562	0.07625
	3748.86	0.07233	0.07317	0.07308	0.07269	0.07477	0.07447	0.07345	0.0743	0.07453	0.07409	0.07545	0.07496	0.07641	0.07487	0.07497	0.0745	0.07642	0.07669	0.07691	0.07557	0.07537	0.0749	0.07634	0.07657	0.07568	0.07639	0.07557	0.07585	0.07573	0.0759	0.07554	0.07614
	3746.93	0.07259	0.07338	0.07326	0.07293	0.07499	0.07469	0.07372	0.07451	0.0748	0.07432	0.07569	0.07522	0.07662	0.07515	0.07519	0.07474	0.07666	0.07696	0.07711	0.0758	0.0756	0.07518	0.07653	0.07681	0.0759	0.07661	0.0758	0.07606	0.07595	0.07614	0.07578	0.07635
	3745	0.07327	0.074	0.07383	0.07358	0.07561	0.07529	0.07437	0.07508	0.07546	0.07492	0.07628	0.07585	0.0772	0.0758	0.07578	0.07535	0.07727	0.0776	0.07768	0.0764	0.0762	0.07582	0.07708	0.07742	0.07647	0.07721	0.07639	0.07665	0.07652	0.07674	0.07637	0.0769
	3743.07	0.07432	0.07498	0.07477	0.07459	0.07657	0.07623	0.07537	0.07597	0.07646	0.07585	0.0772	0.0768	0.07811	0.07678	0.07669	0.07628	0.0782	0.07855	0.07856	0.07732	0.0771	0.07678	0.07795	0.07836	0.07734	0.07813	0.07729	0.07756	0.07741	0.07766	0.07728	0.07777
	3741.14	0.07563	0.07622	0.07597	0.07585	0.07777	0.0774	0.07661	0.0771	0.07769	0.077	0.07834	0.07797	0.07926	0.07798	0.07782	0.07741	0.07934	0.07971	0.07967	0.07846	0.07821	0.07796	0.07904	0.07951	0.07842	0.07928	0.0784	0.07869	0.07852	0.07881	0.07839	0.07884
	3739.21	0.07706	0.07759	0.07728	0.07723	0.07907	0.07868	0.07795	0.07832	0.07902	0.07824	0.07957	0.07923	0.08051	0.07928	0.07906	0.07864	0.08058	0.08096	0.08088	0.0797	0.07941	0.07923	0.08022	0.08076	0.07959	0.08053	0.07959	0.07992	0.07972	0.08005	0.0796	0.08
	3737.28	0.07848	0.07896	0.07861	0.07861	0.08036	0.07996	0.07928	0.07955	0.08033	0.07946	0.08079	0.08048	0.08175	0.08056	0.08029	0.07984	0.08179	0.08219	0.08208	0.08093	0.08059	0.0805	0.0814	0.082	0.08075	0.08176	0.08077	0.08114	0.08091	0.08128	0.0808	0.08115
	3735.36	0.07982	0.08026	0.07987	0.07991	0.08157	0.08117	0.08054	0.0807	0.08157	0.08062	0.08194	0.08166	0.08292	0.08175	0.08146	0.08096	0.08293	0.08334	0.08322	0.08209	0.0817	0.08168	0.08251	0.08316	0.08183	0.08293	0.08188	0.08228	0.08202	0.08243	0.08192	0.08223
	3733.43	0.08104	0.08145	0.08102	0.08109	0.08267	0.08228	0.08168	0.08175	0.08269	0.08166	0.08298	0.08273	0.084	0.08284	0.08253	0.08198	0.08397	0.0844	0.08426	0.08315	0.0827	0.08277	0.08353	0.08423	0.08282	0.08399	0.08289	0.08333	0.08304	0.08349	0.08296	0.08322
	3731.5	0.08211	0.08251	0.08205	0.08214	0.08365	0.08327	0.0827	0.08269	0.08368	0.0826	0.08392	0.08368	0.08496	0.08381	0.08349	0.08289	0.08489	0.08534	0.0852	0.08409	0.0836	0.08374	0.08444	0.08518	0.08371	0.08493	0.0838	0.08428	0.08396	0.08443	0.08388	0.08411
	3729.57	0.08301	0.0834	0.08293	0.08303	0.08448	0.08412	0.08357	0.0835	0.08452	0.08339	0.08472	0.0845	0.08578	0.08464	0.08431	0.08367	0.08568	0.08616	0.08602	0.08491	0.08437	0.08458	0.08523	0.086	0.08447	0.08575	0.08459	0.08509	0.08475	0.08524	0.08469	0.08488
	3727.64	0.08371	0.0841	0.08362	0.08372	0.08513	0.08478	0.08424	0.08414	0.08518	0.08401	0.08535	0.08514	0.08642	0.08529	0.08495	0.08428	0.08629	0.0868	0.08667	0.08554	0.08498	0.08524	0.08586	0.08666	0.08508	0.08639	0.08523	0.08574	0.08538	0.08589	0.08532	0.08549
	3725.71	0.08414	0.08454	0.08405	0.08416	0.08553	0.0852	0.08467	0.08454	0.08559	0.0844	0.08574	0.08555	0.08682	0.08571	0.08536	0.08467	0.08668	0.0872	0.08709	0.08595	0.08537	0.08566	0.08626	0.08708	0.08547	0.0868	0.08564	0.08616	0.08578	0.0863	0.08573	0.08588
	3723.79	0.08424	0.08466	0.08417	0.08428	0.08562	0.08531	0.08478	0.08464	0.08569	0.08449	0.08584	0.08566	0.08692	0.08582	0.08546	0.08476	0.08676	0.08732	0.08722	0.08605	0.08548	0.08578	0.08638	0.0872	0.08557	0.08692	0.08577	0.08629	0.08589	0.08642	0.08584	0.08599
	3721.86	0.08397	0.08441	0.08392	0.08404	0.08537	0.08505	0.08454	0.08439	0.08543	0.08422	0.08559	0.08541	0.08667	0.08557	0.08521	0.08451	0.0865	0.08708	0.087	0.08581	0.08525	0.08554	0.08615	0.08698	0.08534	0.08669	0.08556	0.08607	0.08565	0.08619	0.08561	0.08576
	3719.93	0.08332	0.08379	0.08331	0.08342	0.08475	0.08444	0.08392	0.08379	0.08481	0.0836	0.08498	0.08481	0.08606	0.08496	0.0846	0.0839	0.08588	0.08648	0.08643	0.08521	0.08467	0.08495	0.08558	0.0864	0.08477	0.08611	0.08501	0.08551	0.08507	0.08561	0.08503	0.08518
	3718	0.08234	0.08285	0.08237	0.08249	0.08383	0.08351	0.08298	0.08287	0.08387	0.08267	0.08406	0.0839	0.08512	0.08404	0.08367	0.08299	0.08496	0.08558	0.08554	0.08429	0.08378	0.08403	0.08469	0.08551	0.08389	0.08522	0.08415	0.08464	0.08419	0.08472	0.08413	0.08431
	3716.07	0.08114	0.08168	0.08122	0.08133	0.08269	0.08237	0.08182	0.08174	0.08272	0.08152	0.08292	0.08277	0.08398	0.08289	0.08254	0.08187	0.08382	0.08446	0.08445	0.08317	0.08269	0.0829	0.08361	0.08441	0.08281	0.08413	0.08308	0.08356	0.0831	0.08362	0.08302	0.08324
	3714.14	0.07984	0.08043	0.07999	0.08008	0.08147	0.08115	0.08058	0.08054	0.08148	0.0803	0.08171	0.08156	0.08276	0.08166	0.08133	0.08068	0.08261	0.08326	0.08328	0.08198	0.08154	0.0817	0.08245	0.08324	0.08167	0.08297	0.08194	0.08241	0.08194	0.08246	0.08185	0.08211
	3712.22	0.0786	0.07923	0.07882	0.0789	0.08032	0.08	0.0794	0.0794	0.08031	0.07915	0.08057	0.08042	0.08161	0.0805	0.08019	0.07957	0.08148	0.08215	0.08219	0.08087	0.08046	0.08057	0.08138	0.08215	0.08061	0.08189	0.08089	0.08135	0.08088	0.08139	0.08077	0.08107
	3710.29	0.07752	0.0782	0.07782	0.07788	0.07934	0.07903	0.07839	0.07844	0.07932	0.07818	0.07961	0.07947	0.08066	0.07952	0.07925	0.07864	0.08055	0.08122	0.08129	0.07996	0.07958	0.07964	0.0805	0.08126	0.07976	0.08102	0.08003	0.08049	0.08001	0.08052	0.07989	0.08024
	3708.36	0.07665	0.07737	0.07704	0.07707	0.07858	0.07828	0.07761	0.07771	0.07856	0.07744	0.07889	0.07876	0.07994	0.07878	0.07855	0.07795	0.07987	0.08053	0.08064	0.07929	0.07894	0.07895	0.07987	0.08061	0.07915	0.0804	0.07942	0.07989	0.07941	0.07991	0.07927	0.07967
	3706.43	0.07594	0.07672	0.07644	0.07646	0.07801	0.07774	0.07703	0.07718	0.07801	0.07692	0.07837	0.07825	0.07944	0.07826	0.07807	0.07749	0.07941	0.08008	0.0802	0.07886	0.07854	0.07849	0.07947	0.08019	0.07878	0.08001	0.07904	0.07951	0.07905	0.07955	0.0789	0.07934
	3704.5	0.07534	0.07617	0.07595	0.07595	0.07755	0.07732	0.07657	0.07677	0.07759	0.07653	0.07799	0.07789	0.07909	0.07788	0.07774	0.07717	0.0791	0.07977	0.07992	0.07859	0.07828	0.0782	0.07923	0.07994	0.07857	0.07979	0.07882	0.07931	0.07886	0.07936	0.0787	0.07918
	3702.57	0.07474	0.07563	0.07547	0.07546	0.07711	0.07691	0.07614	0.07639	0.0772	0.07618	0.07765	0.07757	0.07879	0.07757	0.07747	0.0769	0.07885	0.07952	0.07969	0.07838	0.07809	0.07797	0.07906	0.07975	0.07843	0.07964	0.07868	0.07918	0.07874	0.07925	0.07858	0.0791
	3700.64	0.07407	0.07502	0.07492	0.07492	0.07661	0.07646	0.07568	0.07598	0.07679	0.0758	0.07728	0.07722	0.07847	0.07724	0.07717	0.07662	0.07859	0.07926	0.07945	0.07816	0.07788	0.07774	0.07887	0.07956	0.07827	0.07949	0.07852	0.07904	0.07862	0.07913	0.07846	0.079
	3698.72	0.0733	0.07432	0.07427	0.0743	0.07603	0.07592	0.07515	0.07549	0.0763	0.07535	0.07685	0.07682	0.07809	0.07686	0.07682	0.07628	0.07827	0.07894	0.07915	0.07789	0.07762	0.07747	0.07863	0.07932	0.07805	0.07928	0.07832	0.07885	0.07845	0.07898	0.0783	0.07886
	3696.79	0.07248	0.07355	0.07356	0.07362	0.07538	0.07532	0.07456	0.07494	0.07578	0.07485	0.07637	0.07636	0.07767	0.07644	0.07642	0.0759	0.07791	0.07859	0.0788	0.07758	0.07732	0.07716	0.07835	0.07905	0.0778	0.07904	0.07808	0.07863	0.07825	0.07878	0.0781	0.07868
	3694.86	0.07166	0.07278	0.07283	0.07294	0.07474	0.07471	0.07399	0.0744	0.07526	0.07436	0.07589	0.07592	0.07725	0.07604	0.07603	0.07552	0.07756	0.07824	0.07846	0.07727	0.07702	0.07687	0.07808	0.07878	0.07754	0.0788	0.07784	0.07841	0.07804	0.07859	0.07791	0.07849
	3692.93	0.07093	0.0721	0.07219	0.07235	0.07417	0.07417	0.0735	0.07394	0.07481	0.07393	0.07549	0.07554	0.0769	0.0757	0.0757	0.07521	0.07726	0.07795	0.07818	0.07702	0.07677	0.07664	0.07786	0.07856	0.07733	0.07861	0.07765	0.07823	0.07788	0.07843	0.07776	0.07834
	3691	0.07038	0.07158	0.07169	0.07189	0.07374	0.07377	0.07314	0.07361	0.07449	0.07363	0.0752	0.07528	0.07666	0.07547	0.07548	0.075	0.07707	0.07775	0.07799	0.07686	0.07661	0.0765	0.07772	0.07844	0.0772	0.0785	0.07754	0.07813	0.0778	0.07835	0.07769	0.07826
	3689.07	0.07001	0.07123	0.07135	0.0716	0.07347	0.0735	0.07293	0.07341	0.0743	0.07345	0.07504	0.07513	0.07653	0.07535	0.07536	0.07489	0.07698	0.07765	0.0779	0.07679	0.07653	0.07644	0.07767	0.07839	0.07714	0.07846	0.0775	0.0781	0.07777	0.07832	0.07768	0.07824
	3687.15	0.06981	0.07104	0.07116	0.07144	0.07331	0.07335	0.07282	0.07332	0.0742	0.07336	0.07496	0.07505	0.07647	0.07529	0.07531	0.07484	0.07693	0.0776	0.07785	0.07674	0.07649	0.07642	0.07765	0.07837	0.0771	0.07844	0.07747	0.07807	0.07776	0.0783	0.07766	0.07822
	3685.22	0.06972	0.07095	0.07106	0.07135	0.07323	0.07325	0.07276	0.07327	0.07413	0.07329	0.0749	0.07499	0.07642	0.07522	0.07524	0.07478	0.07687	0.07751	0.07778	0.07666	0.07641	0.07635	0.07758	0.07829	0.07702	0.07836	0.07738	0.07799	0.07768	0.0782	0.07758	0.07812
	3683.29	0.06971	0.07092	0.071	0.07129	0.07315	0.07317	0.07269	0.07321	0.07404	0.0732	0.0748	0.07488	0.07631	0.07509	0.07512	0.07466	0.07675	0.07735	0.07763	0.0765	0.07625	0.07618	0.07742	0.07811	0.07683	0.07817	0.07718	0.07778	0.07749	0.07797	0.07737	0.07791
	3681.36	0.06976	0.07095	0.07101	0.07127	0.07311	0.0731	0.07262	0.07315	0.07394	0.07309	0.07468	0.07474	0.07616	0.07491	0.07494	0.07448	0.07656	0.07713	0.07743	0.07626	0.07601	0.07593	0.07717	0.07784	0.07656	0.07789	0.07689	0.07748	0.07719	0.07764	0.07704	0.07758
	3679.43	0.06998	0.07113	0.07116	0.07139	0.07319	0.07315	0.07266	0.07318	0.07392	0.07308	0.07463	0.07467	0.07608	0.07479	0.07483	0.07436	0.07642	0.07695	0.07727	0.07606	0.07582	0.07571	0.07695	0.0776	0.07632	0.07763	0.07661	0.0772	0.07691	0.07733	0.07673	0.07727
	3677.5	0.07053	0.07162	0.07162	0.0718	0.07357	0.07349	0.07298	0.07349	0.07419	0.07333	0.07485	0.07487	0.07624	0.07493	0.07496	0.07448	0.07653	0.07702	0.07736	0.07611	0.07586	0.07573	0.07696	0.07758	0.0763	0.07759	0.07656	0.07714	0.07685	0.07723	0.07664	0.07717
	3675.58	0.07157	0.07262	0.07259	0.07271	0.07444	0.07432	0.07378	0.07428	0.07493	0.07406	0.07553	0.07553	0.07687	0.07553	0.07556	0.07507	0.07709	0.07755	0.07791	0.07661	0.07636	0.0762	0.07742	0.07802	0.07674	0.07801	0.07697	0.07753	0.07725	0.0776	0.077	0.07752
	3673.65	0.07322	0.07422	0.07416	0.07423	0.07592	0.07575	0.07519	0.07566	0.07628	0.07539	0.07682	0.07681	0.0781	0.07675	0.07677	0.07626	0.07826	0.0787	0.07907	0.07773	0.07748	0.07729	0.07849	0.07908	0.07779	0.07905	0.07798	0.07854	0.07826	0.07858	0.07798	0.07849
	3671.72	0.07543	0.07639	0.0763	0.07633	0.07799	0.07777	0.07719	0.07763	0.07823	0.07731	0.07871	0.07868	0.07994	0.07857	0.07858	0.07806	0.08003	0.08047	0.08085	0.07947	0.07921	0.07901	0.08017	0.08076	0.07947	0.08071	0.07963	0.08018	0.07989	0.08021	0.0796	0.08008
	3669.79	0.07803	0.07896	0.07884	0.07884	0.08046	0.0802	0.07961	0.08001	0.08062	0.07966	0.08103	0.08099	0.08221	0.08085	0.08084	0.08031	0.08225	0.0827	0.08307	0.08168	0.0814	0.0812	0.08231	0.08292	0.0816	0.08285	0.08175	0.0823	0.082	0.08231	0.08169	0.08215
	3667.86	0.08073	0.08163	0.08149	0.08148	0.08307	0.08277	0.08218	0.08253	0.08315	0.08217	0.08351	0.08347	0.08465	0.0833	0.08328	0.08273	0.08465	0.08512	0.08548	0.08407	0.08378	0.08359	0.08465	0.08528	0.08394	0.0852	0.08408	0.08462	0.08432	0.08464	0.08401	0.08444
	3665.93	0.08326	0.08414	0.08397	0.08395	0.08553	0.0852	0.08461	0.08492	0.08556	0.08455	0.08587	0.08583	0.08698	0.08564	0.0856	0.08505	0.08694	0.08744	0.08779	0.08637	0.08606	0.0859	0.0869	0.08755	0.08619	0.08746	0.08633	0.08687	0.08656	0.08689	0.08625	0.08665
	3664	0.08539	0.08625	0.08606	0.08605	0.08761	0.08725	0.08668	0.08694	0.08761	0.08658	0.08789	0.08784	0.08898	0.08764	0.08759	0.08703	0.0889	0.08943	0.08975	0.08833	0.08802	0.08787	0.08882	0.08951	0.08812	0.0894	0.08827	0.08881	0.08848	0.08883	0.08818	0.08856
	3662.08	0.08701	0.08784	0.08764	0.08764	0.0892	0.08881	0.08825	0.08848	0.08918	0.08813	0.08943	0.08937	0.09051	0.08917	0.08912	0.08855	0.0904	0.09096	0.09126	0.08984	0.08953	0.08939	0.09029	0.09102	0.0896	0.0909	0.08975	0.0903	0.08996	0.09033	0.08968	0.09003
	3660.15	0.08811	0.08893	0.08872	0.08872	0.09028	0.08988	0.08933	0.08953	0.09025	0.08919	0.09049	0.09043	0.09156	0.09023	0.09017	0.08959	0.09143	0.09201	0.09229	0.09088	0.09056	0.09044	0.0913	0.09206	0.09062	0.09192	0.09077	0.09133	0.09098	0.09136	0.0907	0.09105
	3658.22	0.08882	0.08961	0.0894	0.08941	0.09098	0.09055	0.09003	0.0902	0.09094	0.08988	0.09117	0.0911	0.09225	0.09091	0.09084	0.09027	0.09209	0.0927	0.09294	0.09154	0.09123	0.09111	0.09194	0.09272	0.09128	0.09258	0.09143	0.09199	0.09163	0.09203	0.09137	0.09171
	3656.29	0.08934	0.09012	0.08991	0.08992	0.09149	0.09105	0.09054	0.09069	0.09144	0.0904	0.09169	0.0916	0.09277	0.09142	0.09134	0.09077	0.09258	0.09321	0.09341	0.09203	0.09172	0.0916	0.09242	0.09322	0.09178	0.09307	0.09192	0.09249	0.09212	0.09254	0.09187	0.09221
	3654.36	0.08995	0.09072	0.09051	0.09052	0.0921	0.09165	0.09113	0.09128	0.09204	0.09101	0.09229	0.09219	0.09339	0.09202	0.09194	0.09137	0.09317	0.09381	0.09398	0.09261	0.09232	0.09219	0.093	0.0938	0.09237	0.09366	0.0925	0.09309	0.09271	0.09313	0.09246	0.09281
	3652.43	0.09094	0.09169	0.0915	0.09149	0.09308	0.09262	0.0921	0.09225	0.09299	0.09199	0.09327	0.09315	0.09439	0.09299	0.0929	0.09234	0.09414	0.09478	0.09492	0.09356	0.09328	0.09313	0.09396	0.09476	0.09335	0.09462	0.09346	0.09407	0.09366	0.0941	0.09343	0.09379
	3650.51	0.09251	0.09325	0.09307	0.09303	0.09464	0.09416	0.09362	0.09379	0.09451	0.09353	0.09481	0.09467	0.09595	0.09452	0.09443	0.09387	0.09568	0.09631	0.09642	0.09508	0.09481	0.09463	0.09549	0.09627	0.09489	0.09614	0.09499	0.0956	0.09519	0.09562	0.09496	0.09534
	3648.58	0.09468	0.09542	0.09525	0.09518	0.0968	0.09632	0.09574	0.09593	0.09663	0.09568	0.09695	0.09678	0.09811	0.09664	0.09655	0.09601	0.09781	0.09844	0.09852	0.09719	0.09694	0.09672	0.09762	0.09839	0.09703	0.09826	0.09711	0.09773	0.09731	0.09773	0.09708	0.09749
	3646.65	0.09732	0.09804	0.0979	0.09778	0.09941	0.09892	0.09831	0.09853	0.09919	0.09826	0.09953	0.09934	0.1007	0.0992	0.09911	0.09858	0.10039	0.101	0.10106	0.09973	0.0995	0.09926	0.1002	0.10094	0.09961	0.10082	0.09968	0.1003	0.09986	0.10027	0.09964	0.10008
	3644.72	0.1001	0.10082	0.10068	0.10052	0.10217	0.10166	0.10101	0.10127	0.10189	0.10097	0.10225	0.10203	0.10342	0.10189	0.1018	0.10128	0.10309	0.1037	0.10374	0.10241	0.1022	0.10193	0.10292	0.10362	0.10232	0.10352	0.10238	0.10299	0.10255	0.10294	0.10233	0.10279
	3642.79	0.10268	0.1034	0.10326	0.10307	0.10472	0.10421	0.1035	0.1038	0.10438	0.10347	0.10476	0.10452	0.10593	0.10438	0.10428	0.10378	0.10559	0.10619	0.10622	0.10488	0.10469	0.1044	0.10542	0.1061	0.10482	0.106	0.10488	0.10547	0.10503	0.10539	0.1048	0.10528
	3640.86	0.10477	0.10547	0.10534	0.10512	0.10677	0.10625	0.10551	0.10584	0.10639	0.10548	0.10678	0.10652	0.10792	0.10637	0.10627	0.10578	0.10758	0.10818	0.1082	0.10685	0.10668	0.10639	0.10743	0.10809	0.10682	0.108	0.10687	0.10746	0.10701	0.10735	0.10679	0.10728
	3638.94	0.10619	0.10687	0.10674	0.1065	0.10814	0.10762	0.10684	0.1072	0.10773	0.10681	0.10813	0.10784	0.10924	0.1077	0.10759	0.10711	0.1089	0.10951	0.10952	0.10815	0.10799	0.10772	0.10876	0.10941	0.10813	0.10932	0.1082	0.10877	0.10832	0.10864	0.1081	0.10859
	3637.01	0.10685	0.10751	0.10737	0.10713	0.10876	0.10824	0.10744	0.10782	0.10834	0.1074	0.10874	0.10843	0.10981	0.10828	0.10818	0.10771	0.10947	0.11009	0.1101	0.10872	0.10856	0.10831	0.10935	0.10999	0.1087	0.1099	0.10878	0.10934	0.10889	0.10919	0.10867	0.10915
	3635.08	0.10679	0.10742	0.10727	0.10704	0.10864	0.10814	0.10733	0.10771	0.10823	0.10727	0.10863	0.1083	0.10965	0.10816	0.10805	0.10758	0.10932	0.10997	0.10997	0.10857	0.10842	0.1082	0.10922	0.10986	0.10855	0.10977	0.10864	0.10919	0.10874	0.10903	0.10853	0.109
	3633.15	0.10608	0.10668	0.10651	0.1063	0.10787	0.10739	0.10658	0.10696	0.10749	0.1065	0.10788	0.10753	0.10886	0.1074	0.10728	0.10682	0.10853	0.10921	0.1092	0.10779	0.10764	0.10747	0.10845	0.10909	0.10775	0.109	0.10786	0.10841	0.10796	0.10824	0.10776	0.10821
	3631.22	0.10482	0.10539	0.10521	0.10502	0.10656	0.1061	0.1053	0.10569	0.10622	0.10522	0.10662	0.10625	0.10754	0.10613	0.10601	0.10554	0.10721	0.10793	0.10791	0.10649	0.10634	0.10621	0.10716	0.1078	0.10644	0.10772	0.10657	0.10711	0.10666	0.10694	0.10647	0.10691
	3629.29	0.10316	0.1037	0.1035	0.10334	0.10485	0.10442	0.10364	0.10401	0.10456	0.10354	0.10496	0.10457	0.10583	0.10447	0.10434	0.10387	0.10552	0.10627	0.10623	0.10482	0.10465	0.10458	0.10549	0.10612	0.10473	0.10605	0.10488	0.10542	0.10498	0.10527	0.10481	0.10522
	3627.36	0.10122	0.10173	0.10152	0.1014	0.10287	0.10247	0.10172	0.10208	0.10265	0.10161	0.10304	0.10264	0.10387	0.10256	0.10243	0.10194	0.10357	0.10435	0.1043	0.10289	0.10271	0.10268	0.10356	0.1042	0.10278	0.10412	0.10295	0.10349	0.10305	0.10334	0.10289	0.10329
	3625.44	0.09912	0.09962	0.0994	0.0993	0.10074	0.10039	0.09966	0.1	0.10059	0.09954	0.10098	0.10057	0.10179	0.10052	0.10038	0.09988	0.1015	0.1023	0.10224	0.10084	0.10065	0.10065	0.1015	0.10214	0.10071	0.10207	0.10088	0.10143	0.10099	0.10129	0.10085	0.10124
	3623.51	0.09699	0.09747	0.09725	0.09717	0.09859	0.09827	0.09757	0.0979	0.0985	0.09745	0.09888	0.09848	0.09968	0.09845	0.0983	0.09779	0.0994	0.10021	0.10015	0.09876	0.09856	0.09859	0.09941	0.10007	0.09862	0.09999	0.09879	0.09934	0.09892	0.09923	0.09878	0.09917
	3621.58	0.09489	0.09537	0.09516	0.09508	0.0965	0.0962	0.09553	0.09583	0.09646	0.0954	0.09684	0.09643	0.09763	0.09643	0.09628	0.09575	0.09737	0.09818	0.09812	0.09674	0.09652	0.09657	0.09739	0.09804	0.09658	0.09796	0.09676	0.09731	0.0969	0.09721	0.09676	0.09716
	3619.65	0.09291	0.09339	0.09318	0.0931	0.09453	0.09424	0.0936	0.09388	0.09453	0.09346	0.0949	0.0945	0.0957	0.09451	0.09436	0.09381	0.09545	0.09626	0.09619	0.09483	0.0946	0.09465	0.09547	0.09614	0.09466	0.09604	0.09484	0.09539	0.09499	0.09531	0.09486	0.09525
	3617.72	0.09109	0.09157	0.09137	0.09128	0.09272	0.09243	0.09182	0.09208	0.09275	0.09167	0.09311	0.09272	0.09393	0.09275	0.09259	0.09203	0.09369	0.09448	0.09443	0.09308	0.09283	0.09288	0.0937	0.09438	0.0929	0.09428	0.09308	0.09363	0.09323	0.09356	0.0931	0.0935
	3615.79	0.08947	0.08995	0.08976	0.08965	0.09112	0.09082	0.09024	0.09047	0.09116	0.09006	0.0915	0.09113	0.09235	0.09118	0.09101	0.09043	0.09212	0.09289	0.09284	0.09151	0.09125	0.09129	0.09212	0.09281	0.09132	0.0927	0.0915	0.09204	0.09166	0.092	0.09152	0.09193
	3613.87	0.08808	0.08855	0.08837	0.08826	0.08975	0.08943	0.08887	0.08906	0.08979	0.08866	0.0901	0.08975	0.09098	0.08981	0.08963	0.08904	0.09076	0.09151	0.09147	0.09014	0.08986	0.0899	0.09074	0.09145	0.08995	0.09132	0.09013	0.09066	0.09028	0.09064	0.09015	0.09055
	3611.94	0.08692	0.08738	0.08721	0.08709	0.0886	0.08826	0.08772	0.08788	0.08863	0.08747	0.08892	0.08858	0.08983	0.08865	0.08847	0.08786	0.0896	0.09035	0.09031	0.08899	0.08869	0.08873	0.08957	0.0903	0.08878	0.09015	0.08897	0.08949	0.08911	0.08949	0.08898	0.08938
	3610.01	0.08596	0.08642	0.08625	0.08613	0.08765	0.08729	0.08676	0.08689	0.08767	0.08647	0.08794	0.08761	0.08887	0.08769	0.0875	0.08687	0.08864	0.08938	0.08935	0.08803	0.08771	0.08776	0.08859	0.08934	0.08781	0.08919	0.08801	0.08852	0.08814	0.08853	0.088	0.0884
	3608.08	0.08517	0.08562	0.08544	0.08533	0.08686	0.08647	0.08596	0.08606	0.08686	0.08562	0.08711	0.0868	0.08807	0.08688	0.08668	0.08605	0.08783	0.08856	0.08854	0.08722	0.08688	0.08695	0.08777	0.08853	0.08699	0.08837	0.0872	0.0877	0.08732	0.08773	0.08718	0.08757
	3606.15	0.08446	0.08491	0.08472	0.08463	0.08616	0.08575	0.08525	0.08532	0.08615	0.08486	0.08637	0.08608	0.08735	0.08616	0.08595	0.08532	0.08711	0.08784	0.08783	0.0865	0.08615	0.08623	0.08704	0.08781	0.08626	0.08765	0.08649	0.08697	0.08659	0.08702	0.08645	0.08684
	3604.22	0.08376	0.0842	0.08401	0.08394	0.08546	0.08505	0.08454	0.0846	0.08545	0.08413	0.08565	0.08537	0.08665	0.08546	0.08525	0.08461	0.0864	0.08714	0.08715	0.08581	0.08544	0.08553	0.08635	0.08712	0.08556	0.08696	0.0858	0.08627	0.08589	0.08633	0.08576	0.08613
	3602.3	0.08298	0.08343	0.08323	0.08319	0.0847	0.08429	0.08377	0.08383	0.08469	0.08334	0.08488	0.08462	0.08589	0.0847	0.08449	0.08385	0.08565	0.0864	0.08642	0.08507	0.08469	0.08478	0.08561	0.08638	0.08482	0.08623	0.08507	0.08554	0.08516	0.08561	0.08502	0.0854
	3600.37	0.08207	0.08254	0.08234	0.08232	0.08382	0.08342	0.08289	0.08296	0.08383	0.08247	0.08401	0.08376	0.08504	0.08385	0.08364	0.08301	0.08481	0.08556	0.0856	0.08424	0.08386	0.08395	0.08479	0.08556	0.084	0.08541	0.08426	0.08473	0.08434	0.0848	0.08421	0.08459
	3598.44	0.08103	0.08152	0.08133	0.08133	0.08283	0.08244	0.0819	0.08198	0.08287	0.08149	0.08304	0.0828	0.08409	0.0829	0.08269	0.08207	0.08387	0.08464	0.08469	0.08332	0.08294	0.08303	0.08389	0.08465	0.0831	0.08451	0.08336	0.08384	0.08345	0.08391	0.08332	0.0837
	3596.51	0.0799	0.08042	0.08024	0.08025	0.08176	0.08139	0.08083	0.08094	0.08183	0.08045	0.08201	0.08178	0.08307	0.08189	0.08168	0.08107	0.08288	0.08366	0.08373	0.08235	0.08197	0.08206	0.08294	0.08369	0.08216	0.08356	0.08242	0.08291	0.08252	0.08297	0.08239	0.08278
	3594.58	0.07876	0.07932	0.07915	0.07918	0.08071	0.08035	0.07978	0.07992	0.08082	0.07944	0.081	0.08078	0.08208	0.0809	0.0807	0.0801	0.08192	0.08272	0.08279	0.08141	0.08104	0.08112	0.08203	0.08278	0.08125	0.08265	0.08151	0.08201	0.08162	0.08208	0.0815	0.0819
	3592.65	0.07773	0.07834	0.07818	0.07822	0.07977	0.07944	0.07885	0.07903	0.07993	0.07856	0.08013	0.07991	0.08122	0.08004	0.07985	0.07926	0.08109	0.08191	0.08199	0.0806	0.08025	0.08032	0.08126	0.082	0.08049	0.08189	0.08075	0.08126	0.08087	0.08133	0.08075	0.08117
	3590.72	0.07693	0.07759	0.07744	0.0775	0.07907	0.07875	0.07816	0.07837	0.07928	0.07791	0.07948	0.07928	0.08059	0.07941	0.07924	0.07866	0.08051	0.08133	0.08143	0.08004	0.0797	0.07976	0.08073	0.08147	0.07996	0.08135	0.08022	0.08075	0.08036	0.08081	0.08024	0.08067
	3588.8	0.07643	0.07714	0.07701	0.07707	0.07868	0.07837	0.07778	0.07801	0.07892	0.07757	0.07914	0.07895	0.08026	0.07909	0.07893	0.07835	0.08021	0.08105	0.08115	0.07976	0.07944	0.07949	0.08048	0.08122	0.07973	0.08111	0.07998	0.08053	0.08014	0.08059	0.08002	0.08047
	3586.87	0.07626	0.07701	0.07688	0.07696	0.07858	0.07828	0.0777	0.07795	0.07886	0.07752	0.07909	0.0789	0.08022	0.07905	0.07891	0.07833	0.08021	0.08105	0.08116	0.07977	0.07946	0.0795	0.08051	0.08126	0.07977	0.08115	0.08002	0.08059	0.08019	0.08065	0.08007	0.08054
	3584.94	0.07633	0.07711	0.07699	0.07707	0.07872	0.07842	0.07785	0.07811	0.07901	0.07768	0.07926	0.07907	0.0804	0.07923	0.0791	0.07852	0.08041	0.08126	0.08136	0.07998	0.07969	0.07971	0.08073	0.08149	0.08	0.08138	0.08025	0.08084	0.08043	0.0809	0.08032	0.0808
	3583.01	0.07652	0.07733	0.07721	0.0773	0.07896	0.07866	0.07811	0.07836	0.07925	0.07794	0.07951	0.07933	0.08066	0.07949	0.07937	0.07879	0.08069	0.08153	0.08162	0.08027	0.07998	0.08	0.08102	0.08178	0.08029	0.08167	0.08054	0.08115	0.08073	0.0812	0.08061	0.08111
	3581.08	0.07668	0.07751	0.07738	0.07748	0.07915	0.07884	0.07831	0.07854	0.07943	0.07813	0.0797	0.07951	0.08085	0.07967	0.07957	0.07898	0.08088	0.08172	0.0818	0.08046	0.08019	0.08019	0.08121	0.08198	0.08048	0.08187	0.08073	0.08135	0.08093	0.08141	0.08081	0.08132
	3579.15	0.07667	0.07751	0.07737	0.07748	0.07914	0.07883	0.07831	0.07853	0.0794	0.07811	0.07968	0.07949	0.08083	0.07965	0.07955	0.07895	0.08086	0.08168	0.08175	0.08043	0.08016	0.08016	0.08116	0.08194	0.08044	0.08183	0.08069	0.08131	0.08088	0.08138	0.08076	0.08128
	3577.23	0.07638	0.07722	0.07707	0.07718	0.07883	0.07851	0.07801	0.0782	0.07907	0.07778	0.07934	0.07915	0.0805	0.0793	0.07922	0.0786	0.08051	0.08132	0.08136	0.08007	0.0798	0.07979	0.08078	0.08156	0.08006	0.08144	0.08031	0.08094	0.08049	0.081	0.08036	0.0809
	3575.3	0.07576	0.07659	0.07642	0.07654	0.07818	0.07784	0.07736	0.07752	0.07838	0.0771	0.07865	0.07845	0.07981	0.0786	0.07852	0.07789	0.07979	0.08059	0.08061	0.07933	0.07906	0.07906	0.08002	0.0808	0.0793	0.08068	0.07956	0.08018	0.07972	0.08024	0.07958	0.08013
	3573.37	0.07483	0.07563	0.07545	0.07557	0.0772	0.07685	0.07637	0.07651	0.07735	0.07608	0.07762	0.07742	0.07878	0.07755	0.07747	0.07683	0.07873	0.07951	0.07951	0.07825	0.07797	0.07797	0.07892	0.07969	0.07819	0.07957	0.07844	0.07906	0.07859	0.07913	0.07845	0.07899
	3571.44	0.07366	0.07444	0.07424	0.07436	0.07596	0.07561	0.07513	0.07524	0.07607	0.07481	0.07633	0.07612	0.07749	0.07624	0.07616	0.0755	0.0774	0.07817	0.07814	0.07691	0.07662	0.07661	0.07755	0.07832	0.07681	0.07819	0.07707	0.07767	0.07719	0.07774	0.07704	0.07759
	3569.51	0.07236	0.07311	0.0729	0.07301	0.0746	0.07424	0.07376	0.07385	0.07466	0.07341	0.07492	0.0747	0.07606	0.07479	0.07471	0.07405	0.07594	0.07669	0.07665	0.07543	0.07513	0.07512	0.07605	0.07681	0.0753	0.07667	0.07555	0.07614	0.07566	0.07622	0.07549	0.07604
	3567.58	0.07106	0.07179	0.07156	0.07165	0.07324	0.07287	0.07238	0.07245	0.07324	0.07201	0.0735	0.07328	0.07464	0.07334	0.07326	0.07259	0.07448	0.07522	0.07516	0.07395	0.07363	0.07363	0.07455	0.0753	0.07379	0.07516	0.07404	0.07462	0.07413	0.07469	0.07394	0.07449
	3565.66	0.06986	0.07057	0.07033	0.0704	0.07198	0.07161	0.0711	0.07116	0.07194	0.07071	0.07219	0.07196	0.07332	0.072	0.07192	0.07124	0.07313	0.07385	0.07379	0.07258	0.07225	0.07224	0.07317	0.07391	0.07239	0.07376	0.07264	0.07321	0.07272	0.07328	0.07251	0.07306
	3563.73	0.06881	0.06951	0.06925	0.06929	0.07088	0.0705	0.06998	0.07003	0.07078	0.06958	0.07104	0.0708	0.07216	0.07081	0.07073	0.07006	0.07195	0.07266	0.07259	0.07138	0.07103	0.07103	0.07196	0.07269	0.07117	0.07253	0.07142	0.07198	0.07148	0.07204	0.07126	0.07179
	3561.8	0.06789	0.06858	0.06832	0.06833	0.06992	0.06954	0.069	0.06905	0.06978	0.06859	0.07004	0.0698	0.07115	0.06977	0.06969	0.06903	0.07091	0.07161	0.07156	0.07033	0.06998	0.06997	0.07091	0.07163	0.07011	0.07146	0.07035	0.07091	0.07041	0.07097	0.07017	0.0707
	3559.87	0.06705	0.06774	0.06746	0.06745	0.06905	0.06866	0.0681	0.06815	0.06886	0.06769	0.06912	0.06888	0.07023	0.06883	0.06875	0.0681	0.06998	0.07067	0.07063	0.06939	0.06902	0.06901	0.06997	0.07067	0.06916	0.0705	0.0694	0.06996	0.06945	0.07	0.0692	0.06971
	3557.94	0.06622	0.0669	0.06662	0.06658	0.06818	0.06779	0.06722	0.06726	0.06796	0.0668	0.06823	0.06798	0.06932	0.06791	0.06782	0.06719	0.06907	0.06975	0.06972	0.06847	0.0681	0.06808	0.06905	0.06974	0.06824	0.06957	0.06847	0.06903	0.06853	0.06906	0.06826	0.06876
	3556.01	0.06533	0.06602	0.06573	0.06567	0.06728	0.06688	0.0663	0.06634	0.06703	0.06587	0.06729	0.06705	0.06838	0.06696	0.06686	0.06625	0.06812	0.0688	0.06879	0.06752	0.06715	0.06712	0.06811	0.06879	0.06729	0.06861	0.06751	0.06808	0.06758	0.0681	0.06731	0.06778
	3554.08	0.06439	0.06507	0.06477	0.06471	0.06631	0.06591	0.06533	0.06536	0.06604	0.06489	0.0663	0.06606	0.06739	0.06596	0.06585	0.06525	0.06713	0.0678	0.0678	0.06652	0.06615	0.06612	0.06712	0.06778	0.06629	0.0676	0.06651	0.06709	0.06659	0.0671	0.06631	0.06676
	3552.16	0.0634	0.0641	0.06377	0.06372	0.06532	0.0649	0.06433	0.06434	0.06503	0.06387	0.06528	0.06504	0.06636	0.06494	0.06481	0.06423	0.06611	0.06678	0.06679	0.0655	0.06513	0.06509	0.0661	0.06675	0.06527	0.06657	0.06548	0.06607	0.06556	0.06607	0.06529	0.06572
	3550.23	0.06245	0.06315	0.0628	0.06276	0.06435	0.06392	0.06335	0.06336	0.06405	0.06287	0.06429	0.06405	0.06536	0.06394	0.0638	0.06323	0.06511	0.06578	0.0658	0.0645	0.06413	0.06409	0.0651	0.06576	0.06427	0.06557	0.06448	0.06507	0.06457	0.06508	0.06429	0.06471
	3548.3	0.06158	0.0623	0.06193	0.0619	0.06348	0.06303	0.06248	0.06247	0.06317	0.06197	0.0634	0.06316	0.06446	0.06305	0.06289	0.06233	0.06422	0.06489	0.06491	0.0636	0.06324	0.0632	0.06421	0.06485	0.06338	0.06467	0.06358	0.06417	0.06366	0.06418	0.0634	0.0638
	3546.37	0.06087	0.0616	0.0612	0.0612	0.06276	0.0623	0.06175	0.06174	0.06244	0.06122	0.06266	0.06242	0.06372	0.06232	0.06213	0.06158	0.06348	0.06414	0.06417	0.06286	0.0625	0.06245	0.06347	0.06411	0.06263	0.06392	0.06283	0.06342	0.06291	0.06344	0.06266	0.06304
	3544.44	0.06033	0.06107	0.06065	0.06068	0.06222	0.06175	0.0612	0.06119	0.0619	0.06065	0.0621	0.06187	0.06315	0.06176	0.06155	0.06101	0.06292	0.06358	0.06361	0.06229	0.06194	0.06188	0.0629	0.06353	0.06207	0.06335	0.06226	0.06284	0.06233	0.06287	0.06209	0.06247
	3542.51	0.05995	0.06071	0.06026	0.06032	0.06184	0.06136	0.06081	0.0608	0.06151	0.06024	0.0617	0.06147	0.06276	0.06136	0.06114	0.0606	0.06252	0.06317	0.06321	0.06188	0.06154	0.06147	0.0625	0.06312	0.06166	0.06294	0.06185	0.06242	0.06191	0.06246	0.06168	0.06206
	3540.59	0.05968	0.06045	0.05998	0.06007	0.06157	0.06109	0.06053	0.06053	0.06123	0.05994	0.06142	0.06119	0.06247	0.06107	0.06084	0.06031	0.06224	0.06288	0.06292	0.06159	0.06126	0.06117	0.06221	0.06283	0.06138	0.06265	0.06155	0.06211	0.06161	0.06216	0.06139	0.06176
	3538.66	0.05946	0.06024	0.05976	0.05986	0.06135	0.06086	0.06029	0.06031	0.06101	0.0597	0.06119	0.06096	0.06225	0.06084	0.0606	0.06007	0.06201	0.06264	0.06268	0.06135	0.06103	0.06092	0.06197	0.06258	0.06114	0.06241	0.06131	0.06186	0.06135	0.06191	0.06114	0.06152
	3536.73	0.05923	0.06002	0.05953	0.05964	0.06113	0.06064	0.06005	0.06009	0.06077	0.05946	0.06096	0.06072	0.06202	0.06059	0.06036	0.05983	0.06177	0.06239	0.06243	0.06111	0.06079	0.06067	0.06173	0.06234	0.06091	0.06217	0.06106	0.0616	0.06109	0.06166	0.06089	0.06128
	3534.8	0.05895	0.05976	0.05927	0.05938	0.06087	0.06038	0.05977	0.05983	0.06049	0.05919	0.0607	0.06045	0.06176	0.06032	0.06009	0.05955	0.0615	0.06211	0.06216	0.06083	0.06051	0.06038	0.06145	0.06206	0.06064	0.0619	0.06078	0.06131	0.06081	0.06137	0.0606	0.06101
	3532.87	0.05865	0.05946	0.05898	0.05908	0.06058	0.06008	0.05945	0.05954	0.06018	0.05889	0.0604	0.06015	0.06146	0.06	0.05979	0.05925	0.0612	0.06179	0.06184	0.06053	0.06021	0.06006	0.06114	0.06174	0.06034	0.06159	0.06047	0.06099	0.06049	0.06105	0.06028	0.06071
	3530.94	0.05834	0.05916	0.0587	0.05878	0.06028	0.05979	0.05914	0.05925	0.05987	0.05859	0.06011	0.05985	0.06117	0.05969	0.0595	0.05895	0.06089	0.06148	0.06154	0.06022	0.0599	0.05974	0.06083	0.06143	0.06004	0.06129	0.06016	0.06068	0.06018	0.06074	0.05996	0.06041
	3529.02	0.0581	0.05891	0.05847	0.05852	0.06005	0.05955	0.05889	0.05901	0.05962	0.05835	0.05987	0.05961	0.06093	0.05943	0.05926	0.0587	0.06064	0.06123	0.06128	0.05998	0.05965	0.05948	0.06057	0.06118	0.0598	0.06105	0.05991	0.06043	0.05993	0.06047	0.0597	0.06016
	3527.09	0.05796	0.05876	0.05835	0.05838	0.05991	0.05942	0.05874	0.05888	0.05947	0.05822	0.05973	0.05946	0.0608	0.05928	0.05913	0.05856	0.06049	0.06108	0.06113	0.05983	0.0595	0.05932	0.06042	0.06103	0.05966	0.06091	0.05976	0.06028	0.05978	0.06032	0.05954	0.06001
	3525.16	0.05796	0.05876	0.05837	0.05837	0.05992	0.05942	0.05873	0.05888	0.05946	0.05823	0.05973	0.05946	0.0608	0.05927	0.05914	0.05854	0.06048	0.06107	0.06112	0.05983	0.05949	0.05931	0.06041	0.06102	0.05966	0.06091	0.05974	0.06027	0.05978	0.0603	0.05952	0.06
	3523.23	0.0581	0.05889	0.05852	0.0585	0.06005	0.05956	0.05886	0.05901	0.05958	0.05836	0.05985	0.05958	0.06092	0.05938	0.05927	0.05866	0.06059	0.06119	0.06124	0.05995	0.0596	0.05942	0.06052	0.06114	0.05978	0.06103	0.05986	0.0604	0.0599	0.06041	0.05963	0.06012
	3521.3	0.05833	0.05911	0.05876	0.05872	0.06028	0.05978	0.05908	0.05923	0.0598	0.05859	0.06007	0.05979	0.06114	0.05959	0.05949	0.05887	0.0608	0.06141	0.06145	0.06016	0.05981	0.05963	0.06073	0.06135	0.05999	0.06125	0.06006	0.06061	0.06012	0.06061	0.05983	0.06032
	3519.37	0.0586	0.05936	0.05902	0.05898	0.06054	0.06003	0.05934	0.05948	0.06005	0.05885	0.06032	0.06004	0.06138	0.05982	0.05975	0.0591	0.06104	0.06166	0.0617	0.06041	0.06005	0.05988	0.06098	0.06159	0.06023	0.0615	0.0603	0.06085	0.06037	0.06084	0.06007	0.06056
	3517.44	0.05883	0.05959	0.05925	0.0592	0.06076	0.06025	0.05956	0.05969	0.06027	0.05908	0.06053	0.06025	0.06158	0.06003	0.05997	0.0593	0.06124	0.06188	0.06191	0.06062	0.06025	0.06009	0.06118	0.0618	0.06044	0.06171	0.06051	0.06106	0.06059	0.06104	0.06028	0.06076
	3515.52	0.05897	0.05972	0.05939	0.05934	0.0609	0.06038	0.05969	0.05981	0.0604	0.05921	0.06066	0.06037	0.0617	0.06015	0.0601	0.05942	0.06136	0.06201	0.06204	0.06074	0.06038	0.06022	0.06131	0.06193	0.06056	0.06184	0.06064	0.06118	0.06072	0.06115	0.06041	0.06088
	3513.59	0.05899	0.05974	0.05941	0.05936	0.06091	0.06039	0.0597	0.05982	0.06043	0.05924	0.06067	0.06038	0.06171	0.06016	0.06011	0.05943	0.06137	0.06203	0.06205	0.06075	0.06039	0.06023	0.06132	0.06195	0.06056	0.06185	0.06065	0.06118	0.06074	0.06115	0.06043	0.06088
	3511.66	0.0589	0.05964	0.05931	0.05927	0.06082	0.06028	0.05961	0.05971	0.06034	0.05915	0.06058	0.06027	0.0616	0.06006	0.06002	0.05933	0.06127	0.06194	0.06196	0.06065	0.06029	0.06014	0.06123	0.06186	0.06046	0.06175	0.06056	0.06108	0.06065	0.06105	0.06034	0.06078
	3509.73	0.05872	0.05947	0.05914	0.05909	0.06064	0.0601	0.05944	0.05952	0.06018	0.05898	0.0604	0.06009	0.06141	0.05988	0.05985	0.05915	0.0611	0.06177	0.06179	0.06047	0.06012	0.05998	0.06106	0.06169	0.06028	0.06157	0.06039	0.0609	0.06048	0.06087	0.06017	0.06061
	3507.8	0.05851	0.05926	0.05893	0.05888	0.06044	0.05989	0.05923	0.0593	0.05998	0.05877	0.0602	0.05988	0.06119	0.05967	0.05964	0.05895	0.06089	0.06157	0.06158	0.06026	0.05992	0.05978	0.06086	0.06149	0.06006	0.06135	0.06018	0.06069	0.06028	0.06066	0.05998	0.0604
	3505.87	0.05831	0.05907	0.05873	0.05869	0.06025	0.0597	0.05905	0.05909	0.0598	0.05858	0.06001	0.05968	0.06099	0.05948	0.05945	0.05876	0.0607	0.06138	0.06139	0.06007	0.05973	0.0596	0.06068	0.06131	0.05987	0.06116	0.06	0.06049	0.06009	0.06047	0.0598	0.06021
	3503.95	0.05817	0.05893	0.0586	0.05855	0.06012	0.05956	0.05891	0.05894	0.05967	0.05845	0.05987	0.05954	0.06085	0.05934	0.05932	0.05863	0.06057	0.06124	0.06126	0.05993	0.0596	0.05947	0.06055	0.06118	0.05973	0.06101	0.05986	0.06036	0.05995	0.06034	0.05967	0.06008
	3502.02	0.05811	0.05887	0.05854	0.05848	0.06007	0.05951	0.05886	0.05887	0.05961	0.05838	0.05981	0.05948	0.06078	0.05928	0.05925	0.05857	0.06051	0.06118	0.0612	0.05986	0.05955	0.05942	0.0605	0.06112	0.05966	0.06095	0.0598	0.0603	0.05989	0.06029	0.05961	0.06003
	3500.09	0.05813	0.05889	0.05856	0.05849	0.06009	0.05954	0.05887	0.05888	0.05963	0.05839	0.05983	0.05949	0.06079	0.05929	0.05926	0.05859	0.06052	0.0612	0.06121	0.05987	0.05957	0.05944	0.06052	0.06114	0.05967	0.06095	0.05981	0.06031	0.05989	0.06031	0.05963	0.06004
	3498.16	0.0582	0.05896	0.05864	0.05855	0.06017	0.05961	0.05894	0.05895	0.0597	0.05844	0.05989	0.05954	0.06085	0.05935	0.05931	0.05865	0.06058	0.06126	0.06128	0.05992	0.05964	0.05951	0.06059	0.0612	0.05972	0.06101	0.05987	0.06038	0.05994	0.06038	0.05969	0.06011
	3496.23	0.05829	0.05905	0.05874	0.05864	0.06026	0.05972	0.05904	0.05904	0.05978	0.05852	0.05998	0.05963	0.06093	0.05943	0.05939	0.05873	0.06066	0.06134	0.06136	0.06	0.05972	0.0596	0.06067	0.06128	0.0598	0.06109	0.05995	0.06046	0.06002	0.06046	0.05977	0.0602
	3494.3	0.05838	0.05914	0.05884	0.05872	0.06035	0.05982	0.05912	0.05912	0.05986	0.0586	0.06006	0.0597	0.06101	0.05951	0.05945	0.05881	0.06073	0.06142	0.06144	0.06007	0.0598	0.05968	0.06075	0.06135	0.05987	0.06117	0.06001	0.06054	0.06008	0.06054	0.05984	0.06028
	3492.37	0.05844	0.0592	0.0589	0.05878	0.06041	0.05989	0.05918	0.05918	0.05991	0.05864	0.06011	0.05975	0.06107	0.05956	0.05949	0.05885	0.06077	0.06146	0.06149	0.06011	0.05986	0.05973	0.0608	0.06139	0.05991	0.06121	0.06006	0.0606	0.06011	0.06059	0.05989	0.06033
	3490.45	0.05847	0.05924	0.05894	0.0588	0.06043	0.05992	0.0592	0.05921	0.05993	0.05866	0.06013	0.05976	0.06109	0.05958	0.05949	0.05887	0.06078	0.06148	0.06151	0.06012	0.05987	0.05974	0.06081	0.06139	0.05992	0.06123	0.06006	0.06062	0.06012	0.0606	0.05989	0.06035
	3488.52	0.05847	0.05924	0.05894	0.0588	0.06042	0.05993	0.0592	0.05921	0.05992	0.05865	0.06011	0.05975	0.06109	0.05957	0.05947	0.05885	0.06077	0.06146	0.0615	0.0601	0.05986	0.05973	0.06079	0.06137	0.0599	0.06121	0.06005	0.06061	0.0601	0.06058	0.05988	0.06034
	3486.59	0.05847	0.05924	0.05894	0.05879	0.0604	0.05992	0.05918	0.05921	0.0599	0.05863	0.06009	0.05973	0.06108	0.05955	0.05944	0.05883	0.06074	0.06144	0.06149	0.06008	0.05984	0.05971	0.06076	0.06134	0.05987	0.06119	0.06002	0.06059	0.06007	0.06055	0.05985	0.06033
	3484.66	0.05847	0.05925	0.05895	0.05879	0.0604	0.05992	0.05919	0.05921	0.05989	0.05863	0.06008	0.05972	0.06108	0.05955	0.05942	0.05882	0.06072	0.06143	0.06149	0.06007	0.05983	0.0597	0.06074	0.06132	0.05986	0.06118	0.06001	0.06058	0.06005	0.06053	0.05984	0.06032
	3482.73	0.05851	0.0593	0.05899	0.05882	0.06042	0.05995	0.05922	0.05924	0.05991	0.05865	0.0601	0.05975	0.06111	0.05958	0.05944	0.05884	0.06074	0.06145	0.06152	0.06009	0.05985	0.05973	0.06075	0.06134	0.05988	0.0612	0.06003	0.06061	0.06007	0.06054	0.05986	0.06034
	3480.8	0.0586	0.0594	0.05908	0.0589	0.06049	0.06003	0.0593	0.05933	0.05998	0.05873	0.06017	0.05982	0.0612	0.05966	0.05951	0.05891	0.06081	0.06151	0.0616	0.06017	0.05992	0.0598	0.06081	0.0614	0.05995	0.06127	0.06011	0.06068	0.06014	0.0606	0.05993	0.06041
	3478.88	0.05874	0.05955	0.05922	0.05904	0.06062	0.06016	0.05944	0.05946	0.06011	0.05886	0.0603	0.05996	0.06133	0.05979	0.05963	0.05904	0.06093	0.06163	0.06174	0.0603	0.06005	0.05992	0.06092	0.06153	0.06008	0.06139	0.06024	0.06081	0.06027	0.06072	0.06006	0.06053
	3476.95	0.05894	0.05976	0.05943	0.05924	0.06081	0.06035	0.05963	0.05966	0.0603	0.05905	0.06048	0.06015	0.06152	0.05998	0.05982	0.05923	0.06112	0.06181	0.06193	0.06049	0.06023	0.06011	0.0611	0.06172	0.06027	0.06158	0.06043	0.06099	0.06046	0.0609	0.06024	0.06072
	3475.02	0.05919	0.06002	0.05969	0.05949	0.06106	0.0606	0.05988	0.05991	0.06054	0.0593	0.06072	0.06039	0.06177	0.06022	0.06007	0.05947	0.06136	0.06204	0.06217	0.06074	0.06047	0.06035	0.06134	0.06196	0.06052	0.06181	0.06068	0.06123	0.06071	0.06114	0.06048	0.06096
	3473.09	0.0595	0.06034	0.06	0.0598	0.06137	0.0609	0.06018	0.06021	0.06084	0.0596	0.06102	0.06069	0.06207	0.06052	0.06037	0.05977	0.06165	0.06233	0.06247	0.06104	0.06077	0.06064	0.06163	0.06227	0.06082	0.0621	0.06099	0.06153	0.06101	0.06144	0.06078	0.06125
	3471.16	0.05987	0.0607	0.06036	0.06016	0.06173	0.06125	0.06053	0.06057	0.0612	0.05995	0.06137	0.06105	0.06242	0.06087	0.06073	0.06012	0.062	0.06268	0.06282	0.0614	0.06112	0.06098	0.06198	0.06263	0.06118	0.06245	0.06135	0.06188	0.06137	0.06179	0.06113	0.0616
	3469.23	0.06029	0.06112	0.06079	0.06058	0.06215	0.06166	0.06095	0.06099	0.06161	0.06037	0.06178	0.06147	0.06283	0.06128	0.06115	0.06053	0.06241	0.06308	0.06323	0.06181	0.06153	0.06139	0.06239	0.06305	0.0616	0.06286	0.06177	0.06229	0.06179	0.06221	0.06154	0.06202
	3467.31	0.06078	0.06161	0.06128	0.06108	0.06264	0.06214	0.06143	0.06148	0.06209	0.06086	0.06226	0.06195	0.06331	0.06176	0.06163	0.06102	0.06289	0.06356	0.06371	0.0623	0.06201	0.06186	0.06288	0.06354	0.06209	0.06334	0.06226	0.06278	0.06228	0.0627	0.06202	0.0625
	3465.38	0.06135	0.06218	0.06184	0.06165	0.06321	0.0627	0.06199	0.06205	0.06265	0.06142	0.06282	0.06252	0.06386	0.06232	0.0622	0.06158	0.06345	0.06412	0.06427	0.06286	0.06257	0.06242	0.06344	0.06411	0.06265	0.0639	0.06283	0.06334	0.06284	0.06326	0.06258	0.06307
	3463.45	0.06201	0.06283	0.0625	0.06231	0.06387	0.06335	0.06263	0.06271	0.0633	0.06208	0.06347	0.06317	0.0645	0.06296	0.06286	0.06223	0.0641	0.06477	0.06491	0.06351	0.06322	0.06306	0.0641	0.06476	0.06331	0.06455	0.06349	0.06399	0.0635	0.06392	0.06323	0.06373
	3461.52	0.06276	0.06357	0.06325	0.06306	0.06462	0.06409	0.06337	0.06346	0.06404	0.06283	0.06422	0.06393	0.06524	0.06371	0.06361	0.06298	0.06485	0.06552	0.06566	0.06425	0.06397	0.0638	0.06485	0.06551	0.06406	0.0653	0.06424	0.06474	0.06424	0.06468	0.06398	0.06448
	3459.59	0.06361	0.0644	0.06409	0.06391	0.06547	0.06493	0.06421	0.0643	0.06488	0.06368	0.06506	0.06477	0.06607	0.06454	0.06445	0.06382	0.06569	0.06636	0.06649	0.0651	0.06481	0.06464	0.0657	0.06635	0.0649	0.06615	0.06509	0.06558	0.06509	0.06553	0.06482	0.06533
	3457.66	0.06454	0.06533	0.06502	0.06484	0.06641	0.06586	0.06513	0.06523	0.06581	0.06461	0.06599	0.06571	0.06699	0.06548	0.06537	0.06475	0.06662	0.06729	0.06742	0.06603	0.06574	0.06557	0.06663	0.06728	0.06583	0.06709	0.06602	0.06651	0.06602	0.06647	0.06576	0.06627
	3455.73	0.06554	0.06633	0.06603	0.06585	0.06742	0.06687	0.06614	0.06625	0.06682	0.06563	0.06701	0.06672	0.068	0.06649	0.06638	0.06577	0.06764	0.0683	0.06844	0.06705	0.06676	0.06658	0.06765	0.06829	0.06685	0.06811	0.06705	0.06753	0.06704	0.06749	0.06677	0.0673
	3453.81	0.06662	0.06741	0.06712	0.06693	0.06852	0.06796	0.06723	0.06733	0.06791	0.06673	0.0681	0.06782	0.06908	0.06759	0.06747	0.06686	0.06874	0.06939	0.06953	0.06815	0.06786	0.06767	0.06875	0.06937	0.06794	0.06922	0.06815	0.06862	0.06813	0.06859	0.06787	0.0684
	3451.88	0.06777	0.06856	0.06828	0.06808	0.06968	0.06912	0.06839	0.06849	0.06908	0.0679	0.06927	0.06898	0.07023	0.06876	0.06862	0.06803	0.06992	0.07056	0.07069	0.06933	0.06902	0.06883	0.06992	0.07053	0.06911	0.0704	0.06932	0.06979	0.0693	0.06976	0.06903	0.06957
	3449.95	0.06899	0.06979	0.06951	0.0693	0.07092	0.07036	0.06962	0.06972	0.07031	0.06914	0.07051	0.07022	0.07146	0.07	0.06985	0.06927	0.07117	0.0718	0.07193	0.07058	0.07027	0.07006	0.07117	0.07176	0.07035	0.07165	0.07056	0.07102	0.07055	0.071	0.07028	0.07082
	3448.02	0.07029	0.07109	0.07082	0.07059	0.07223	0.07167	0.07093	0.07103	0.07162	0.07046	0.07182	0.07152	0.07277	0.07132	0.07116	0.07058	0.07249	0.07311	0.07325	0.0719	0.07158	0.07138	0.07248	0.07306	0.07167	0.07298	0.07188	0.07234	0.07187	0.07232	0.07159	0.07213
	3446.09	0.07166	0.07247	0.07221	0.07196	0.07361	0.07306	0.07231	0.07241	0.07301	0.07185	0.07322	0.07291	0.07415	0.07271	0.07254	0.07197	0.0739	0.0745	0.07463	0.0733	0.07298	0.07276	0.07388	0.07444	0.07306	0.07439	0.07327	0.07373	0.07326	0.07371	0.07298	0.07352
	3444.16	0.0731	0.07393	0.07366	0.0734	0.07507	0.07453	0.07377	0.07386	0.07447	0.07332	0.07468	0.07436	0.07561	0.07418	0.07399	0.07342	0.07537	0.07596	0.07609	0.07477	0.07444	0.07422	0.07534	0.07589	0.07452	0.07586	0.07473	0.07518	0.07473	0.07517	0.07445	0.07498
	3442.24	0.07461	0.07545	0.07518	0.07491	0.07658	0.07605	0.07529	0.07537	0.07599	0.07484	0.07621	0.07587	0.07712	0.0757	0.07551	0.07494	0.0769	0.07748	0.07761	0.0763	0.07596	0.07574	0.07686	0.07741	0.07604	0.07739	0.07625	0.0767	0.07626	0.07669	0.07597	0.07649
	3440.31	0.07616	0.077	0.07673	0.07645	0.07812	0.07761	0.07684	0.07691	0.07754	0.07639	0.07776	0.07742	0.07867	0.07725	0.07706	0.07649	0.07846	0.07903	0.07916	0.07786	0.07752	0.0773	0.07841	0.07896	0.0776	0.07896	0.0778	0.07825	0.07782	0.07825	0.07753	0.07804
	3438.38	0.07771	0.07856	0.07829	0.078	0.07967	0.07918	0.0784	0.07847	0.0791	0.07795	0.07932	0.07897	0.08023	0.07882	0.07862	0.07805	0.08003	0.08059	0.08072	0.07943	0.07908	0.07886	0.07997	0.08051	0.07917	0.08053	0.07935	0.07981	0.07938	0.07981	0.07909	0.07959
	3436.45	0.07924	0.08009	0.07982	0.07953	0.08119	0.08071	0.07993	0.07999	0.08062	0.07948	0.08086	0.0805	0.08176	0.08035	0.08016	0.07958	0.08156	0.08212	0.08225	0.08096	0.08061	0.0804	0.08149	0.08205	0.08071	0.08206	0.08087	0.08134	0.08092	0.08134	0.08062	0.08111
	3434.52	0.08071	0.08156	0.08128	0.08099	0.08265	0.08218	0.08139	0.08146	0.08209	0.08094	0.08233	0.08197	0.08323	0.08182	0.08163	0.08104	0.08303	0.0836	0.08371	0.08243	0.08208	0.08187	0.08296	0.08352	0.08219	0.08353	0.08234	0.0828	0.08239	0.08281	0.08209	0.08257
	3432.59	0.0821	0.08295	0.08267	0.08238	0.08402	0.08357	0.08278	0.08285	0.08348	0.08233	0.08371	0.08335	0.08463	0.08321	0.08303	0.08243	0.08442	0.08499	0.0851	0.08381	0.08347	0.08327	0.08434	0.08492	0.08358	0.08492	0.08372	0.08419	0.08378	0.0842	0.08348	0.08395
	3430.67	0.0834	0.08424	0.08396	0.08367	0.08531	0.08487	0.08407	0.08415	0.08477	0.08362	0.08501	0.08464	0.08593	0.0845	0.08433	0.08373	0.08571	0.08629	0.0864	0.08511	0.08477	0.08457	0.08564	0.08622	0.08489	0.08622	0.08501	0.08549	0.08508	0.0855	0.08478	0.08524
	3428.74	0.08461	0.08545	0.08516	0.08488	0.08651	0.08607	0.08527	0.08537	0.08599	0.08483	0.08622	0.08585	0.08715	0.08572	0.08555	0.08494	0.08691	0.08751	0.08761	0.08631	0.08599	0.08579	0.08685	0.08744	0.08611	0.08742	0.08622	0.0867	0.08629	0.08671	0.08599	0.08645
	3426.81	0.08575	0.08658	0.08629	0.08602	0.08765	0.0872	0.08641	0.08651	0.08713	0.08596	0.08735	0.08699	0.0883	0.08686	0.0867	0.08609	0.08805	0.08865	0.08875	0.08745	0.08713	0.08694	0.08798	0.0886	0.08726	0.08855	0.08736	0.08784	0.08743	0.08785	0.08713	0.08758
	3424.88	0.08684	0.08767	0.08738	0.08711	0.08873	0.08829	0.08749	0.08761	0.08822	0.08705	0.08844	0.08808	0.08939	0.08795	0.0878	0.08718	0.08913	0.08975	0.08984	0.08853	0.08822	0.08803	0.08908	0.0897	0.08836	0.08964	0.08845	0.08894	0.08851	0.08893	0.08822	0.08866
	3422.95	0.08789	0.08873	0.08843	0.08817	0.0898	0.08934	0.08854	0.08868	0.08929	0.08811	0.08949	0.08914	0.09046	0.08901	0.08887	0.08825	0.09019	0.09082	0.0909	0.08959	0.08929	0.08909	0.09014	0.09077	0.08942	0.09069	0.08952	0.09	0.08957	0.08999	0.08929	0.08972
	3421.02	0.08894	0.08978	0.08948	0.08923	0.09085	0.09038	0.08958	0.08974	0.09034	0.08915	0.09054	0.09019	0.09152	0.09006	0.08992	0.08931	0.09123	0.09187	0.09195	0.09063	0.09034	0.09014	0.0912	0.09183	0.09047	0.09173	0.09057	0.09106	0.09062	0.09103	0.09033	0.09076
	3419.09	0.08998	0.09082	0.09051	0.09027	0.09189	0.09142	0.09061	0.09079	0.09139	0.09019	0.09157	0.09123	0.09257	0.0911	0.09096	0.09036	0.09227	0.09291	0.09298	0.09167	0.09138	0.09118	0.09224	0.09287	0.09151	0.09276	0.09161	0.0921	0.09166	0.09206	0.09137	0.0918
	3417.17	0.091	0.09184	0.09154	0.09131	0.09292	0.09245	0.09162	0.09182	0.09242	0.09122	0.09259	0.09226	0.0936	0.09213	0.09198	0.09139	0.09329	0.09393	0.09401	0.09269	0.0924	0.0922	0.09328	0.0939	0.09253	0.09377	0.09264	0.09313	0.09268	0.09308	0.0924	0.09283
	3415.24	0.092	0.09285	0.09254	0.09232	0.09393	0.09345	0.09262	0.09283	0.09342	0.09222	0.09359	0.09326	0.0946	0.09314	0.09298	0.0924	0.09429	0.09493	0.09501	0.09369	0.0934	0.09319	0.09429	0.09491	0.09352	0.09477	0.09364	0.09414	0.09368	0.09408	0.0934	0.09383
	3413.31	0.09297	0.09381	0.09351	0.09329	0.0949	0.09441	0.09358	0.0938	0.09439	0.09319	0.09455	0.09422	0.09557	0.0941	0.09393	0.09337	0.09525	0.09589	0.09597	0.09464	0.09436	0.09415	0.09526	0.09587	0.09448	0.09572	0.09461	0.09511	0.09464	0.09503	0.09437	0.09479
	3411.38	0.09389	0.09473	0.09443	0.09422	0.09582	0.09534	0.09449	0.09473	0.09531	0.09411	0.09547	0.09514	0.09649	0.09502	0.09484	0.0943	0.09617	0.09681	0.09689	0.09556	0.09528	0.09506	0.09619	0.09679	0.09538	0.09664	0.09552	0.09603	0.09556	0.09594	0.09529	0.09571
	3409.45	0.09476	0.09561	0.09531	0.0951	0.09669	0.09621	0.09536	0.0956	0.09618	0.09498	0.09634	0.09601	0.09736	0.09589	0.09571	0.09518	0.09705	0.09767	0.09776	0.09642	0.09614	0.09592	0.09707	0.09766	0.09625	0.09751	0.09639	0.0969	0.09643	0.09681	0.09616	0.09658
	3407.52	0.09561	0.09645	0.09615	0.09594	0.09753	0.09706	0.09621	0.09644	0.09701	0.09583	0.09718	0.09685	0.0982	0.09673	0.09654	0.09602	0.09789	0.0985	0.0986	0.09726	0.09698	0.09676	0.09791	0.09849	0.09708	0.09834	0.09723	0.09774	0.09727	0.09765	0.097	0.09742
	3405.6	0.09644	0.09727	0.09698	0.09678	0.09835	0.09789	0.09704	0.09727	0.09783	0.09665	0.098	0.09768	0.09903	0.09755	0.09736	0.09685	0.09872	0.09932	0.09943	0.09808	0.0978	0.09758	0.09874	0.09932	0.0979	0.09916	0.09805	0.09857	0.0981	0.09847	0.09782	0.09825
	3403.67	0.09728	0.09811	0.09783	0.09762	0.09918	0.09873	0.09789	0.0981	0.09866	0.09749	0.09884	0.09851	0.09986	0.09838	0.09819	0.09769	0.09956	0.10015	0.10028	0.09892	0.09863	0.09842	0.09958	0.10015	0.09873	0.1	0.09888	0.09941	0.09895	0.09931	0.09866	0.09909
	3401.74	0.09816	0.09898	0.09871	0.0985	0.10006	0.09961	0.09878	0.09897	0.09952	0.09837	0.09972	0.09939	0.10074	0.09925	0.09907	0.09856	0.10044	0.10103	0.10116	0.09979	0.0995	0.0993	0.10046	0.10103	0.09961	0.10088	0.09975	0.10029	0.09983	0.10019	0.09954	0.09997
	3399.81	0.09911	0.09992	0.09966	0.09945	0.101	0.10056	0.09973	0.09991	0.10046	0.09932	0.10066	0.10034	0.10169	0.10018	0.10001	0.0995	0.10138	0.10197	0.10211	0.10074	0.10044	0.10025	0.1014	0.10198	0.10055	0.10182	0.10069	0.10124	0.10078	0.10113	0.10048	0.10092
	3397.88	0.10014	0.10095	0.1007	0.10049	0.10203	0.10159	0.10078	0.10093	0.10148	0.10034	0.10169	0.10137	0.10272	0.1012	0.10104	0.10053	0.10242	0.10299	0.10315	0.10178	0.10146	0.10129	0.10243	0.10301	0.10158	0.10285	0.10172	0.10227	0.10181	0.10217	0.10151	0.10195
	3395.95	0.10127	0.10208	0.10184	0.10163	0.10316	0.10272	0.10192	0.10205	0.1026	0.10147	0.10282	0.1025	0.10385	0.10233	0.10217	0.10165	0.10355	0.10412	0.10428	0.10291	0.10259	0.10242	0.10355	0.10414	0.10271	0.10398	0.10285	0.1034	0.10294	0.1033	0.10263	0.10308
	3394.03	0.10251	0.10332	0.10309	0.10287	0.1044	0.10395	0.10316	0.10327	0.10383	0.1027	0.10406	0.10374	0.10508	0.10356	0.10341	0.10288	0.10478	0.10536	0.10552	0.10415	0.10382	0.10366	0.10478	0.10538	0.10394	0.10521	0.10408	0.10463	0.10418	0.10453	0.10387	0.10432
	3392.1	0.10386	0.10466	0.10444	0.10422	0.10575	0.1053	0.10451	0.1046	0.10516	0.10404	0.1054	0.10509	0.10643	0.10489	0.10475	0.10421	0.10612	0.10671	0.10687	0.1055	0.10516	0.105	0.10612	0.10673	0.10529	0.10655	0.10543	0.10598	0.10552	0.10588	0.10521	0.10566
	3390.17	0.10532	0.10612	0.1059	0.10568	0.1072	0.10675	0.10596	0.10604	0.10661	0.10548	0.10685	0.10655	0.10788	0.10634	0.1062	0.10565	0.10757	0.10816	0.10831	0.10695	0.10661	0.10645	0.10756	0.10818	0.10674	0.10799	0.10687	0.10742	0.10697	0.10732	0.10665	0.10711
	3388.24	0.10687	0.10767	0.10746	0.10723	0.10875	0.10829	0.10751	0.10758	0.10816	0.10702	0.1084	0.1081	0.10942	0.10788	0.10774	0.10719	0.10911	0.10971	0.10985	0.1085	0.10815	0.108	0.10911	0.10973	0.10828	0.10954	0.10842	0.10897	0.10852	0.10887	0.1082	0.10865
	3386.31	0.10852	0.1093	0.10911	0.10887	0.11039	0.10992	0.10913	0.1092	0.10979	0.10864	0.11003	0.10974	0.11105	0.10951	0.10938	0.10882	0.11074	0.11135	0.11148	0.11014	0.10978	0.10963	0.11074	0.11137	0.10991	0.11117	0.11005	0.1106	0.11015	0.1105	0.10982	0.11028
	3384.38	0.11023	0.11101	0.11082	0.11057	0.11209	0.11162	0.11083	0.1109	0.1115	0.11034	0.11174	0.11145	0.11275	0.11121	0.11108	0.11051	0.11243	0.11305	0.11317	0.11184	0.11149	0.11133	0.11244	0.11308	0.11161	0.11287	0.11175	0.1123	0.11185	0.1122	0.11152	0.11199
	3382.45	0.11199	0.11277	0.11258	0.11232	0.11385	0.11337	0.11257	0.11264	0.11326	0.11209	0.11349	0.11321	0.11451	0.11296	0.11284	0.11226	0.11418	0.11481	0.11491	0.11359	0.11324	0.11308	0.1142	0.11483	0.11337	0.11462	0.1135	0.11405	0.1136	0.11395	0.11327	0.11374
	3380.53	0.11378	0.11454	0.11436	0.1141	0.11562	0.11514	0.11434	0.11442	0.11504	0.11386	0.11527	0.11499	0.11628	0.11474	0.11462	0.11404	0.11595	0.11659	0.11667	0.11536	0.11502	0.11486	0.11599	0.11661	0.11514	0.11639	0.11528	0.11583	0.11538	0.11573	0.11504	0.11552
	3378.6	0.11556	0.11632	0.11613	0.11587	0.1174	0.11691	0.11611	0.11619	0.11683	0.11564	0.11704	0.11677	0.11806	0.11652	0.1164	0.11581	0.11772	0.11836	0.11844	0.11714	0.1168	0.11664	0.11777	0.11839	0.11692	0.11817	0.11705	0.11761	0.11715	0.11751	0.11681	0.11729
	3376.67	0.11731	0.11807	0.11787	0.11761	0.11915	0.11864	0.11785	0.11794	0.11858	0.11739	0.11879	0.11851	0.1198	0.11827	0.11816	0.11756	0.11946	0.12011	0.12018	0.11888	0.11855	0.11839	0.11953	0.12013	0.11868	0.11991	0.11879	0.11936	0.11889	0.11927	0.11856	0.11905
	3374.74	0.11901	0.11976	0.11955	0.11929	0.12084	0.12033	0.11953	0.11964	0.12028	0.11908	0.12048	0.12021	0.12149	0.11997	0.11986	0.11925	0.12115	0.1218	0.12186	0.12057	0.12025	0.12009	0.12123	0.12182	0.12037	0.12161	0.12048	0.12106	0.12058	0.12097	0.12024	0.12075
	3372.81	0.12062	0.12137	0.12115	0.12089	0.12245	0.12193	0.12114	0.12125	0.1219	0.12071	0.12209	0.12182	0.12311	0.12159	0.12149	0.12087	0.12277	0.12341	0.12347	0.12217	0.12186	0.12171	0.12286	0.12344	0.12199	0.12323	0.12209	0.12267	0.12219	0.12259	0.12186	0.12237
	3370.88	0.12213	0.12288	0.12265	0.12239	0.12396	0.12344	0.12265	0.12277	0.12342	0.12223	0.1236	0.12334	0.12462	0.12311	0.12301	0.12239	0.12429	0.12492	0.12499	0.12369	0.12338	0.12323	0.12439	0.12495	0.12352	0.12475	0.12361	0.12419	0.1237	0.12411	0.12337	0.12389
	3368.96	0.12352	0.12429	0.12403	0.12378	0.12536	0.12483	0.12404	0.12418	0.12482	0.12364	0.125	0.12474	0.12602	0.12452	0.12443	0.12379	0.1257	0.12632	0.1264	0.12508	0.12479	0.12464	0.1258	0.12635	0.12492	0.12615	0.12501	0.12559	0.1251	0.12552	0.12477	0.1253
	3367.03	0.12478	0.12556	0.12528	0.12503	0.12663	0.12609	0.12531	0.12545	0.12609	0.12491	0.12627	0.12601	0.12729	0.1258	0.12571	0.12506	0.12698	0.12759	0.12767	0.12635	0.12606	0.12592	0.12708	0.12761	0.12619	0.12743	0.12627	0.12686	0.12636	0.12679	0.12604	0.12658
	3365.1	0.12589	0.12668	0.12638	0.12614	0.12774	0.12721	0.12642	0.12657	0.12721	0.12604	0.12738	0.12713	0.12841	0.12692	0.12683	0.12619	0.1281	0.12871	0.1288	0.12746	0.12719	0.12704	0.1282	0.12873	0.12731	0.12855	0.12739	0.12797	0.12747	0.12791	0.12715	0.1277
	3363.17	0.12683	0.12763	0.1273	0.12708	0.12869	0.12815	0.12738	0.12752	0.12816	0.12699	0.12833	0.12808	0.12936	0.12788	0.12779	0.12714	0.12907	0.12966	0.12976	0.12841	0.12815	0.128	0.12915	0.12968	0.12826	0.1295	0.12834	0.12892	0.12842	0.12887	0.12811	0.12866
	3361.24	0.12758	0.1284	0.12805	0.12784	0.12945	0.12892	0.12814	0.12829	0.12892	0.12775	0.1291	0.12884	0.13012	0.12865	0.12856	0.12791	0.12984	0.13042	0.13053	0.12917	0.12892	0.12877	0.12992	0.13044	0.12902	0.13027	0.12911	0.12968	0.12918	0.12963	0.12887	0.12943
	3359.31	0.12814	0.12896	0.12859	0.1284	0.13001	0.12948	0.12871	0.12885	0.12949	0.12831	0.12966	0.1294	0.13068	0.12921	0.12912	0.12848	0.13041	0.13098	0.1311	0.12973	0.12949	0.12933	0.13048	0.13099	0.12958	0.13084	0.12967	0.13023	0.12975	0.13019	0.12944	0.12999
	3357.39	0.12848	0.12931	0.12892	0.12875	0.13035	0.12982	0.12906	0.1292	0.12983	0.12866	0.13001	0.12974	0.13102	0.12956	0.12947	0.12883	0.13076	0.13133	0.13145	0.13008	0.12985	0.12969	0.13082	0.13134	0.12992	0.13119	0.13002	0.13058	0.1301	0.13054	0.12979	0.13034
	3355.46	0.1286	0.12944	0.12903	0.12888	0.13047	0.12994	0.12919	0.12933	0.12996	0.12878	0.13014	0.12986	0.13115	0.12969	0.12959	0.12896	0.13089	0.13146	0.13157	0.13021	0.12999	0.12982	0.13095	0.13146	0.13004	0.13132	0.13015	0.1307	0.13023	0.13067	0.12993	0.13046
	3353.53	0.12851	0.12935	0.12892	0.12879	0.13038	0.12985	0.12911	0.12924	0.12987	0.12869	0.13005	0.12976	0.13105	0.1296	0.1295	0.12887	0.13081	0.13138	0.13148	0.13012	0.12991	0.12973	0.13085	0.13136	0.12994	0.13124	0.13007	0.13062	0.13014	0.13057	0.12984	0.13037
	3351.6	0.12821	0.12904	0.12861	0.1285	0.13007	0.12954	0.12881	0.12895	0.12957	0.12838	0.12975	0.12945	0.13074	0.12931	0.12919	0.12857	0.13051	0.13108	0.13118	0.12983	0.12962	0.12943	0.13054	0.13105	0.12963	0.13095	0.12977	0.13032	0.12985	0.13027	0.12955	0.13007
	3349.67	0.12771	0.12855	0.12811	0.12801	0.12958	0.12905	0.12832	0.12846	0.12908	0.12789	0.12926	0.12895	0.13025	0.12882	0.1287	0.12808	0.13001	0.13059	0.13068	0.12934	0.12914	0.12894	0.13005	0.13055	0.12913	0.13046	0.12929	0.12984	0.12936	0.12978	0.12907	0.12957
	3347.74	0.12705	0.12788	0.12744	0.12736	0.12891	0.12838	0.12766	0.12781	0.12842	0.12723	0.1286	0.12828	0.12958	0.12816	0.12803	0.12742	0.12935	0.12993	0.13001	0.12868	0.12849	0.12828	0.12938	0.12988	0.12847	0.12981	0.12863	0.12919	0.1287	0.12912	0.12841	0.12891
	3345.81	0.12623	0.12707	0.12663	0.12656	0.1281	0.12756	0.12686	0.12701	0.12761	0.12642	0.12779	0.12747	0.12877	0.12735	0.12722	0.12661	0.12854	0.12913	0.1292	0.12788	0.12769	0.12748	0.12857	0.12907	0.12766	0.12901	0.12783	0.1284	0.12789	0.12832	0.12762	0.1281
	3343.89	0.1253	0.12613	0.12571	0.12563	0.12718	0.12663	0.12593	0.12609	0.12668	0.12549	0.12686	0.12654	0.12784	0.12643	0.12629	0.12569	0.12761	0.12821	0.12827	0.12696	0.12677	0.12655	0.12764	0.12814	0.12673	0.12809	0.12692	0.12749	0.12697	0.1274	0.1267	0.12717
	3341.96	0.12428	0.12511	0.1247	0.12462	0.12616	0.12561	0.12492	0.12507	0.12566	0.12448	0.12585	0.12552	0.12682	0.12542	0.12528	0.12468	0.12659	0.1272	0.12725	0.12595	0.12575	0.12553	0.12662	0.12713	0.12572	0.12708	0.12591	0.12649	0.12595	0.12639	0.12569	0.12615
	3340.03	0.1232	0.12403	0.12362	0.12354	0.12508	0.12453	0.12384	0.124	0.12457	0.1234	0.12476	0.12445	0.12574	0.12434	0.1242	0.12361	0.1255	0.12613	0.12617	0.12488	0.12467	0.12445	0.12555	0.12605	0.12464	0.12601	0.12484	0.12542	0.12487	0.12532	0.12462	0.12507
	3338.1	0.12208	0.12291	0.12252	0.12243	0.12396	0.12341	0.12272	0.12288	0.12346	0.12228	0.12365	0.12334	0.12463	0.12322	0.12309	0.1225	0.12438	0.12502	0.12506	0.12377	0.12355	0.12333	0.12443	0.12494	0.12353	0.1249	0.12373	0.12432	0.12376	0.1242	0.12351	0.12395
	3336.17	0.12095	0.12178	0.12139	0.1213	0.12283	0.12227	0.12159	0.12175	0.12232	0.12115	0.12251	0.12221	0.1235	0.12209	0.12196	0.12137	0.12324	0.1239	0.12393	0.12265	0.12242	0.1222	0.12331	0.12382	0.12241	0.12377	0.1226	0.1232	0.12263	0.12308	0.12239	0.12282
	3334.24	0.11982	0.12066	0.12028	0.12017	0.1217	0.12115	0.12047	0.12062	0.1212	0.12002	0.12139	0.1211	0.12238	0.12097	0.12084	0.12026	0.12211	0.12278	0.12281	0.12154	0.12128	0.12107	0.12219	0.1227	0.12129	0.12264	0.12148	0.12208	0.12151	0.12195	0.12127	0.12169
	3332.32	0.11872	0.11956	0.11919	0.11907	0.1206	0.12004	0.11937	0.11952	0.1201	0.11892	0.12029	0.12	0.12128	0.11987	0.11974	0.11916	0.121	0.12169	0.12172	0.12045	0.12017	0.11996	0.1211	0.12161	0.1202	0.12154	0.12038	0.12098	0.12041	0.12085	0.12018	0.12059
	3330.39	0.11764	0.11849	0.11812	0.11799	0.11953	0.11897	0.11829	0.11844	0.11903	0.11784	0.11922	0.11894	0.12021	0.1188	0.11867	0.11809	0.11992	0.12062	0.12065	0.11939	0.11908	0.11889	0.12003	0.12055	0.11913	0.12046	0.11931	0.1199	0.11933	0.11977	0.11911	0.11951
	3328.46	0.11661	0.11746	0.11709	0.11695	0.11849	0.11793	0.11725	0.1174	0.11799	0.1168	0.11818	0.1179	0.11918	0.11776	0.11762	0.11705	0.11888	0.11959	0.11962	0.11836	0.11803	0.11785	0.119	0.11951	0.1181	0.11941	0.11827	0.11885	0.1183	0.11873	0.11807	0.11847
	3326.53	0.1156	0.11645	0.11609	0.11594	0.11748	0.11692	0.11623	0.11639	0.11699	0.11579	0.11717	0.1169	0.11817	0.11675	0.11661	0.11605	0.11786	0.11858	0.11861	0.11736	0.11701	0.11684	0.118	0.11851	0.1171	0.11839	0.11726	0.11783	0.11729	0.11772	0.11707	0.11746
	3324.6	0.11462	0.11547	0.11511	0.11496	0.1165	0.11594	0.11525	0.1154	0.11601	0.11481	0.11619	0.11593	0.11719	0.11576	0.11563	0.11506	0.11688	0.1176	0.11763	0.11639	0.11602	0.11586	0.11702	0.11754	0.11612	0.1174	0.11628	0.11684	0.11631	0.11673	0.11609	0.11648
	3322.67	0.11367	0.11452	0.11416	0.114	0.11554	0.11498	0.11428	0.11445	0.11506	0.11385	0.11524	0.11498	0.11624	0.11481	0.11467	0.11411	0.11593	0.11665	0.11668	0.11543	0.11506	0.1149	0.11607	0.11659	0.11517	0.11644	0.11533	0.11587	0.11536	0.11577	0.11514	0.11552
	3320.75	0.11274	0.11358	0.11323	0.11307	0.11461	0.11405	0.11335	0.11351	0.11414	0.11291	0.11431	0.11406	0.11531	0.11387	0.11374	0.11317	0.115	0.11572	0.11575	0.1145	0.11412	0.11397	0.11514	0.11567	0.11424	0.1155	0.11439	0.11493	0.11443	0.11484	0.11422	0.11459
	3318.82	0.11184	0.11268	0.11233	0.11217	0.11371	0.11315	0.11244	0.11261	0.11324	0.11201	0.1134	0.11316	0.11442	0.11297	0.11283	0.11227	0.1141	0.11482	0.11485	0.1136	0.11322	0.11307	0.11423	0.11478	0.11334	0.11459	0.11349	0.11402	0.11353	0.11394	0.11332	0.11369
	3316.89	0.11098	0.11181	0.11147	0.11131	0.11284	0.1123	0.11158	0.11175	0.11237	0.11114	0.11253	0.1123	0.11356	0.11211	0.11197	0.1114	0.11324	0.11396	0.11399	0.11274	0.11236	0.1122	0.11337	0.11393	0.11248	0.11372	0.11263	0.11315	0.11267	0.11307	0.11247	0.11283
	3314.96	0.11017	0.11099	0.11066	0.1105	0.11203	0.11149	0.11077	0.11094	0.11156	0.11033	0.11171	0.11148	0.11276	0.1113	0.11116	0.11059	0.11243	0.11315	0.11318	0.11192	0.11155	0.11139	0.11255	0.11313	0.11167	0.11291	0.11182	0.11233	0.11186	0.11226	0.11166	0.11202
	3313.03	0.10943	0.11024	0.10992	0.10975	0.11128	0.11075	0.11002	0.11019	0.1108	0.10957	0.11096	0.11073	0.11201	0.11055	0.11041	0.10984	0.11169	0.11241	0.11243	0.11117	0.11081	0.11064	0.1118	0.11239	0.11093	0.11216	0.11107	0.11158	0.11112	0.11152	0.11091	0.11127
	3311.1	0.10875	0.10956	0.10925	0.10908	0.11061	0.11008	0.10935	0.10952	0.11012	0.10889	0.11028	0.11005	0.11135	0.10988	0.10974	0.10917	0.11102	0.11174	0.11175	0.11049	0.11014	0.10997	0.11113	0.11173	0.11025	0.11148	0.11039	0.11091	0.11045	0.11085	0.11024	0.1106
	3309.17	0.10816	0.10896	0.10866	0.1085	0.11002	0.1095	0.10875	0.10893	0.10951	0.1083	0.10968	0.10944	0.11076	0.10928	0.10915	0.10858	0.11044	0.11115	0.11116	0.10989	0.10956	0.10938	0.11053	0.11114	0.10966	0.11089	0.1098	0.11032	0.10986	0.11026	0.10965	0.11001
	3307.25	0.10766	0.10845	0.10815	0.10799	0.10951	0.109	0.10825	0.10842	0.10899	0.10779	0.10917	0.10892	0.11025	0.10878	0.10865	0.10807	0.10994	0.11065	0.11065	0.10938	0.10906	0.10888	0.11002	0.11064	0.10916	0.11039	0.1093	0.10981	0.10935	0.10975	0.10914	0.1095
	3305.32	0.10724	0.10803	0.10773	0.10757	0.10909	0.10858	0.10782	0.108	0.10856	0.10736	0.10874	0.10848	0.10983	0.10836	0.10822	0.10765	0.10952	0.11023	0.11023	0.10896	0.10864	0.10846	0.1096	0.11022	0.10874	0.10997	0.10887	0.1094	0.10893	0.10933	0.10871	0.10907
	3303.39	0.1069	0.1077	0.10739	0.10723	0.10874	0.10825	0.10748	0.10766	0.1082	0.10702	0.1084	0.10813	0.10949	0.10802	0.10788	0.10731	0.10919	0.1099	0.1099	0.10861	0.1083	0.10812	0.10926	0.10989	0.1084	0.10963	0.10854	0.10906	0.10859	0.10899	0.10836	0.10873
	3301.46	0.10664	0.10744	0.10713	0.10697	0.10848	0.10799	0.10722	0.1074	0.10793	0.10675	0.10814	0.10786	0.10923	0.10776	0.10762	0.10705	0.10893	0.10964	0.10964	0.10835	0.10804	0.10787	0.109	0.10963	0.10814	0.10938	0.10828	0.10881	0.10832	0.10873	0.10809	0.10847
	3299.53	0.10646	0.10726	0.10694	0.10678	0.10829	0.10781	0.10703	0.10721	0.10774	0.10657	0.10796	0.10766	0.10904	0.10758	0.10744	0.10687	0.10875	0.10945	0.10947	0.10817	0.10785	0.10769	0.10881	0.10944	0.10796	0.1092	0.10809	0.10863	0.10814	0.10854	0.1079	0.10828
	3297.6	0.10635	0.10716	0.10682	0.10666	0.10817	0.1077	0.10692	0.1071	0.10763	0.10645	0.10786	0.10754	0.10893	0.10747	0.10733	0.10676	0.10864	0.10934	0.10936	0.10806	0.10774	0.10759	0.1087	0.10934	0.10786	0.10909	0.10799	0.10852	0.10803	0.10843	0.10778	0.10817
	3295.68	0.1063	0.10713	0.10678	0.10661	0.10812	0.10767	0.10687	0.10706	0.10759	0.10641	0.10783	0.1075	0.10889	0.10744	0.10729	0.10671	0.1086	0.1093	0.10933	0.10803	0.1077	0.10756	0.10866	0.1093	0.10783	0.10906	0.10795	0.10849	0.10799	0.10839	0.10774	0.10814
	3293.75	0.10633	0.10716	0.1068	0.10662	0.10814	0.1077	0.1069	0.10709	0.10762	0.10644	0.10787	0.10753	0.10892	0.10747	0.10732	0.10674	0.10863	0.10932	0.10937	0.10806	0.10772	0.1076	0.10869	0.10933	0.10786	0.1091	0.10798	0.10852	0.10802	0.10843	0.10776	0.10818
	3291.82	0.10641	0.10725	0.10689	0.1067	0.10823	0.1078	0.107	0.10718	0.10772	0.10654	0.10798	0.10763	0.10902	0.10758	0.10742	0.10684	0.10873	0.10941	0.10948	0.10816	0.10782	0.1077	0.10878	0.10943	0.10796	0.1092	0.10808	0.10862	0.10812	0.10853	0.10786	0.10828
	3289.89	0.10655	0.1074	0.10703	0.10684	0.10837	0.10795	0.10716	0.10734	0.10788	0.10669	0.10814	0.10779	0.10918	0.10774	0.10757	0.10699	0.10888	0.10956	0.10964	0.10832	0.10797	0.10785	0.10893	0.10958	0.10812	0.10936	0.10823	0.10878	0.10828	0.10869	0.10802	0.10844
	3287.96	0.10675	0.1076	0.10722	0.10703	0.10857	0.10816	0.10737	0.10754	0.10809	0.10689	0.10837	0.10801	0.10939	0.10795	0.10778	0.1072	0.10908	0.10976	0.10985	0.10854	0.10817	0.10806	0.10914	0.10979	0.10833	0.10958	0.10844	0.10899	0.1085	0.10891	0.10823	0.10866
	3286.03	0.10698	0.10784	0.10746	0.10727	0.10881	0.10841	0.10762	0.10779	0.10835	0.10715	0.10863	0.10827	0.10965	0.10821	0.10804	0.10745	0.10933	0.11001	0.11011	0.1088	0.10842	0.10831	0.10939	0.11005	0.10859	0.10984	0.10869	0.10924	0.10876	0.10917	0.10849	0.10893
	3284.11	0.10727	0.10813	0.10775	0.10755	0.1091	0.10871	0.10792	0.10809	0.10865	0.10744	0.10894	0.10857	0.10995	0.10851	0.10834	0.10775	0.10963	0.1103	0.11041	0.1091	0.10872	0.10861	0.10968	0.11034	0.10889	0.11014	0.10899	0.10954	0.10907	0.10947	0.10879	0.10924
	3282.18	0.10759	0.10845	0.10808	0.10787	0.10944	0.10905	0.10826	0.10842	0.109	0.10778	0.1093	0.10892	0.11029	0.10885	0.10868	0.1081	0.10997	0.11064	0.11076	0.10944	0.10906	0.10894	0.11002	0.11068	0.10923	0.11048	0.10933	0.10987	0.10942	0.10982	0.10914	0.10959
	3280.25	0.10797	0.10883	0.10846	0.10825	0.10982	0.10944	0.10865	0.10881	0.10938	0.10817	0.1097	0.10931	0.11068	0.10924	0.10907	0.1085	0.11036	0.11103	0.11115	0.10983	0.10945	0.10933	0.11041	0.11107	0.10962	0.11087	0.10973	0.11026	0.10982	0.11021	0.10954	0.10999
	3278.32	0.1084	0.10926	0.1089	0.10868	0.11026	0.10988	0.10909	0.10924	0.10983	0.10861	0.11015	0.10975	0.11113	0.10968	0.10952	0.10895	0.1108	0.11148	0.11159	0.11028	0.1099	0.10977	0.11085	0.11151	0.11007	0.11132	0.11018	0.1107	0.11027	0.11065	0.10999	0.11045
	3276.39	0.1089	0.10976	0.1094	0.10917	0.11077	0.11038	0.10959	0.10974	0.11033	0.10911	0.11066	0.11026	0.11163	0.11018	0.11003	0.10946	0.11131	0.11199	0.11209	0.11078	0.11041	0.11027	0.11136	0.11201	0.11057	0.11183	0.11069	0.1112	0.11078	0.11116	0.1105	0.11096
	3274.46	0.10947	0.11033	0.10997	0.10974	0.11134	0.11095	0.11016	0.11031	0.1109	0.10969	0.11123	0.11084	0.11221	0.11075	0.11061	0.11004	0.11189	0.11257	0.11267	0.11136	0.11099	0.11084	0.11194	0.11258	0.11115	0.1124	0.11127	0.11177	0.11135	0.11173	0.11108	0.11154
	3272.53	0.11011	0.11097	0.11061	0.11039	0.11199	0.11159	0.11079	0.11096	0.11154	0.11034	0.11188	0.11148	0.11286	0.11139	0.11126	0.11069	0.11254	0.11322	0.11331	0.11201	0.11164	0.11149	0.1126	0.11323	0.1118	0.11306	0.11192	0.11242	0.112	0.11238	0.11174	0.11219
	3270.61	0.11082	0.11169	0.11133	0.11111	0.11271	0.1123	0.11151	0.11167	0.11226	0.11106	0.11259	0.11221	0.11358	0.11211	0.11199	0.11141	0.11327	0.11395	0.11403	0.11274	0.11236	0.11221	0.11333	0.11395	0.11253	0.11378	0.11265	0.11314	0.11272	0.1131	0.11247	0.11291
	3268.68	0.11161	0.11249	0.11212	0.11191	0.1135	0.11308	0.11229	0.11246	0.11305	0.11186	0.11338	0.113	0.11437	0.1129	0.11279	0.11221	0.11407	0.11474	0.11482	0.11353	0.11316	0.11301	0.11414	0.11474	0.11333	0.11459	0.11345	0.11393	0.11351	0.1139	0.11327	0.1137
	3266.75	0.11246	0.11335	0.11298	0.11278	0.11436	0.11393	0.11314	0.11332	0.11391	0.11273	0.11423	0.11387	0.11522	0.11376	0.11367	0.11307	0.11493	0.1156	0.11568	0.1144	0.11403	0.11388	0.11502	0.1156	0.11419	0.11546	0.11431	0.11479	0.11437	0.11477	0.11414	0.11457
	3264.82	0.11338	0.11428	0.11391	0.11372	0.11528	0.11484	0.11406	0.11425	0.11483	0.11367	0.11515	0.1148	0.11615	0.11469	0.1146	0.11399	0.11586	0.11653	0.11661	0.11533	0.11496	0.11481	0.11596	0.11652	0.11513	0.11639	0.11525	0.11572	0.1153	0.1157	0.11507	0.11549
	3262.89	0.11436	0.11527	0.1149	0.11472	0.11627	0.11582	0.11504	0.11524	0.11582	0.11467	0.11613	0.1158	0.11713	0.11569	0.11561	0.11498	0.11685	0.11751	0.1176	0.11632	0.11595	0.11581	0.11696	0.11751	0.11613	0.11739	0.11624	0.11672	0.11628	0.1167	0.11607	0.11648
	3260.96	0.1154	0.11633	0.11595	0.11579	0.11733	0.11687	0.11608	0.1163	0.11688	0.11573	0.11717	0.11686	0.11818	0.11674	0.11667	0.11604	0.11791	0.11856	0.11866	0.11738	0.11701	0.11688	0.11803	0.11856	0.11719	0.11845	0.1173	0.11777	0.11734	0.11776	0.11713	0.11754
	3259.04	0.11651	0.11745	0.11708	0.11692	0.11845	0.11798	0.11719	0.11742	0.118	0.11686	0.11829	0.11799	0.11929	0.11787	0.1178	0.11716	0.11903	0.11968	0.11979	0.1185	0.11813	0.11801	0.11917	0.11968	0.11832	0.11957	0.11842	0.11889	0.11845	0.11889	0.11825	0.11866
	3257.11	0.1177	0.11864	0.11827	0.11812	0.11965	0.11917	0.11838	0.11861	0.11919	0.11806	0.11947	0.11919	0.12047	0.11906	0.119	0.11835	0.12023	0.12086	0.12099	0.11969	0.11932	0.1192	0.12037	0.12087	0.11951	0.12076	0.11961	0.12009	0.11964	0.12009	0.11944	0.11985
	3255.18	0.11896	0.1199	0.11954	0.11939	0.12092	0.12043	0.11963	0.11988	0.12046	0.11932	0.12073	0.12047	0.12173	0.12033	0.12026	0.11961	0.1215	0.12212	0.12227	0.12096	0.12058	0.12048	0.12164	0.12213	0.12078	0.12202	0.12088	0.12135	0.1209	0.12136	0.1207	0.12111
	3253.25	0.12031	0.12125	0.12089	0.12074	0.12227	0.12177	0.12097	0.12123	0.1218	0.12067	0.12207	0.12182	0.12306	0.12167	0.12161	0.12096	0.12285	0.12346	0.12362	0.1223	0.12192	0.12182	0.123	0.12347	0.12212	0.12336	0.12222	0.1227	0.12224	0.1227	0.12204	0.12246
	3251.32	0.12175	0.12268	0.12233	0.12218	0.12372	0.12321	0.1224	0.12266	0.12324	0.12209	0.12351	0.12327	0.12449	0.1231	0.12304	0.1224	0.12429	0.1249	0.12507	0.12373	0.12335	0.12326	0.12443	0.1249	0.12356	0.12479	0.12365	0.12413	0.12367	0.12414	0.12346	0.12389
	3249.39	0.12329	0.12422	0.12386	0.12371	0.12526	0.12474	0.12393	0.12419	0.12476	0.12362	0.12504	0.12481	0.12601	0.12463	0.12456	0.12393	0.12583	0.12643	0.1266	0.12526	0.12488	0.12479	0.12597	0.12642	0.12509	0.12631	0.12518	0.12566	0.1252	0.12567	0.12498	0.12542
	3247.47	0.12495	0.12586	0.12551	0.12536	0.12691	0.12639	0.12556	0.12584	0.1264	0.12525	0.12668	0.12646	0.12765	0.12626	0.12619	0.12557	0.12748	0.12807	0.12825	0.1269	0.12651	0.12642	0.12761	0.12805	0.12673	0.12795	0.12682	0.1273	0.12683	0.12731	0.1266	0.12706
	3245.54	0.12673	0.12763	0.12728	0.12713	0.12869	0.12816	0.12733	0.1276	0.12817	0.127	0.12845	0.12824	0.12941	0.12803	0.12795	0.12734	0.12925	0.12984	0.13002	0.12866	0.12827	0.12818	0.12937	0.12981	0.1285	0.12971	0.12858	0.12907	0.12859	0.12908	0.12836	0.12883
	3243.61	0.12867	0.12955	0.12921	0.12904	0.13061	0.13008	0.12924	0.12952	0.13008	0.12891	0.13037	0.13016	0.13133	0.12994	0.12985	0.12926	0.13118	0.13175	0.13194	0.13057	0.13019	0.13009	0.13128	0.13172	0.13042	0.13161	0.13049	0.13099	0.1305	0.131	0.13026	0.13074
	3241.68	0.13077	0.13163	0.13129	0.13112	0.1327	0.13217	0.13132	0.1316	0.13215	0.13098	0.13246	0.13224	0.13342	0.13202	0.13192	0.13134	0.13326	0.13384	0.13401	0.13265	0.13226	0.13216	0.13336	0.13379	0.1325	0.13369	0.13256	0.13307	0.13258	0.13308	0.13233	0.13282
	3239.75	0.13305	0.1339	0.13357	0.13339	0.13497	0.13444	0.13359	0.13386	0.13441	0.13324	0.13473	0.13451	0.13569	0.13428	0.13417	0.1336	0.13553	0.13611	0.13627	0.13491	0.13453	0.13441	0.13562	0.13605	0.13477	0.13595	0.13482	0.13534	0.13484	0.13534	0.13459	0.13509
	3237.82	0.13553	0.13636	0.13603	0.13585	0.13743	0.1369	0.13605	0.13631	0.13687	0.13569	0.13719	0.13696	0.13816	0.13673	0.13662	0.13606	0.138	0.13857	0.13872	0.13737	0.13699	0.13686	0.13807	0.1385	0.13724	0.13841	0.13728	0.1378	0.1373	0.1378	0.13705	0.13755
	3235.89	0.13819	0.13901	0.13869	0.1385	0.14008	0.13955	0.1387	0.13896	0.13951	0.13835	0.13985	0.13961	0.14083	0.13938	0.13926	0.13871	0.14065	0.14123	0.14136	0.14002	0.13965	0.1395	0.14072	0.14114	0.1399	0.14106	0.13993	0.14046	0.13996	0.14045	0.1397	0.1402
	3233.97	0.14103	0.14184	0.14153	0.14133	0.14291	0.14238	0.14154	0.14178	0.14234	0.14118	0.14269	0.14243	0.14368	0.1422	0.14209	0.14154	0.14348	0.14406	0.14418	0.14285	0.14248	0.14232	0.14356	0.14397	0.14274	0.14389	0.14276	0.1433	0.14279	0.14328	0.14254	0.14304
	3232.04	0.14402	0.14482	0.14453	0.14431	0.1459	0.14536	0.14453	0.14476	0.14531	0.14417	0.14567	0.14541	0.14667	0.14518	0.14507	0.14452	0.14646	0.14705	0.14715	0.14583	0.14547	0.14529	0.14654	0.14695	0.14574	0.14687	0.14574	0.14628	0.14579	0.14626	0.14553	0.14602
	3230.11	0.14712	0.14792	0.14763	0.1474	0.149	0.14845	0.14763	0.14785	0.1484	0.14728	0.14877	0.14849	0.14979	0.14827	0.14816	0.14761	0.14956	0.15015	0.15023	0.14892	0.14857	0.14838	0.14965	0.15004	0.14884	0.14997	0.14883	0.14938	0.14889	0.14935	0.14863	0.14912
	3228.18	0.15028	0.15108	0.1508	0.15056	0.15216	0.15161	0.1508	0.15101	0.15156	0.15045	0.15194	0.15165	0.15296	0.15142	0.15132	0.15077	0.15272	0.15331	0.15339	0.15208	0.15174	0.15154	0.15281	0.15321	0.15201	0.15314	0.15199	0.15255	0.15206	0.15251	0.1518	0.15229
	3226.25	0.15346	0.15426	0.15398	0.15373	0.15534	0.15478	0.15397	0.15418	0.15473	0.15363	0.15512	0.15482	0.15615	0.15459	0.15449	0.15395	0.15589	0.15649	0.15656	0.15526	0.15492	0.1547	0.156	0.15639	0.15519	0.15632	0.15516	0.15573	0.15525	0.15568	0.15499	0.15547
	3224.32	0.1566	0.1574	0.15713	0.15687	0.15848	0.15792	0.15712	0.15733	0.15787	0.15678	0.15826	0.15795	0.1593	0.15772	0.15762	0.1571	0.15903	0.15963	0.15969	0.1584	0.15806	0.15784	0.15915	0.15954	0.15833	0.15947	0.1583	0.15887	0.1584	0.15881	0.15814	0.15862
	3222.4	0.15967	0.16047	0.1602	0.15993	0.16155	0.16098	0.16018	0.16039	0.16093	0.15986	0.16133	0.16101	0.16237	0.16078	0.16068	0.16017	0.16209	0.1627	0.16276	0.16146	0.16112	0.1609	0.16222	0.16262	0.16139	0.16254	0.16137	0.16193	0.16147	0.16187	0.16121	0.16169
	3220.47	0.16263	0.16343	0.16316	0.16288	0.16451	0.16394	0.16314	0.16336	0.16388	0.16282	0.16429	0.16397	0.16533	0.16373	0.16364	0.16315	0.16504	0.16565	0.16573	0.16442	0.16408	0.16385	0.16518	0.16559	0.16435	0.16551	0.16432	0.16489	0.16443	0.16483	0.16418	0.16466
	3218.54	0.16548	0.16627	0.166	0.16572	0.16735	0.16679	0.16598	0.16621	0.16672	0.16567	0.16714	0.16681	0.16817	0.16658	0.16648	0.166	0.16788	0.16849	0.16858	0.16726	0.16692	0.16669	0.16803	0.16845	0.16719	0.16836	0.16717	0.16773	0.16728	0.16767	0.16702	0.16751
	3216.61	0.16821	0.169	0.16873	0.16845	0.17009	0.16952	0.1687	0.16895	0.16946	0.16841	0.16987	0.16954	0.1709	0.16931	0.16922	0.16875	0.17061	0.17122	0.17132	0.17	0.16965	0.16942	0.17076	0.17119	0.16992	0.17109	0.1699	0.17046	0.17001	0.1704	0.16976	0.17025
	3214.68	0.17085	0.17164	0.17137	0.17108	0.17273	0.17217	0.17134	0.1716	0.1721	0.17105	0.17251	0.17219	0.17354	0.17196	0.17186	0.17141	0.17325	0.17386	0.17397	0.17264	0.17229	0.17206	0.17341	0.17384	0.17256	0.17374	0.17254	0.1731	0.17265	0.17305	0.1724	0.1729
	3212.75	0.17344	0.17423	0.17396	0.17367	0.17532	0.17476	0.17392	0.1742	0.17469	0.17364	0.17509	0.17477	0.17613	0.17455	0.17446	0.17402	0.17583	0.17645	0.17658	0.17523	0.17488	0.17465	0.176	0.17643	0.17515	0.17633	0.17513	0.17568	0.17524	0.17564	0.17498	0.1755
	3210.83	0.17602	0.17681	0.17654	0.17624	0.17789	0.17735	0.1765	0.17678	0.17728	0.17622	0.17767	0.17735	0.17871	0.17715	0.17704	0.17662	0.17841	0.17903	0.17917	0.17782	0.17746	0.17724	0.17857	0.17901	0.17773	0.17891	0.17771	0.17826	0.17782	0.17823	0.17756	0.17808
	3208.9	0.17864	0.17943	0.17915	0.17885	0.18051	0.17998	0.17912	0.17941	0.1799	0.17884	0.18028	0.17996	0.18134	0.17978	0.17967	0.17925	0.18103	0.18165	0.1818	0.18044	0.18009	0.17986	0.18119	0.18163	0.18035	0.18153	0.18033	0.18087	0.18044	0.18085	0.18017	0.18071
	3206.97	0.18134	0.18213	0.18186	0.18155	0.18321	0.18269	0.18182	0.18211	0.18262	0.18154	0.18298	0.18266	0.18405	0.1825	0.18238	0.18196	0.18373	0.18435	0.18451	0.18316	0.1828	0.18258	0.18389	0.18434	0.18306	0.18423	0.18304	0.18358	0.18315	0.18356	0.18288	0.18343
	3205.04	0.18416	0.18495	0.18468	0.18438	0.18603	0.18552	0.18464	0.18494	0.18545	0.18437	0.18581	0.18549	0.18688	0.18534	0.18522	0.1848	0.18656	0.18718	0.18735	0.18599	0.18564	0.18542	0.18671	0.18716	0.1859	0.18705	0.18587	0.18641	0.18598	0.1864	0.1857	0.18626
	3203.11	0.18713	0.18793	0.18766	0.18736	0.189	0.18851	0.18763	0.18793	0.18844	0.18736	0.18879	0.18846	0.18987	0.18833	0.18821	0.18778	0.18954	0.19017	0.19034	0.18898	0.18863	0.18841	0.18968	0.19014	0.18888	0.19004	0.18886	0.18941	0.18897	0.18938	0.18869	0.18925
	3201.18	0.19028	0.19108	0.19081	0.19051	0.19214	0.19167	0.19078	0.19108	0.19159	0.19051	0.19194	0.19162	0.19303	0.1915	0.19137	0.19094	0.1927	0.19332	0.1935	0.19215	0.1918	0.19157	0.19283	0.1933	0.19204	0.19319	0.19202	0.19257	0.19213	0.19254	0.19184	0.19241
	3199.25	0.19361	0.19441	0.19415	0.19384	0.19547	0.19501	0.19412	0.19442	0.19493	0.19385	0.19528	0.19495	0.19637	0.19485	0.19471	0.19427	0.19604	0.19666	0.19684	0.19549	0.19515	0.19492	0.19616	0.19664	0.19538	0.19653	0.19536	0.19593	0.19547	0.19588	0.19519	0.19576
	3197.33	0.19712	0.19793	0.19766	0.19736	0.19898	0.19854	0.19764	0.19794	0.19846	0.19738	0.1988	0.19848	0.19989	0.19839	0.19823	0.19779	0.19957	0.20018	0.20036	0.19902	0.19868	0.19846	0.19968	0.20016	0.19891	0.20006	0.19889	0.19947	0.199	0.1994	0.19872	0.19928
	3195.4	0.20083	0.20164	0.20137	0.20107	0.20268	0.20225	0.20135	0.20165	0.20217	0.2011	0.20252	0.20219	0.2036	0.20211	0.20194	0.2015	0.20328	0.20389	0.20407	0.20274	0.20241	0.20218	0.20339	0.20387	0.20262	0.20378	0.20261	0.2032	0.20272	0.20311	0.20243	0.203
	3193.47	0.20472	0.20553	0.20527	0.20497	0.20658	0.20615	0.20525	0.20556	0.20607	0.205	0.20643	0.20609	0.20751	0.20602	0.20584	0.2054	0.2072	0.20778	0.20797	0.20665	0.20632	0.20609	0.20729	0.20778	0.20653	0.20769	0.20652	0.20712	0.20663	0.20701	0.20634	0.20691
	3191.54	0.20882	0.20963	0.20937	0.20907	0.21068	0.21026	0.20935	0.20966	0.21017	0.20911	0.21055	0.2102	0.21161	0.21013	0.20994	0.2095	0.21131	0.21188	0.21208	0.21075	0.21043	0.2102	0.21139	0.21188	0.21063	0.2118	0.21064	0.21124	0.21075	0.21112	0.21045	0.21101
	3189.61	0.21314	0.21395	0.21369	0.21339	0.215	0.21458	0.21367	0.21399	0.21449	0.21344	0.21488	0.21452	0.21593	0.21446	0.21426	0.21383	0.21564	0.21619	0.21639	0.21508	0.21476	0.21452	0.21572	0.2162	0.21496	0.21613	0.21497	0.21558	0.21508	0.21544	0.21478	0.21534
	3187.68	0.2177	0.21852	0.21826	0.21795	0.21958	0.21916	0.21823	0.21856	0.21905	0.21801	0.21945	0.21909	0.2205	0.21903	0.21882	0.2184	0.22023	0.22075	0.22096	0.21964	0.21934	0.21909	0.22029	0.22076	0.21954	0.22071	0.21955	0.22017	0.21966	0.22	0.21935	0.21992
	3185.76	0.22255	0.22337	0.22312	0.22279	0.22444	0.22401	0.22307	0.22342	0.2239	0.22286	0.22431	0.22394	0.22536	0.22388	0.22367	0.22326	0.22509	0.22559	0.22581	0.22449	0.22421	0.22394	0.22516	0.22561	0.2244	0.22556	0.22442	0.22503	0.22453	0.22486	0.2242	0.22478
	3183.83	0.22773	0.22855	0.22831	0.22797	0.22964	0.2292	0.22825	0.22861	0.22908	0.22805	0.2295	0.22912	0.23055	0.22906	0.22885	0.22846	0.2303	0.23077	0.23099	0.22967	0.22941	0.22911	0.23035	0.23079	0.2296	0.23075	0.22962	0.23023	0.22973	0.23004	0.22939	0.22997
	3181.9	0.2333	0.23413	0.23391	0.23353	0.23523	0.23479	0.23381	0.2342	0.23465	0.23362	0.23508	0.23469	0.23613	0.23463	0.23443	0.23404	0.23589	0.23633	0.23657	0.23524	0.235	0.23468	0.23594	0.23636	0.23519	0.23632	0.2352	0.23581	0.23532	0.23562	0.23497	0.23556
	3179.97	0.23933	0.24017	0.23996	0.23956	0.24127	0.24083	0.23983	0.24024	0.24067	0.23965	0.24111	0.24071	0.24216	0.24066	0.24046	0.24008	0.24193	0.24235	0.2426	0.24127	0.24105	0.24069	0.24199	0.24239	0.24124	0.24235	0.24124	0.24185	0.24137	0.24166	0.241	0.24161
	3178.04	0.24589	0.24675	0.24655	0.24611	0.24786	0.2474	0.24639	0.24682	0.24722	0.24622	0.24767	0.24726	0.24873	0.24721	0.24703	0.24665	0.24851	0.24891	0.24916	0.24783	0.24763	0.24723	0.24857	0.24896	0.24782	0.24891	0.24781	0.24841	0.24795	0.24823	0.24757	0.24819
	3176.11	0.25307	0.25395	0.25377	0.25329	0.25506	0.2546	0.25356	0.25402	0.25439	0.25341	0.25485	0.25443	0.25591	0.25439	0.25421	0.25384	0.2557	0.25608	0.25635	0.255	0.25484	0.2544	0.25577	0.25614	0.25503	0.25609	0.255	0.2556	0.25516	0.25541	0.25476	0.2554
	3174.19	0.26098	0.26187	0.26172	0.26119	0.26298	0.26252	0.26145	0.26194	0.26227	0.26132	0.26275	0.26233	0.26382	0.26228	0.26212	0.26175	0.26362	0.26397	0.26426	0.2629	0.26277	0.26228	0.26369	0.26405	0.26296	0.26399	0.2629	0.26351	0.26309	0.26331	0.26267	0.26332
	3172.26	0.26972	0.27065	0.27051	0.26993	0.27175	0.27128	0.27018	0.2707	0.27099	0.27007	0.2715	0.27106	0.27256	0.27101	0.27087	0.2705	0.27237	0.2727	0.27302	0.27165	0.27154	0.271	0.27245	0.27281	0.27172	0.27273	0.27165	0.27225	0.27186	0.27206	0.27143	0.27209
	3170.33	0.27946	0.28041	0.28028	0.27966	0.2815	0.28104	0.27991	0.28046	0.2807	0.27982	0.28123	0.28078	0.2823	0.28073	0.28061	0.28024	0.28212	0.28241	0.28277	0.28138	0.2813	0.28071	0.2822	0.28255	0.28148	0.28246	0.28138	0.28199	0.28162	0.28178	0.28117	0.28184
	3168.4	0.29036	0.29134	0.29123	0.29056	0.29243	0.29197	0.29079	0.29137	0.29158	0.29074	0.29214	0.29167	0.2932	0.29162	0.29151	0.29115	0.29303	0.2933	0.29369	0.29228	0.29223	0.29158	0.29313	0.29347	0.2924	0.29336	0.29228	0.2929	0.29256	0.29268	0.29208	0.29277
	3166.47	0.30265	0.30367	0.30357	0.30286	0.30474	0.30428	0.30307	0.30368	0.30384	0.30305	0.30444	0.30396	0.30549	0.3039	0.30379	0.30345	0.30533	0.30557	0.30599	0.30458	0.30455	0.30385	0.30544	0.30577	0.30471	0.30564	0.30457	0.30519	0.30488	0.30496	0.30438	0.30508
	3164.54	0.31661	0.31765	0.31756	0.31681	0.31871	0.31826	0.31699	0.31764	0.31776	0.31701	0.3184	0.3179	0.31945	0.31783	0.31774	0.31741	0.31929	0.31949	0.31996	0.31854	0.31852	0.31778	0.31941	0.31973	0.31867	0.31958	0.31852	0.31915	0.31886	0.31889	0.31834	0.31904
	3162.61	0.33254	0.33362	0.33354	0.33275	0.33466	0.33422	0.3329	0.33359	0.33366	0.33297	0.33435	0.33382	0.33539	0.33374	0.33366	0.33336	0.33523	0.3354	0.33591	0.33448	0.33447	0.33369	0.33537	0.33568	0.33462	0.3355	0.33445	0.3351	0.33483	0.33481	0.33428	0.33499
	3160.69	0.35085	0.35195	0.35188	0.35106	0.35298	0.35255	0.35118	0.3519	0.35193	0.35129	0.35267	0.35211	0.35371	0.35203	0.35194	0.35168	0.35355	0.35368	0.35423	0.35279	0.35279	0.35196	0.3537	0.35398	0.35293	0.35379	0.35274	0.35341	0.35316	0.3531	0.35259	0.35331
	3158.76	0.37196	0.37309	0.37303	0.37218	0.37411	0.37369	0.37226	0.37302	0.37301	0.37243	0.3738	0.37322	0.37484	0.37312	0.37303	0.37281	0.37468	0.37477	0.37536	0.37391	0.37392	0.37305	0.37484	0.37509	0.37406	0.37488	0.37385	0.37454	0.37431	0.37421	0.37371	0.37443
	3156.83	0.39639	0.39754	0.3975	0.39662	0.39855	0.39814	0.39665	0.39747	0.39741	0.39689	0.39825	0.39764	0.39929	0.39752	0.39744	0.39727	0.39912	0.39917	0.3998	0.39834	0.39836	0.39745	0.3993	0.39951	0.3985	0.39929	0.39827	0.39899	0.39877	0.39863	0.39815	0.39888
	3154.9	0.42469	0.42586	0.42583	0.42493	0.42686	0.42645	0.42491	0.42578	0.42566	0.42521	0.42656	0.42593	0.42761	0.4258	0.4257	0.42559	0.42742	0.42744	0.4281	0.42664	0.42666	0.42571	0.42763	0.42779	0.42681	0.42756	0.42656	0.4273	0.42709	0.42692	0.42646	0.42719
	3152.97	0.45743	0.45863	0.45862	0.4577	0.45962	0.45922	0.45762	0.45855	0.45837	0.458	0.45933	0.45867	0.46039	0.45852	0.45842	0.45837	0.46018	0.46015	0.46085	0.45939	0.45942	0.45843	0.46041	0.46051	0.45958	0.46028	0.4593	0.46006	0.45988	0.45966	0.45923	0.45996
	3151.04	0.49525	0.49647	0.49648	0.49553	0.49746	0.49705	0.4954	0.4964	0.49614	0.49586	0.49716	0.49647	0.49823	0.49631	0.4962	0.49622	0.49801	0.49792	0.49866	0.4972	0.49725	0.4962	0.49827	0.49829	0.49742	0.49807	0.49711	0.49789	0.49773	0.49746	0.49707	0.4978
	3149.12	0.53873	0.53999	0.54003	0.53904	0.54097	0.54056	0.53884	0.53994	0.53958	0.53941	0.54066	0.53994	0.54174	0.53977	0.53964	0.53975	0.54151	0.54135	0.54213	0.54068	0.54076	0.53964	0.54181	0.54173	0.54095	0.54154	0.54059	0.54138	0.54127	0.54094	0.5406	0.54132
	3147.19	0.58846	0.58977	0.58984	0.58879	0.59073	0.59031	0.58853	0.58973	0.58925	0.58921	0.5904	0.58966	0.59149	0.58946	0.58932	0.58953	0.59124	0.591	0.59183	0.59039	0.59052	0.58931	0.59159	0.59141	0.59073	0.59124	0.59031	0.59111	0.59105	0.59064	0.59037	0.5911
	3145.26	0.64493	0.64629	0.6464	0.64528	0.64722	0.6468	0.64493	0.64628	0.64565	0.64576	0.64686	0.64609	0.64796	0.64588	0.64571	0.64604	0.6477	0.64735	0.64824	0.64683	0.64702	0.64569	0.64811	0.64779	0.64726	0.64767	0.64676	0.64755	0.64758	0.64705	0.64689	0.64761
	3143.33	0.70845	0.70989	0.71004	0.70882	0.71077	0.71035	0.70837	0.70989	0.7091	0.70939	0.71038	0.70956	0.71147	0.70934	0.70914	0.70961	0.7112	0.71072	0.71169	0.71032	0.71057	0.7091	0.71168	0.71121	0.71084	0.71114	0.71026	0.71103	0.71119	0.71049	0.71046	0.71119
	3141.4	0.77912	0.78062	0.78085	0.77948	0.78145	0.78104	0.77892	0.78064	0.77966	0.78016	0.78102	0.78015	0.78209	0.77989	0.77967	0.78031	0.7818	0.78115	0.78222	0.78091	0.78126	0.77959	0.78237	0.78172	0.78156	0.78171	0.78087	0.7816	0.78193	0.78101	0.78117	0.78189
	3139.47	0.85657	0.85814	0.85846	0.8569	0.85888	0.8585	0.85621	0.85818	0.85697	0.85772	0.85841	0.85748	0.85944	0.85719	0.85692	0.85778	0.85914	0.85828	0.85946	0.85825	0.85871	0.85679	0.85981	0.85896	0.85903	0.85901	0.85824	0.85889	0.85945	0.85824	0.85864	0.85935
	3137.55	0.93983	0.94145	0.94189	0.9401	0.94208	0.94175	0.93925	0.9415	0.94005	0.94107	0.94157	0.94058	0.94253	0.94024	0.93991	0.94103	0.94223	0.9411	0.94243	0.94133	0.94195	0.9397	0.94301	0.94194	0.94226	0.94204	0.94135	0.94191	0.94276	0.94117	0.94188	0.94258
	3135.62	1.02705	1.02865	1.02926	1.02718	1.02915	1.0289	1.02616	1.02871	1.02704	1.02834	1.02861	1.02756	1.02946	1.02715	1.02675	1.02817	1.02918	1.02773	1.02922	1.02828	1.02907	1.02646	1.03006	1.02876	1.02935	1.02891	1.02834	1.02875	1.02998	1.02791	1.029	1.02969
	3133.69	1.11522	1.11672	1.11756	1.11516	1.11708	1.11696	1.11396	1.11681	1.11493	1.1165	1.11653	1.11544	1.11722	1.11494	1.11444	1.1162	1.11697	1.11517	1.11682	1.11606	1.11706	1.11405	1.11794	1.11642	1.11726	1.11661	1.11617	1.11641	1.11809	1.11545	1.11699	1.11766
	3131.76	1.20019	1.20145	1.20257	1.19987	1.20169	1.20172	1.19853	1.20159	1.1996	1.20135	1.20117	1.20005	1.20162	1.19947	1.19883	1.20096	1.20145	1.19928	1.20108	1.20051	1.20174	1.19838	1.20247	1.20075	1.20179	1.20096	1.2007	1.2007	1.20289	1.19965	1.20167	1.20229
	3129.83	1.27706	1.27791	1.27935	1.27643	1.27807	1.27827	1.27503	1.27814	1.27616	1.27796	1.27764	1.27654	1.27776	1.27588	1.27507	1.27752	1.27772	1.27523	1.27711	1.27672	1.27819	1.2746	1.27871	1.27689	1.27802	1.27708	1.27702	1.27674	1.27944	1.27566	1.27811	1.27866
	3127.9	1.3412	1.34147	1.34321	1.34026	1.34163	1.34198	1.33891	1.34183	1.34005	1.3417	1.34133	1.34032	1.34108	1.33963	1.3386	1.3413	1.34121	1.33851	1.34036	1.34011	1.34179	1.33821	1.34205	1.34026	1.34135	1.34043	1.34056	1.33999	1.34312	1.33894	1.34172	1.34218
	3125.97	1.38956	1.38917	1.39112	1.38839	1.3894	1.38982	1.38721	1.38969	1.38827	1.38956	1.38927	1.38841	1.38863	1.38774	1.38649	1.38931	1.38894	1.38621	1.3879	1.38773	1.38955	1.38629	1.38954	1.38792	1.38882	1.38807	1.38835	1.3875	1.39091	1.38658	1.38952	1.38987
	3124.05	1.42141	1.42036	1.42238	1.42011	1.42074	1.42111	1.41922	1.42104	1.42008	1.42085	1.42072	1.42009	1.41975	1.41952	1.41806	1.42086	1.42023	1.41768	1.41908	1.41893	1.42079	1.41813	1.42051	1.41919	1.4198	1.41934	1.41971	1.41862	1.42211	1.41793	1.42083	1.42105
	3122.12	1.43769	1.4361	1.43801	1.43639	1.43663	1.43685	1.43585	1.43689	1.43641	1.4366	1.43667	1.43631	1.43548	1.4359	1.43426	1.43693	1.43606	1.43385	1.43487	1.43472	1.43652	1.43465	1.43598	1.43507	1.43533	1.43525	1.43564	1.43438	1.43776	1.43397	1.43665	1.43675
	3120.19	1.43958	1.43762	1.43925	1.43838	1.43828	1.43825	1.43818	1.43844	1.43839	1.43803	1.43828	1.43821	1.43701	1.43799	1.43624	1.4387	1.43761	1.43588	1.43648	1.43632	1.43795	1.43692	1.43721	1.43673	1.43666	1.43699	1.4373	1.43598	1.43905	1.43585	1.43817	1.43818
	3118.26	1.42726	1.42514	1.42636	1.42622	1.42587	1.42556	1.4263	1.42591	1.42617	1.42536	1.42573	1.42595	1.42456	1.4259	1.42415	1.42633	1.42508	1.42388	1.42407	1.42393	1.4253	1.42502	1.42441	1.42438	1.42401	1.42471	1.42489	1.42359	1.42623	1.42371	1.4256	1.42554
	3116.33	1.39991	1.39784	1.39858	1.39904	1.39856	1.39798	1.39931	1.39848	1.39893	1.39779	1.39822	1.39868	1.3973	1.39878	1.39714	1.39899	1.39767	1.39699	1.39685	1.39674	1.39779	1.39806	1.39683	1.3972	1.39658	1.39758	1.39757	1.3964	1.39852	1.39671	1.39812	1.39803
	3114.4	1.35688	1.35505	1.35531	1.35619	1.35569	1.35492	1.35654	1.35548	1.35601	1.35469	1.35515	1.35576	1.35457	1.35597	1.35452	1.35601	1.35474	1.35454	1.35416	1.35408	1.35479	1.35537	1.35385	1.35453	1.35373	1.35492	1.35471	1.35373	1.35532	1.35416	1.35509	1.355
	3112.48	1.29922	1.29773	1.29758	1.29867	1.29827	1.29739	1.29902	1.29795	1.29848	1.29708	1.29756	1.29824	1.29737	1.29849	1.2973	1.29841	1.29734	1.29752	1.29699	1.29693	1.29732	1.29799	1.29647	1.29737	1.29645	1.29773	1.29732	1.29658	1.29765	1.29705	1.29754	1.29749
	3110.55	1.23025	1.22914	1.2287	1.22981	1.22958	1.22869	1.23012	1.22917	1.22966	1.22826	1.22878	1.22943	1.22895	1.2297	1.22877	1.22952	1.22874	1.22919	1.22863	1.22854	1.22867	1.22927	1.22797	1.22898	1.22798	1.22928	1.22869	1.2282	1.22883	1.22866	1.22878	1.22878
	3108.62	1.15496	1.1542	1.15357	1.15461	1.15456	1.15371	1.15485	1.15407	1.15451	1.15315	1.15374	1.15431	1.15419	1.15457	1.15386	1.15431	1.15387	1.15449	1.15396	1.1538	1.15373	1.1542	1.15321	1.15427	1.15322	1.15448	1.15375	1.15348	1.15377	1.15391	1.15373	1.15378
	3106.69	1.07861	1.07815	1.07742	1.07832	1.07846	1.0777	1.07852	1.07792	1.07831	1.077	1.07768	1.07814	1.07833	1.07837	1.07785	1.07805	1.07795	1.07865	1.07819	1.07794	1.07773	1.07806	1.0774	1.07844	1.07738	1.07858	1.07774	1.07765	1.0777	1.07803	1.07763	1.07773
	3104.76	1.00574	1.00552	1.00475	1.00551	1.00581	1.00515	1.00568	1.00521	1.00558	1.00432	1.00509	1.00544	1.00587	1.00565	1.00526	1.00526	1.00547	1.00621	1.00583	1.00548	1.00518	1.00538	1.00501	1.00602	1.00494	1.00609	1.00517	1.00522	1.00509	1.00556	1.00501	1.00512
	3102.83	0.93968	0.93965	0.93887	0.9395	0.93992	0.93936	0.93965	0.9393	0.93964	0.93843	0.93929	0.93954	0.94015	0.93973	0.93943	0.93929	0.93975	0.94051	0.9402	0.93974	0.93938	0.93951	0.93936	0.94033	0.93925	0.94035	0.93937	0.93952	0.93928	0.93982	0.93916	0.93928
	3100.91	0.88258	0.88269	0.88192	0.88245	0.88296	0.88249	0.8826	0.8823	0.88264	0.88147	0.88241	0.88257	0.88331	0.88274	0.8825	0.88226	0.88293	0.88368	0.88345	0.88289	0.88248	0.88256	0.88259	0.88351	0.88243	0.88351	0.88247	0.8827	0.88239	0.88298	0.88225	0.88235
	3098.98	0.83559	0.8358	0.83504	0.83549	0.83606	0.83569	0.83565	0.83539	0.83572	0.83459	0.8356	0.83569	0.83651	0.83584	0.83564	0.83534	0.83616	0.8369	0.83673	0.83608	0.83563	0.8357	0.83585	0.83673	0.83565	0.83672	0.83563	0.83593	0.83556	0.83618	0.83541	0.83548
	3097.05	0.79907	0.79935	0.79861	0.799	0.79962	0.79932	0.79919	0.79892	0.79925	0.79816	0.79923	0.79926	0.80014	0.79939	0.79922	0.79889	0.79981	0.80055	0.80042	0.7997	0.79922	0.79928	0.79954	0.80037	0.7993	0.80037	0.79922	0.79958	0.79918	0.79981	0.79902	0.79905
	3095.12	0.77279	0.77313	0.7724	0.77275	0.77339	0.77317	0.77297	0.77268	0.773	0.77197	0.77306	0.77305	0.77397	0.77317	0.77301	0.77267	0.77367	0.77439	0.77431	0.77352	0.77301	0.77308	0.77341	0.77421	0.77314	0.77422	0.77302	0.77343	0.77301	0.77364	0.77285	0.77283
	3093.19	0.75602	0.75639	0.75568	0.756	0.75665	0.75649	0.75625	0.75592	0.75625	0.75527	0.75637	0.75633	0.75727	0.75643	0.75628	0.75596	0.757	0.7577	0.75766	0.75682	0.75627	0.75636	0.75675	0.75752	0.75645	0.75755	0.7563	0.75676	0.75632	0.75695	0.75616	0.75609
	3091.26	0.74758	0.74796	0.74728	0.74756	0.74822	0.74813	0.74785	0.74748	0.74781	0.74689	0.74799	0.74793	0.74887	0.748	0.74786	0.74758	0.74864	0.74931	0.7493	0.74842	0.74785	0.74794	0.74839	0.74912	0.74805	0.74917	0.74788	0.74839	0.74795	0.74856	0.74779	0.74766
	3089.33	0.7459	0.7463	0.74563	0.74589	0.74655	0.74653	0.74623	0.74581	0.74613	0.74527	0.74636	0.74628	0.74722	0.74633	0.74619	0.74596	0.74702	0.74766	0.74768	0.74678	0.74619	0.74627	0.74678	0.74748	0.74641	0.74755	0.74621	0.74677	0.74633	0.74692	0.74619	0.74601
	3087.41	0.74913	0.74953	0.74889	0.74912	0.74979	0.74981	0.74949	0.74903	0.74935	0.74857	0.74961	0.74953	0.75046	0.74955	0.74941	0.74925	0.75029	0.7509	0.75095	0.75003	0.74942	0.74948	0.75006	0.75072	0.74965	0.75081	0.74943	0.75005	0.74961	0.75016	0.74947	0.74926
	3085.48	0.75522	0.75562	0.75501	0.75519	0.75589	0.75595	0.75561	0.75511	0.75544	0.75472	0.75573	0.75564	0.75655	0.75563	0.75548	0.75539	0.75642	0.75698	0.75707	0.75614	0.75551	0.75554	0.7562	0.75682	0.75575	0.7569	0.75552	0.75617	0.75574	0.75625	0.75562	0.75538
	3083.55	0.76219	0.76259	0.762	0.76212	0.76287	0.76295	0.76258	0.76207	0.76241	0.76174	0.76271	0.76261	0.76352	0.76257	0.76242	0.76239	0.76341	0.76392	0.76404	0.76312	0.76248	0.76246	0.76321	0.76378	0.76271	0.76385	0.76247	0.76315	0.76274	0.7632	0.76262	0.76239
	3081.62	0.76837	0.76877	0.7682	0.76826	0.76907	0.76915	0.76875	0.76824	0.7686	0.76797	0.7689	0.7688	0.76969	0.76873	0.76856	0.76859	0.76962	0.77007	0.77023	0.76931	0.76866	0.76858	0.76943	0.76995	0.76889	0.76998	0.76866	0.76935	0.76895	0.76935	0.76883	0.76864
	3079.69	0.77273	0.77313	0.77259	0.77257	0.77347	0.77352	0.77309	0.7726	0.77298	0.77237	0.77328	0.77316	0.77405	0.77308	0.77288	0.77294	0.774	0.77441	0.77459	0.77367	0.77304	0.77289	0.77382	0.77429	0.77324	0.77428	0.77303	0.77371	0.77333	0.77367	0.77321	0.77307
	3077.76	0.77502	0.77543	0.7749	0.77481	0.77581	0.7758	0.77534	0.7749	0.77531	0.77469	0.7756	0.77546	0.77634	0.77536	0.77514	0.7752	0.77631	0.77668	0.77687	0.77597	0.77534	0.77513	0.77615	0.77657	0.77553	0.77649	0.77535	0.77599	0.77563	0.77592	0.7755	0.77544
	3075.84	0.77578	0.77618	0.77566	0.77552	0.7766	0.77653	0.77604	0.77566	0.77609	0.77545	0.77637	0.77621	0.77708	0.77609	0.77585	0.7759	0.77706	0.7774	0.77761	0.77673	0.77609	0.77585	0.77691	0.77729	0.77626	0.77714	0.77612	0.77672	0.77638	0.7766	0.77623	0.77625
	3073.91	0.77607	0.77647	0.77595	0.77576	0.77692	0.77677	0.77626	0.77595	0.7764	0.77571	0.77667	0.77649	0.77735	0.77636	0.77609	0.77609	0.77733	0.77766	0.77786	0.777	0.77636	0.7761	0.77718	0.77753	0.77652	0.77732	0.77642	0.77697	0.77663	0.77681	0.77647	0.77657
	3071.98	0.77718	0.77758	0.77706	0.77684	0.77805	0.77781	0.7773	0.77706	0.77752	0.77679	0.77778	0.77757	0.77844	0.77744	0.77715	0.77709	0.77841	0.77874	0.77892	0.77808	0.77744	0.77719	0.77826	0.77859	0.77759	0.77832	0.77753	0.77802	0.77769	0.77782	0.77752	0.77769
	3070.05	0.7803	0.78068	0.78016	0.77994	0.78117	0.78083	0.78035	0.78017	0.78062	0.77985	0.78088	0.78065	0.78151	0.78052	0.78022	0.78007	0.78147	0.78181	0.78196	0.78116	0.7805	0.78028	0.78131	0.78163	0.78064	0.78132	0.78062	0.78106	0.78074	0.78082	0.78056	0.78077
	3068.12	0.7862	0.78657	0.78605	0.78584	0.78706	0.78663	0.78618	0.78606	0.7865	0.78569	0.78676	0.7865	0.78737	0.78638	0.78607	0.78583	0.78729	0.78766	0.78778	0.78701	0.78633	0.78616	0.78712	0.78745	0.78646	0.78711	0.78647	0.78688	0.78656	0.7866	0.78638	0.78662
	3066.19	0.79512	0.79546	0.79496	0.79476	0.79594	0.79544	0.79504	0.79496	0.79538	0.79454	0.79563	0.79535	0.79624	0.79524	0.79494	0.7946	0.79612	0.79651	0.79658	0.79586	0.79516	0.79506	0.79593	0.79627	0.79529	0.79591	0.79531	0.7957	0.79538	0.79539	0.7952	0.79546
	3064.26	0.8066	0.80693	0.80644	0.80628	0.80737	0.8068	0.80647	0.80643	0.80681	0.80597	0.80705	0.80676	0.80767	0.80666	0.80639	0.80594	0.8075	0.80793	0.80795	0.80727	0.80655	0.80653	0.8073	0.80766	0.80667	0.8073	0.8067	0.80709	0.80677	0.80675	0.8066	0.80685
	3062.34	0.81953	0.81984	0.81939	0.81925	0.82025	0.81963	0.81937	0.81934	0.81969	0.81885	0.81991	0.81962	0.82055	0.81954	0.81929	0.81875	0.82034	0.82079	0.82077	0.82013	0.81939	0.81944	0.82011	0.8205	0.8195	0.82015	0.81952	0.81995	0.81962	0.81957	0.81945	0.81968
	3060.41	0.83221	0.83252	0.8321	0.83199	0.83289	0.83222	0.83203	0.83201	0.83231	0.83151	0.83252	0.83224	0.8332	0.83218	0.83197	0.83134	0.83294	0.83341	0.83336	0.83274	0.83199	0.83212	0.83269	0.8331	0.83209	0.83277	0.83209	0.83257	0.83223	0.83217	0.83207	0.83229
	3058.48	0.84262	0.84291	0.84253	0.84246	0.84327	0.84256	0.84244	0.8424	0.84267	0.8419	0.84285	0.84259	0.84358	0.84255	0.84238	0.84167	0.84328	0.84376	0.84369	0.84308	0.84232	0.84252	0.84301	0.84345	0.84241	0.84314	0.84237	0.84294	0.84258	0.84252	0.84242	0.84263
	3056.55	0.84875	0.84904	0.8487	0.84865	0.84939	0.84865	0.8486	0.84851	0.84878	0.84803	0.84892	0.84869	0.84971	0.84867	0.84854	0.84777	0.84938	0.84987	0.84978	0.84916	0.84841	0.84866	0.8491	0.84955	0.84849	0.84927	0.8484	0.84906	0.84869	0.84865	0.84852	0.84872
	3054.62	0.84915	0.84945	0.84912	0.84911	0.84981	0.84904	0.84905	0.84888	0.84918	0.84844	0.84926	0.84908	0.85013	0.84909	0.84898	0.84817	0.84979	0.85027	0.85018	0.84953	0.84879	0.84908	0.84948	0.84995	0.84885	0.8497	0.84872	0.84949	0.84908	0.84908	0.84891	0.84912
	3052.69	0.84329	0.84357	0.84326	0.84328	0.84398	0.84319	0.84324	0.84297	0.84333	0.84257	0.84335	0.84323	0.84428	0.84325	0.84315	0.84232	0.84395	0.84443	0.84434	0.84363	0.84293	0.84325	0.84363	0.8441	0.84296	0.84387	0.84279	0.84366	0.84322	0.84327	0.84304	0.84326
	3050.77	0.83166	0.83193	0.8316	0.83168	0.83239	0.83158	0.83167	0.8313	0.83174	0.83092	0.83168	0.83163	0.83268	0.83167	0.83156	0.83073	0.83236	0.83285	0.83276	0.83199	0.83131	0.83165	0.83202	0.83251	0.83132	0.83229	0.83113	0.83207	0.83161	0.83172	0.83141	0.83164
	3048.84	0.81564	0.81588	0.81552	0.81566	0.81641	0.81557	0.8157	0.81521	0.81576	0.81487	0.81562	0.81564	0.81667	0.81569	0.81557	0.81475	0.81638	0.81688	0.81678	0.81595	0.81529	0.81567	0.81602	0.81652	0.81528	0.8163	0.81509	0.81608	0.81558	0.81576	0.81537	0.81562
	3046.91	0.79703	0.79722	0.79682	0.79704	0.79783	0.79696	0.79714	0.79654	0.7972	0.7962	0.79698	0.79706	0.79806	0.79712	0.79697	0.79617	0.7978	0.79832	0.7982	0.79732	0.79667	0.7971	0.79742	0.79794	0.79665	0.79772	0.79647	0.79747	0.79695	0.79721	0.79674	0.79699
	3044.98	0.77762	0.77776	0.7773	0.77761	0.77843	0.77753	0.77777	0.77706	0.77784	0.77672	0.77755	0.77768	0.77862	0.77774	0.77755	0.77678	0.77841	0.77896	0.7788	0.77789	0.77724	0.77773	0.778	0.77855	0.7772	0.77833	0.77706	0.77804	0.7775	0.77784	0.7773	0.77754
	3043.05	0.75884	0.75891	0.75838	0.7588	0.75963	0.7587	0.75902	0.75822	0.7591	0.75786	0.75874	0.75893	0.7598	0.75898	0.75876	0.75801	0.75962	0.76022	0.76001	0.75908	0.75842	0.75899	0.75918	0.75978	0.75836	0.75955	0.75828	0.75922	0.75866	0.75907	0.75849	0.7587
	3041.12	0.74155	0.74156	0.74095	0.74148	0.74231	0.74136	0.74175	0.74087	0.74185	0.7405	0.74143	0.74166	0.74245	0.74171	0.74145	0.74073	0.74232	0.74297	0.7427	0.74176	0.74108	0.74174	0.74185	0.74249	0.74101	0.74226	0.741	0.74187	0.7413	0.74179	0.74116	0.74133
	3039.2	0.72599	0.72594	0.72526	0.72591	0.72671	0.72574	0.72622	0.72527	0.72633	0.72488	0.72586	0.72612	0.72684	0.72616	0.72588	0.72518	0.72674	0.72745	0.7271	0.72617	0.72547	0.72623	0.72623	0.72692	0.72539	0.7267	0.72546	0.72624	0.72566	0.72623	0.72558	0.72568
	3037.27	0.7118	0.7117	0.71093	0.7117	0.71246	0.71149	0.71204	0.71105	0.71217	0.71063	0.71166	0.71194	0.71259	0.71198	0.71167	0.71099	0.71252	0.7133	0.71287	0.71196	0.71123	0.71209	0.71198	0.71272	0.71113	0.71251	0.71128	0.71198	0.7114	0.71205	0.71136	0.71141
	3035.34	0.69809	0.69796	0.6971	0.69799	0.6987	0.69773	0.69834	0.69732	0.6985	0.69689	0.69797	0.69825	0.69884	0.69829	0.69796	0.69729	0.6988	0.69963	0.69913	0.69824	0.69748	0.69844	0.69821	0.69901	0.69738	0.69881	0.6976	0.69821	0.69763	0.69835	0.69764	0.69762
	3033.41	0.68362	0.68348	0.68254	0.68352	0.68418	0.68324	0.68389	0.68285	0.68408	0.68241	0.68353	0.68381	0.68435	0.68385	0.6835	0.68284	0.68433	0.68522	0.68464	0.68377	0.683	0.68403	0.68371	0.68456	0.68288	0.68438	0.68318	0.6837	0.68312	0.68391	0.68318	0.68311
	3031.48	0.667	0.66688	0.66588	0.66692	0.66755	0.66663	0.66729	0.66626	0.66752	0.66582	0.66698	0.66723	0.66775	0.66728	0.66692	0.66626	0.66775	0.66868	0.66805	0.66719	0.66641	0.6675	0.6671	0.66799	0.66628	0.66783	0.66664	0.66708	0.66651	0.66736	0.66661	0.66649
	3029.55	0.64701	0.64693	0.64588	0.64695	0.64756	0.64667	0.64732	0.64631	0.64758	0.64587	0.64707	0.64729	0.64781	0.64735	0.64698	0.64632	0.64782	0.64878	0.64812	0.64726	0.64647	0.64759	0.64715	0.64806	0.64633	0.64793	0.64674	0.64712	0.64656	0.64745	0.64668	0.64653
	3027.62	0.62278	0.62276	0.62169	0.62275	0.62338	0.62252	0.62312	0.62214	0.62341	0.62172	0.62295	0.62312	0.62368	0.62319	0.62282	0.62216	0.62369	0.62466	0.62399	0.62313	0.62234	0.62346	0.62301	0.62393	0.62219	0.62382	0.62263	0.62298	0.62243	0.62334	0.62254	0.62239
	3025.7	0.59406	0.59412	0.59305	0.59405	0.59472	0.5939	0.59442	0.5935	0.59475	0.59308	0.59436	0.59447	0.59508	0.59455	0.59419	0.59352	0.59509	0.59605	0.5954	0.59452	0.59374	0.59483	0.59441	0.59533	0.59359	0.59524	0.59404	0.59437	0.59383	0.59475	0.59393	0.59379
	3023.77	0.56121	0.56134	0.56029	0.56121	0.56195	0.56116	0.56158	0.56072	0.56195	0.56032	0.56163	0.56168	0.56236	0.56178	0.56143	0.56075	0.56236	0.5633	0.56269	0.56179	0.56103	0.56205	0.56169	0.56261	0.56087	0.56253	0.56133	0.56165	0.56112	0.56202	0.56119	0.56108
	3021.84	0.5251	0.52531	0.5243	0.52512	0.52593	0.52516	0.52549	0.52469	0.52589	0.5243	0.52565	0.52563	0.52639	0.52574	0.52542	0.52472	0.52638	0.5273	0.52674	0.5258	0.52506	0.52601	0.52574	0.52664	0.52491	0.52657	0.52535	0.52569	0.52516	0.52604	0.5252	0.52513
	3019.91	0.48695	0.48722	0.48627	0.48696	0.48786	0.48712	0.48734	0.4866	0.48777	0.48622	0.4876	0.48754	0.48837	0.48765	0.48735	0.48664	0.48834	0.48923	0.48874	0.48776	0.48704	0.4879	0.48773	0.48861	0.4869	0.48854	0.48732	0.48767	0.48714	0.48799	0.48716	0.48712
	3017.98	0.44807	0.44839	0.4475	0.44808	0.44905	0.44834	0.44847	0.44779	0.44892	0.44741	0.44882	0.44871	0.44962	0.44882	0.44854	0.44782	0.44957	0.45043	0.45001	0.44898	0.44828	0.44906	0.44899	0.44985	0.44816	0.44978	0.44855	0.44893	0.44839	0.4492	0.44838	0.44838
	3016.05	0.40973	0.41008	0.40926	0.40973	0.41078	0.41009	0.41013	0.40951	0.4106	0.40912	0.41056	0.41042	0.41138	0.41052	0.41027	0.40953	0.41131	0.41216	0.4118	0.41073	0.41004	0.41073	0.41078	0.41161	0.40994	0.41154	0.41031	0.4107	0.41016	0.41093	0.41012	0.41017
	3014.13	0.37302	0.3734	0.37264	0.37302	0.37413	0.37346	0.37341	0.37285	0.3739	0.37246	0.37392	0.37375	0.37476	0.37384	0.37361	0.37286	0.37467	0.3755	0.3752	0.37409	0.37342	0.37403	0.37418	0.37499	0.37333	0.37491	0.37368	0.37409	0.37354	0.37427	0.37349	0.37357
	3012.2	0.33881	0.33921	0.33851	0.33881	0.33997	0.33932	0.3392	0.33869	0.33971	0.33829	0.33978	0.33958	0.34063	0.33966	0.33945	0.33869	0.34052	0.34134	0.34109	0.33994	0.33929	0.33983	0.34007	0.34086	0.33922	0.34077	0.33954	0.33997	0.33941	0.3401	0.33934	0.33945
	3010.27	0.30775	0.30816	0.30751	0.30774	0.30895	0.30831	0.30813	0.30767	0.30865	0.30726	0.30876	0.30855	0.30963	0.30861	0.30842	0.30766	0.3095	0.31032	0.31011	0.30891	0.30829	0.30876	0.30909	0.30986	0.30824	0.30977	0.30853	0.30897	0.3084	0.30907	0.30833	0.30847
	3008.34	0.28024	0.28067	0.28006	0.28024	0.28148	0.28086	0.28061	0.2802	0.28116	0.27978	0.2813	0.28108	0.28218	0.28112	0.28095	0.28018	0.28202	0.28285	0.28267	0.28144	0.28084	0.28125	0.28166	0.28241	0.2808	0.28231	0.28108	0.28152	0.28095	0.28159	0.28087	0.28103
	3006.41	0.25652	0.25695	0.25639	0.25652	0.25779	0.25718	0.25687	0.25651	0.25744	0.25608	0.25761	0.25737	0.2585	0.2574	0.25724	0.25647	0.25832	0.25915	0.259	0.25773	0.25715	0.25752	0.25799	0.25872	0.25714	0.25861	0.25739	0.25784	0.25726	0.25788	0.25718	0.25735
	3004.48	0.23661	0.23705	0.23652	0.23662	0.23791	0.23731	0.23694	0.23663	0.23753	0.2362	0.23773	0.23749	0.23863	0.23749	0.23735	0.23659	0.23843	0.23927	0.23914	0.23784	0.23728	0.2376	0.23814	0.23885	0.23728	0.23873	0.23751	0.23797	0.23738	0.23798	0.2373	0.23749
	3002.56	0.22042	0.22087	0.22037	0.22044	0.22174	0.22116	0.22073	0.22048	0.22135	0.22003	0.22156	0.22132	0.22248	0.22131	0.22118	0.22042	0.22225	0.2231	0.22298	0.22166	0.22113	0.2214	0.222	0.22268	0.22113	0.22256	0.22135	0.22181	0.22123	0.22181	0.22113	0.22134
	3000.63	0.20774	0.2082	0.20773	0.20778	0.20909	0.20851	0.20802	0.20782	0.20866	0.20737	0.2089	0.20865	0.20983	0.20862	0.2085	0.20775	0.20959	0.21043	0.21033	0.20898	0.20848	0.20871	0.20936	0.21002	0.20849	0.20989	0.20869	0.20915	0.20857	0.20913	0.20847	0.2087
	2998.7	0.19827	0.19875	0.19829	0.19832	0.19964	0.19906	0.19853	0.19838	0.19919	0.19792	0.19945	0.19919	0.20039	0.19915	0.19903	0.1983	0.20013	0.20096	0.20088	0.19952	0.19904	0.19922	0.19993	0.20056	0.19905	0.20043	0.19924	0.1997	0.19912	0.19967	0.19901	0.19925
	2996.77	0.19166	0.19215	0.19171	0.19172	0.19305	0.19247	0.19189	0.19178	0.19256	0.19132	0.19284	0.19258	0.1938	0.19252	0.19241	0.19169	0.19352	0.19434	0.19428	0.19291	0.19244	0.19259	0.19334	0.19396	0.19246	0.19382	0.19264	0.1931	0.19253	0.19306	0.1924	0.19266
	2994.84	0.18752	0.18802	0.18759	0.18758	0.18892	0.18834	0.18771	0.18765	0.1884	0.18718	0.18871	0.18843	0.18967	0.18836	0.18826	0.18755	0.18939	0.19019	0.19014	0.18877	0.18832	0.18842	0.18922	0.18981	0.18834	0.18968	0.1885	0.18896	0.1884	0.18892	0.18825	0.18854
	2992.91	0.18545	0.18598	0.18555	0.18552	0.18687	0.18628	0.18562	0.1856	0.18632	0.18513	0.18664	0.18636	0.18763	0.18628	0.18619	0.18549	0.18734	0.18811	0.18808	0.1867	0.18627	0.18633	0.18718	0.18775	0.18628	0.18761	0.18644	0.18691	0.18635	0.18685	0.18618	0.18649
	2990.98	0.18509	0.18564	0.18521	0.18517	0.18653	0.18593	0.18524	0.18526	0.18595	0.18478	0.18628	0.18599	0.18729	0.18591	0.18581	0.18514	0.18699	0.18773	0.18772	0.18635	0.18593	0.18594	0.18684	0.18739	0.18593	0.18725	0.18608	0.18655	0.18601	0.18649	0.18581	0.18614
	2989.06	0.1861	0.18667	0.18623	0.18617	0.18755	0.18694	0.18622	0.18627	0.18693	0.1858	0.18728	0.18699	0.18831	0.18689	0.1868	0.18614	0.188	0.18871	0.18872	0.18735	0.18694	0.18692	0.18785	0.18839	0.18694	0.18826	0.18708	0.18756	0.18703	0.18749	0.18681	0.18715
	2987.13	0.18816	0.18876	0.18831	0.18823	0.18963	0.189	0.18827	0.18835	0.18898	0.18787	0.18934	0.18904	0.19039	0.18894	0.18885	0.18819	0.19007	0.19075	0.19078	0.18942	0.18901	0.18895	0.18992	0.19045	0.18901	0.19032	0.18914	0.18962	0.1891	0.18954	0.18886	0.18923
	2985.2	0.19102	0.19165	0.19119	0.19109	0.19251	0.19187	0.19112	0.19122	0.19182	0.19075	0.1922	0.1919	0.19326	0.19178	0.1917	0.19104	0.19294	0.19359	0.19363	0.19228	0.19188	0.19179	0.19279	0.19331	0.19186	0.19317	0.19199	0.19248	0.19197	0.19239	0.19171	0.19209
	2983.27	0.19445	0.19511	0.19464	0.19452	0.19595	0.1953	0.19455	0.19466	0.19524	0.19419	0.19562	0.19533	0.1967	0.1952	0.19511	0.19447	0.19638	0.197	0.19705	0.1957	0.19532	0.1952	0.19622	0.19674	0.19529	0.1966	0.19541	0.19591	0.19541	0.19581	0.19512	0.19552
	2981.34	0.19825	0.19894	0.19846	0.19832	0.19977	0.19911	0.19834	0.19847	0.19903	0.19801	0.19942	0.19912	0.20051	0.19898	0.1989	0.19825	0.20018	0.20078	0.20085	0.1995	0.19913	0.19897	0.20001	0.20054	0.19909	0.2004	0.1992	0.1997	0.19921	0.1996	0.19891	0.19932
	2979.41	0.20223	0.20294	0.20245	0.2023	0.20376	0.20309	0.20232	0.20246	0.203	0.202	0.20339	0.2031	0.2045	0.20294	0.20287	0.20222	0.20415	0.20474	0.20482	0.20347	0.2031	0.20294	0.20397	0.20452	0.20306	0.20437	0.20317	0.20367	0.20319	0.20356	0.20288	0.2033
	2977.49	0.2062	0.20693	0.20643	0.20626	0.20774	0.20706	0.20629	0.20643	0.20695	0.20598	0.20736	0.20707	0.20846	0.2069	0.20683	0.20617	0.2081	0.20869	0.20877	0.20743	0.20707	0.20689	0.20792	0.20849	0.20702	0.20832	0.20712	0.20763	0.20715	0.20751	0.20683	0.20726
	2975.56	0.20996	0.2107	0.2102	0.21002	0.2115	0.21083	0.21005	0.2102	0.21071	0.20974	0.21111	0.21083	0.21222	0.21064	0.21057	0.20991	0.21185	0.21243	0.21252	0.21117	0.21082	0.21064	0.21166	0.21224	0.21077	0.21207	0.21086	0.21137	0.2109	0.21125	0.21057	0.211
	2973.63	0.21331	0.21405	0.21356	0.21336	0.21486	0.21417	0.21339	0.21355	0.21405	0.21309	0.21445	0.21418	0.21556	0.21397	0.21391	0.21325	0.21518	0.21577	0.21585	0.21451	0.21416	0.21398	0.21499	0.21558	0.21411	0.21539	0.21418	0.2147	0.21423	0.21458	0.2139	0.21433
	2971.7	0.21606	0.21679	0.2163	0.2161	0.2176	0.21691	0.21613	0.21629	0.21678	0.21583	0.21719	0.21691	0.21829	0.2167	0.21663	0.21597	0.21789	0.21849	0.21858	0.21723	0.21689	0.21671	0.2177	0.21831	0.21683	0.2181	0.2169	0.21742	0.21695	0.2173	0.21662	0.21705
	2969.77	0.21801	0.21874	0.21825	0.21805	0.21955	0.21886	0.21808	0.21824	0.21873	0.21777	0.21913	0.21886	0.22023	0.21865	0.21857	0.21791	0.21982	0.22043	0.22051	0.21917	0.21882	0.21866	0.21963	0.22024	0.21876	0.22002	0.21883	0.21934	0.21888	0.21924	0.21855	0.21898
	2967.84	0.21903	0.21974	0.21926	0.21906	0.22056	0.21987	0.21909	0.21925	0.21974	0.21877	0.22015	0.21987	0.22123	0.21966	0.21957	0.21892	0.22082	0.22143	0.22151	0.22017	0.21982	0.21967	0.22063	0.22124	0.21975	0.22101	0.21982	0.22034	0.21988	0.22024	0.21955	0.21997
	2965.92	0.21903	0.21972	0.21924	0.21905	0.22054	0.21985	0.21908	0.21923	0.21973	0.21874	0.22013	0.21986	0.22121	0.21964	0.21955	0.2189	0.22079	0.22142	0.22149	0.22014	0.21979	0.21967	0.2206	0.22122	0.21972	0.22097	0.21979	0.22031	0.21985	0.22023	0.21953	0.21994
	2963.99	0.21796	0.21863	0.21816	0.21798	0.21947	0.21877	0.21801	0.21815	0.21867	0.21765	0.21907	0.21879	0.22012	0.21858	0.21847	0.21784	0.21971	0.22035	0.22041	0.21907	0.21871	0.2186	0.21953	0.22014	0.21864	0.21988	0.21871	0.21923	0.21877	0.21917	0.21845	0.21886
	2962.06	0.21588	0.21653	0.21605	0.21589	0.21737	0.21668	0.21593	0.21605	0.21659	0.21554	0.21698	0.21671	0.21802	0.2165	0.21638	0.21576	0.21762	0.21826	0.21831	0.21697	0.2166	0.21652	0.21743	0.21804	0.21654	0.21778	0.21661	0.21713	0.21667	0.21709	0.21636	0.21676
	2960.13	0.21287	0.21349	0.21302	0.21287	0.21434	0.21366	0.21291	0.21302	0.21358	0.2125	0.21397	0.21369	0.21499	0.21349	0.21337	0.21275	0.2146	0.21525	0.21529	0.21395	0.21357	0.21351	0.21442	0.21502	0.21351	0.21476	0.21359	0.21411	0.21365	0.21408	0.21335	0.21374
	2958.2	0.20907	0.20967	0.2092	0.20907	0.21053	0.20985	0.20912	0.2092	0.20979	0.20869	0.21017	0.2099	0.21118	0.2097	0.20958	0.20897	0.21081	0.21147	0.21149	0.21015	0.20976	0.20972	0.21062	0.21122	0.20971	0.21096	0.20979	0.21031	0.20985	0.2103	0.20956	0.20993
	2956.27	0.20466	0.20524	0.20476	0.20465	0.20611	0.20544	0.20471	0.20477	0.20539	0.20426	0.20577	0.20549	0.20675	0.2053	0.20518	0.20457	0.2064	0.20707	0.20707	0.20573	0.20534	0.20532	0.20621	0.2068	0.2053	0.20656	0.20538	0.2059	0.20544	0.20589	0.20515	0.20551
	2954.34	0.19981	0.20038	0.1999	0.1998	0.20125	0.20059	0.19987	0.19991	0.20055	0.1994	0.20093	0.20064	0.20189	0.20047	0.20035	0.19974	0.20157	0.20224	0.20222	0.20089	0.20049	0.20048	0.20137	0.20196	0.20046	0.20173	0.20055	0.20106	0.2006	0.20106	0.20032	0.20067
	2952.42	0.19471	0.19527	0.19478	0.1947	0.19614	0.1955	0.19478	0.1948	0.19547	0.1943	0.19584	0.19555	0.19679	0.19538	0.19527	0.19465	0.19648	0.19716	0.19713	0.19579	0.19539	0.1954	0.19628	0.19687	0.19538	0.19665	0.19546	0.19597	0.19551	0.19598	0.19524	0.19557
	2950.49	0.18953	0.19007	0.18959	0.18951	0.19095	0.19032	0.1896	0.18961	0.19029	0.18912	0.19066	0.19037	0.19159	0.1902	0.19011	0.18948	0.1913	0.19199	0.19195	0.19061	0.19021	0.19023	0.1911	0.19169	0.19021	0.19149	0.19029	0.1908	0.19034	0.1908	0.19007	0.19039
	2948.56	0.1844	0.18494	0.18446	0.18439	0.18582	0.1852	0.18449	0.18449	0.18518	0.184	0.18554	0.18524	0.18647	0.18508	0.185	0.18437	0.18619	0.18689	0.18684	0.1855	0.18509	0.18512	0.18598	0.18657	0.18511	0.18639	0.18519	0.18569	0.18523	0.18569	0.18497	0.18526
	2946.63	0.17945	0.17999	0.17951	0.17944	0.18087	0.18026	0.17954	0.17954	0.18024	0.17906	0.1806	0.18029	0.18152	0.18014	0.18007	0.17943	0.18124	0.18195	0.1819	0.18056	0.18016	0.18018	0.18105	0.18163	0.18018	0.18147	0.18026	0.18075	0.1803	0.18075	0.18003	0.18032
	2944.7	0.17475	0.1753	0.17482	0.17476	0.17618	0.17557	0.17486	0.17486	0.17555	0.17438	0.17591	0.1756	0.17683	0.17545	0.17539	0.17475	0.17656	0.17728	0.17722	0.17588	0.17548	0.1755	0.17637	0.17696	0.17552	0.1768	0.17558	0.17608	0.17562	0.17607	0.17536	0.17563
	2942.77	0.17037	0.17092	0.17045	0.17038	0.17181	0.1712	0.17049	0.1705	0.17118	0.17002	0.17154	0.17122	0.17246	0.17107	0.17103	0.17038	0.17218	0.17291	0.17285	0.17152	0.17112	0.17114	0.17201	0.17259	0.17117	0.17245	0.17122	0.17171	0.17126	0.1717	0.171	0.17127
	2940.85	0.16632	0.16688	0.16641	0.16634	0.16776	0.16717	0.16644	0.16647	0.16714	0.16599	0.1675	0.16718	0.16842	0.16703	0.16699	0.16634	0.16814	0.16888	0.16882	0.16749	0.1671	0.1671	0.16798	0.16856	0.16715	0.16843	0.16719	0.16768	0.16723	0.16766	0.16696	0.16723
	2938.92	0.1626	0.16317	0.1627	0.16263	0.16405	0.16346	0.16272	0.16276	0.16343	0.16229	0.16379	0.16346	0.16471	0.16331	0.16327	0.16263	0.16443	0.16517	0.16512	0.16379	0.1634	0.16339	0.16429	0.16485	0.16345	0.16474	0.16349	0.16397	0.16353	0.16395	0.16326	0.16353
	2936.99	0.15918	0.15976	0.1593	0.15922	0.16064	0.16005	0.1593	0.15936	0.16002	0.15888	0.16037	0.16004	0.16131	0.15989	0.15986	0.15921	0.16101	0.16176	0.16171	0.16038	0.16	0.15998	0.16089	0.16145	0.16005	0.16134	0.16008	0.16056	0.16012	0.16054	0.15985	0.16013
	2935.06	0.15602	0.15661	0.15616	0.15607	0.15749	0.1569	0.15614	0.15623	0.15687	0.15574	0.15722	0.15689	0.15817	0.15673	0.1567	0.15606	0.15786	0.15861	0.15857	0.15724	0.15687	0.15683	0.15776	0.15831	0.15691	0.1582	0.15693	0.15741	0.15698	0.1574	0.1567	0.15699
	2933.13	0.15309	0.15369	0.15325	0.15315	0.15457	0.15398	0.15321	0.15331	0.15395	0.15282	0.1543	0.15396	0.15525	0.15381	0.15377	0.15314	0.15494	0.15568	0.15566	0.15433	0.15396	0.15391	0.15485	0.1554	0.15399	0.15528	0.15401	0.15449	0.15406	0.15448	0.15378	0.15409
	2931.2	0.15036	0.15098	0.15054	0.15044	0.15186	0.15127	0.15048	0.1506	0.15123	0.1501	0.15158	0.15124	0.15254	0.15108	0.15104	0.15042	0.15223	0.15296	0.15295	0.15161	0.15125	0.15119	0.15214	0.15269	0.15128	0.15257	0.15129	0.15177	0.15135	0.15176	0.15106	0.15138
	2929.28	0.14784	0.14847	0.14804	0.14793	0.14935	0.14876	0.14796	0.1481	0.14871	0.14759	0.14907	0.14872	0.15003	0.14857	0.14851	0.14791	0.14972	0.15044	0.15044	0.1491	0.14874	0.14868	0.14963	0.15019	0.14877	0.15005	0.14878	0.14926	0.14884	0.14925	0.14855	0.14888
	2927.35	0.14555	0.1462	0.14577	0.14565	0.14707	0.14648	0.14567	0.14582	0.14643	0.14531	0.14679	0.14644	0.14776	0.14629	0.14622	0.14564	0.14744	0.14816	0.14817	0.14682	0.14646	0.1464	0.14736	0.14792	0.14649	0.14777	0.1465	0.14699	0.14656	0.14697	0.14627	0.14662
	2925.42	0.14355	0.14421	0.14378	0.14365	0.14508	0.14448	0.14367	0.14383	0.14443	0.14331	0.1448	0.14445	0.14576	0.1443	0.14421	0.14364	0.14546	0.14615	0.14617	0.14482	0.14447	0.1444	0.14536	0.14594	0.1445	0.14576	0.14451	0.145	0.14456	0.14497	0.14427	0.14463
	2923.49	0.14191	0.14258	0.14215	0.14201	0.14344	0.14285	0.14203	0.14219	0.14279	0.14167	0.14316	0.14281	0.14412	0.14266	0.14255	0.14201	0.14382	0.1445	0.14453	0.14318	0.14282	0.14275	0.14372	0.14431	0.14286	0.14411	0.14287	0.14337	0.14291	0.14333	0.14262	0.14299
	2921.56	0.1407	0.14138	0.14095	0.1408	0.14224	0.14164	0.14082	0.14097	0.14157	0.14045	0.14195	0.1416	0.14291	0.14145	0.14133	0.1408	0.14262	0.14328	0.14332	0.14196	0.14161	0.14154	0.1425	0.14311	0.14165	0.14288	0.14167	0.14217	0.14169	0.14212	0.14141	0.14179
	2919.63	0.13999	0.14067	0.14025	0.14008	0.14152	0.14092	0.1401	0.14025	0.14085	0.13973	0.14123	0.14088	0.14219	0.14074	0.1406	0.14008	0.1419	0.14255	0.1426	0.14124	0.14089	0.14081	0.14178	0.14239	0.14093	0.14214	0.14095	0.14146	0.14096	0.1414	0.14069	0.14107
	2917.7	0.1398	0.14049	0.14006	0.13988	0.14133	0.14073	0.13991	0.14005	0.14065	0.13954	0.14103	0.14068	0.14199	0.14056	0.1404	0.13989	0.14171	0.14235	0.1424	0.14104	0.14068	0.14061	0.14157	0.1422	0.14073	0.14193	0.14076	0.14127	0.14075	0.1412	0.14049	0.14087
	2915.78	0.14012	0.14082	0.14039	0.14019	0.14165	0.14105	0.14023	0.14036	0.14097	0.13985	0.14135	0.141	0.14231	0.14088	0.14071	0.1402	0.14202	0.14265	0.14271	0.14135	0.14099	0.14092	0.14188	0.14251	0.14104	0.14223	0.14108	0.1416	0.14106	0.14151	0.1408	0.14118
	2913.85	0.14089	0.14159	0.14116	0.14095	0.14242	0.14181	0.14099	0.14112	0.14173	0.14061	0.14211	0.14176	0.14307	0.14165	0.14147	0.14096	0.14277	0.1434	0.14346	0.1421	0.14174	0.14167	0.14262	0.14326	0.1418	0.14297	0.14184	0.14236	0.1418	0.14227	0.14156	0.14193
	2911.92	0.14199	0.14268	0.14225	0.14203	0.14351	0.14289	0.14208	0.14219	0.14281	0.1417	0.14319	0.14284	0.14415	0.14274	0.14255	0.14203	0.14385	0.14447	0.14454	0.14318	0.14282	0.14274	0.14369	0.14433	0.14287	0.14404	0.14292	0.14344	0.14287	0.14336	0.14264	0.143
	2909.99	0.14323	0.14392	0.14349	0.14326	0.14475	0.14413	0.14332	0.14342	0.14405	0.14293	0.14442	0.14408	0.14539	0.14398	0.14379	0.14326	0.14507	0.14569	0.14577	0.14441	0.14405	0.14396	0.14491	0.14555	0.1441	0.14526	0.14416	0.14468	0.14408	0.14459	0.14387	0.14423
	2908.06	0.14443	0.14511	0.14468	0.14444	0.14593	0.14531	0.14451	0.1446	0.14523	0.14411	0.14559	0.14526	0.14658	0.14516	0.14497	0.14444	0.14624	0.14686	0.14694	0.14558	0.14522	0.14512	0.14608	0.14671	0.14528	0.14643	0.14534	0.14585	0.14525	0.14577	0.14505	0.1454
	2906.13	0.14536	0.14604	0.1456	0.14536	0.14686	0.14624	0.14543	0.14552	0.14615	0.14503	0.14651	0.14618	0.1475	0.14608	0.14589	0.14535	0.14714	0.14778	0.14786	0.1465	0.14613	0.14603	0.14699	0.14762	0.14619	0.14735	0.14626	0.14677	0.14616	0.14669	0.14597	0.14631
	2904.21	0.14584	0.14651	0.14607	0.14583	0.14733	0.14671	0.1459	0.14599	0.14662	0.14549	0.14697	0.14664	0.14797	0.14654	0.14636	0.1458	0.14759	0.14824	0.14832	0.14696	0.14659	0.14648	0.14745	0.14807	0.14665	0.14781	0.14672	0.14722	0.14661	0.14715	0.14643	0.14677
	2902.28	0.14573	0.14638	0.14595	0.1457	0.14721	0.14658	0.14577	0.14586	0.14649	0.14536	0.14684	0.14651	0.14784	0.1464	0.14623	0.14567	0.14745	0.1481	0.14819	0.14683	0.14646	0.14633	0.14731	0.14792	0.14652	0.14768	0.14659	0.14708	0.14648	0.14701	0.14629	0.14663
	2900.35	0.14494	0.14559	0.14515	0.14491	0.14642	0.14579	0.14497	0.14506	0.14569	0.14456	0.14604	0.14571	0.14704	0.1456	0.14544	0.14487	0.14664	0.1473	0.14739	0.14603	0.14565	0.14552	0.14651	0.14711	0.14571	0.14688	0.14578	0.14627	0.14567	0.1462	0.14548	0.14583
	2898.42	0.1435	0.14414	0.14369	0.14346	0.14497	0.14434	0.14352	0.1436	0.14423	0.1431	0.14458	0.14425	0.14559	0.14413	0.14398	0.14341	0.14518	0.14584	0.14594	0.14457	0.14419	0.14405	0.14505	0.14565	0.14425	0.14543	0.14432	0.14481	0.14422	0.14473	0.14402	0.14437
	2896.49	0.14149	0.14212	0.14167	0.14144	0.14295	0.14233	0.14149	0.14158	0.1422	0.14107	0.14255	0.14223	0.14356	0.14209	0.14196	0.14139	0.14315	0.14382	0.14392	0.14255	0.14216	0.14202	0.14303	0.14362	0.14222	0.14341	0.1423	0.14277	0.14219	0.1427	0.14199	0.14234
	2894.56	0.13907	0.13969	0.13923	0.13901	0.14052	0.1399	0.13905	0.13915	0.13976	0.13863	0.14011	0.13979	0.14113	0.13964	0.13952	0.13896	0.14071	0.14138	0.14149	0.14011	0.13972	0.13957	0.14059	0.14118	0.13978	0.14097	0.13985	0.14033	0.13976	0.14025	0.13954	0.1399
	2892.64	0.13643	0.13705	0.13657	0.13636	0.13787	0.13726	0.1364	0.1365	0.1371	0.13598	0.13746	0.13714	0.13847	0.13698	0.13686	0.13631	0.13807	0.13873	0.13884	0.13745	0.13707	0.13691	0.13794	0.13853	0.13712	0.13832	0.13719	0.13767	0.13712	0.13759	0.13688	0.13725
	2890.71	0.13377	0.1344	0.13391	0.13371	0.13521	0.1346	0.13373	0.13385	0.13443	0.13332	0.13479	0.13448	0.13581	0.13431	0.1342	0.13365	0.13541	0.13607	0.13618	0.13479	0.13441	0.13424	0.13529	0.13587	0.13445	0.13566	0.13453	0.135	0.13447	0.13492	0.13421	0.13459
	2888.78	0.1313	0.13193	0.13144	0.13123	0.13274	0.13214	0.13125	0.13138	0.13195	0.13084	0.13232	0.13201	0.13333	0.13183	0.13172	0.13119	0.13295	0.13359	0.13371	0.13231	0.13193	0.13176	0.13281	0.1334	0.13197	0.13318	0.13204	0.13251	0.13201	0.13243	0.13172	0.13211
	2886.85	0.12917	0.12981	0.12931	0.1291	0.13061	0.13001	0.12912	0.12926	0.12981	0.1287	0.13019	0.12988	0.1312	0.12969	0.12958	0.12906	0.13083	0.13146	0.13158	0.13017	0.1298	0.12962	0.13068	0.13127	0.12984	0.13105	0.12991	0.13038	0.12989	0.13029	0.12959	0.12998
	2884.92	0.1275	0.12815	0.12764	0.12743	0.12894	0.12834	0.12744	0.12759	0.12812	0.12703	0.12852	0.1282	0.12953	0.12801	0.12791	0.12739	0.12917	0.12979	0.12991	0.1285	0.12813	0.12794	0.12901	0.1296	0.12817	0.12937	0.12823	0.1287	0.12823	0.12861	0.12791	0.12832
	2882.99	0.12635	0.12701	0.1265	0.12629	0.1278	0.1272	0.12629	0.12645	0.12697	0.12588	0.12737	0.12706	0.12839	0.12686	0.12676	0.12625	0.12803	0.12864	0.12877	0.12735	0.12699	0.12679	0.12786	0.12845	0.12702	0.12823	0.12708	0.12755	0.12709	0.12746	0.12677	0.12718
	2881.06	0.12576	0.12643	0.12592	0.1257	0.12721	0.12662	0.12569	0.12587	0.12638	0.1253	0.12679	0.12647	0.12781	0.12627	0.12617	0.12567	0.12746	0.12805	0.12819	0.12677	0.12641	0.12619	0.12727	0.12786	0.12644	0.12764	0.12649	0.12697	0.12651	0.12687	0.12618	0.1266
	2879.14	0.12573	0.12641	0.1259	0.12567	0.12719	0.1266	0.12566	0.12586	0.12635	0.12528	0.12677	0.12644	0.12779	0.12624	0.12614	0.12565	0.12744	0.12802	0.12816	0.12674	0.12639	0.12616	0.12725	0.12783	0.12642	0.12761	0.12646	0.12695	0.1265	0.12684	0.12616	0.12658
	2877.21	0.12626	0.12693	0.12644	0.12619	0.12772	0.12712	0.12618	0.12639	0.12687	0.12581	0.1273	0.12696	0.12832	0.12677	0.12667	0.12618	0.12798	0.12855	0.12869	0.12728	0.12692	0.12668	0.12778	0.12836	0.12695	0.12814	0.12699	0.12748	0.12703	0.12737	0.1267	0.12711
	2875.28	0.12732	0.128	0.12752	0.12725	0.12879	0.12819	0.12724	0.12745	0.12793	0.12688	0.12837	0.12803	0.12939	0.12783	0.12773	0.12724	0.12905	0.12962	0.12975	0.12835	0.12799	0.12775	0.12884	0.12942	0.12803	0.12921	0.12805	0.12855	0.1281	0.12844	0.12777	0.12819
	2873.35	0.12891	0.12959	0.12912	0.12884	0.13038	0.12978	0.12883	0.12904	0.12951	0.12848	0.12996	0.12961	0.13098	0.12942	0.12932	0.12883	0.13065	0.1312	0.13134	0.12994	0.12958	0.12934	0.13043	0.131	0.12963	0.13081	0.12964	0.13014	0.12969	0.13003	0.12937	0.12978
	2871.42	0.13101	0.13169	0.13123	0.13093	0.13248	0.13188	0.13093	0.13114	0.13161	0.13059	0.13206	0.1317	0.13309	0.13152	0.13143	0.13093	0.13275	0.1333	0.13343	0.13204	0.13169	0.13144	0.13254	0.1331	0.13174	0.13291	0.13175	0.13225	0.13179	0.13213	0.13147	0.13189
	2869.49	0.13359	0.13427	0.13382	0.13351	0.13506	0.13446	0.13351	0.13372	0.13419	0.13317	0.13465	0.13428	0.13567	0.1341	0.13401	0.13351	0.13534	0.13589	0.13601	0.13462	0.13427	0.13403	0.13513	0.13568	0.13433	0.1355	0.13433	0.13483	0.13438	0.13472	0.13406	0.13448
	2867.57	0.13662	0.1373	0.13686	0.13653	0.13809	0.13749	0.13653	0.13674	0.13721	0.13621	0.13768	0.1373	0.1387	0.13713	0.13705	0.13653	0.13837	0.13892	0.13903	0.13765	0.13731	0.13706	0.13816	0.1387	0.13737	0.13854	0.13736	0.13786	0.1374	0.13776	0.13709	0.13751
	2865.64	0.14003	0.14071	0.14027	0.13993	0.1415	0.14089	0.13994	0.14015	0.14061	0.13962	0.14109	0.1407	0.14211	0.14053	0.14046	0.13993	0.14178	0.14232	0.14243	0.14105	0.14072	0.14047	0.14158	0.14211	0.14078	0.14195	0.14077	0.14127	0.1408	0.14117	0.1405	0.14092
	2863.71	0.14371	0.14441	0.14397	0.14361	0.14519	0.14458	0.14362	0.14384	0.1443	0.14331	0.14478	0.14439	0.14581	0.14422	0.14415	0.14361	0.14547	0.14601	0.14612	0.14474	0.14441	0.14417	0.14528	0.1458	0.14447	0.14564	0.14446	0.14496	0.14449	0.14487	0.14419	0.14461
	2861.78	0.14756	0.14826	0.14783	0.14746	0.14905	0.14843	0.14747	0.14769	0.14815	0.14715	0.14864	0.14823	0.14966	0.14807	0.148	0.14745	0.14933	0.14986	0.14996	0.14858	0.14826	0.14803	0.14914	0.14966	0.14833	0.1495	0.14832	0.14881	0.14834	0.14872	0.14803	0.14847
	2859.85	0.15142	0.15213	0.1517	0.15131	0.15291	0.15229	0.15133	0.15156	0.15201	0.15101	0.1525	0.15209	0.15352	0.15193	0.15186	0.15131	0.15319	0.15371	0.15383	0.15244	0.15212	0.15189	0.15302	0.15353	0.15219	0.15336	0.15218	0.15268	0.1522	0.15259	0.15189	0.15233
	2857.92	0.15513	0.15586	0.15542	0.15503	0.15663	0.156	0.15505	0.15528	0.15573	0.15472	0.15622	0.15581	0.15724	0.15565	0.15558	0.15502	0.15691	0.15742	0.15755	0.15615	0.15584	0.15561	0.15674	0.15725	0.1559	0.15707	0.1559	0.1564	0.15592	0.15631	0.1556	0.15605
	2856	0.15854	0.15928	0.15885	0.15845	0.16005	0.15941	0.15846	0.1587	0.15915	0.15813	0.15964	0.15923	0.16066	0.15907	0.15899	0.15844	0.16033	0.16084	0.16097	0.15956	0.15926	0.15903	0.16017	0.16067	0.15932	0.16049	0.15933	0.15983	0.15934	0.15973	0.15902	0.15948
	2854.07	0.16153	0.16228	0.16185	0.16144	0.16304	0.16241	0.16145	0.1617	0.16215	0.16112	0.16264	0.16222	0.16366	0.16207	0.16198	0.16143	0.16333	0.16382	0.16397	0.16255	0.16226	0.16202	0.16317	0.16367	0.16232	0.16348	0.16233	0.16283	0.16234	0.16272	0.16201	0.16248
	2852.14	0.164	0.16477	0.16434	0.16392	0.16553	0.16489	0.16393	0.16419	0.16463	0.1636	0.16513	0.16471	0.16614	0.16456	0.16446	0.16392	0.16582	0.1663	0.16646	0.16503	0.16474	0.1645	0.16566	0.16616	0.1648	0.16596	0.16482	0.16532	0.16483	0.1652	0.1645	0.16496
	2850.21	0.16593	0.16671	0.16628	0.16586	0.16746	0.16682	0.16586	0.16613	0.16657	0.16554	0.16706	0.16664	0.16808	0.1665	0.16638	0.16586	0.16776	0.16822	0.16841	0.16697	0.16668	0.16643	0.16759	0.1681	0.16674	0.1679	0.16676	0.16726	0.16676	0.16713	0.16643	0.1669
	2848.28	0.16733	0.16812	0.1677	0.16727	0.16887	0.16823	0.16726	0.16754	0.16798	0.16695	0.16847	0.16805	0.16948	0.1679	0.16778	0.16727	0.16916	0.16962	0.16982	0.16837	0.16809	0.16783	0.169	0.1695	0.16815	0.1693	0.16817	0.16868	0.16818	0.16852	0.16784	0.16831
	2846.35	0.16828	0.16907	0.16866	0.16822	0.16982	0.16918	0.1682	0.16849	0.16893	0.16791	0.16942	0.169	0.17043	0.16886	0.16872	0.16823	0.17012	0.17056	0.17077	0.16932	0.16904	0.16877	0.16995	0.17045	0.1691	0.17025	0.16912	0.16963	0.16913	0.16947	0.16879	0.16927
	2844.42	0.16889	0.16969	0.16928	0.16885	0.17044	0.16981	0.16881	0.16911	0.16954	0.16854	0.17003	0.16962	0.17105	0.16947	0.16933	0.16885	0.17073	0.17116	0.17138	0.16994	0.16967	0.16938	0.17057	0.17106	0.16973	0.17086	0.16974	0.17026	0.16975	0.17008	0.16941	0.16989
	2842.5	0.16934	0.17014	0.16974	0.1693	0.17089	0.17026	0.16924	0.16956	0.16998	0.16901	0.17048	0.17006	0.1715	0.16992	0.16977	0.16931	0.17118	0.1716	0.17183	0.17039	0.17013	0.16981	0.17101	0.1715	0.17018	0.1713	0.17018	0.17071	0.1702	0.17052	0.16986	0.17034
	2840.57	0.1698	0.1706	0.17022	0.16977	0.17136	0.17074	0.16969	0.17003	0.17043	0.16949	0.17094	0.17052	0.17196	0.17038	0.17023	0.16978	0.17165	0.17205	0.17228	0.17086	0.17061	0.17027	0.17148	0.17196	0.17066	0.17176	0.17064	0.17117	0.17067	0.17097	0.17032	0.17081
	2838.64	0.1705	0.1713	0.17093	0.17047	0.17206	0.17144	0.17038	0.17073	0.17112	0.1702	0.17164	0.17122	0.17266	0.17107	0.17092	0.17048	0.17234	0.17273	0.17297	0.17156	0.17132	0.17095	0.17218	0.17265	0.17137	0.17245	0.17133	0.17187	0.17137	0.17166	0.17102	0.17152
	2836.71	0.17166	0.17246	0.17209	0.17163	0.17322	0.17261	0.17152	0.1719	0.17226	0.17137	0.17279	0.17237	0.17381	0.17222	0.17206	0.17164	0.17349	0.17387	0.17411	0.17271	0.17248	0.17209	0.17334	0.1738	0.17253	0.17359	0.17247	0.17302	0.17253	0.17281	0.17217	0.17268
	2834.78	0.17352	0.17433	0.17397	0.17349	0.17509	0.17448	0.17336	0.17377	0.17411	0.17323	0.17465	0.17422	0.17567	0.17406	0.17391	0.1735	0.17534	0.17571	0.17596	0.17457	0.17435	0.17393	0.1752	0.17564	0.1744	0.17544	0.17432	0.17488	0.17439	0.17466	0.17403	0.17454
	2832.85	0.17634	0.17715	0.1768	0.17632	0.17793	0.17731	0.17617	0.17661	0.17692	0.17606	0.17747	0.17703	0.17849	0.17687	0.17673	0.17632	0.17816	0.17851	0.17876	0.17739	0.17718	0.17673	0.17802	0.17846	0.17723	0.17825	0.17713	0.1777	0.17721	0.17748	0.17685	0.17736
	2830.93	0.18042	0.18123	0.18089	0.18039	0.18202	0.18139	0.18023	0.18069	0.18098	0.18014	0.18154	0.1811	0.18256	0.18093	0.18079	0.18038	0.18222	0.18256	0.18282	0.18145	0.18126	0.18078	0.18209	0.18252	0.1813	0.1823	0.18119	0.18176	0.18128	0.18154	0.18092	0.18143
	2829	0.18605	0.18686	0.18652	0.18602	0.18766	0.18702	0.18585	0.18633	0.18659	0.18577	0.18716	0.18671	0.18817	0.18654	0.1864	0.186	0.18783	0.18815	0.18843	0.18707	0.18688	0.18637	0.18771	0.18814	0.18692	0.1879	0.18681	0.18738	0.1869	0.18715	0.18654	0.18706
	2827.07	0.19355	0.19437	0.19404	0.19352	0.19517	0.19453	0.19334	0.19385	0.19408	0.19327	0.19466	0.1942	0.19567	0.19402	0.19389	0.19349	0.19531	0.19562	0.19591	0.19455	0.19438	0.19384	0.19521	0.19562	0.19441	0.19538	0.1943	0.19486	0.1944	0.19463	0.19404	0.19455
	2825.14	0.20327	0.20408	0.20376	0.20322	0.20489	0.20424	0.20305	0.20357	0.20378	0.20297	0.20436	0.2039	0.20536	0.20371	0.20359	0.20318	0.205	0.2053	0.2056	0.20425	0.20407	0.20351	0.2049	0.20531	0.20411	0.20507	0.204	0.20456	0.2041	0.20431	0.20373	0.20425
	2823.21	0.21551	0.21632	0.21601	0.21546	0.21712	0.21647	0.21527	0.21582	0.216	0.2152	0.21659	0.21612	0.21758	0.21593	0.2158	0.2154	0.21721	0.21749	0.21781	0.21646	0.21628	0.21571	0.21712	0.21753	0.21633	0.21727	0.21623	0.21677	0.21632	0.21651	0.21595	0.21647
	2821.28	0.23055	0.23137	0.23106	0.23049	0.23216	0.23151	0.2303	0.23086	0.23102	0.23024	0.23162	0.23114	0.2326	0.23095	0.23082	0.23043	0.23222	0.23249	0.23282	0.23147	0.23129	0.2307	0.23214	0.23254	0.23135	0.23228	0.23126	0.23178	0.23135	0.23151	0.23097	0.23149
	2819.36	0.24861	0.24941	0.24912	0.24852	0.25019	0.24955	0.24834	0.24891	0.24904	0.24827	0.24965	0.24916	0.25061	0.24896	0.24884	0.24845	0.25023	0.25049	0.25083	0.24949	0.2493	0.2487	0.25016	0.25055	0.24937	0.25029	0.24929	0.24979	0.24938	0.2495	0.24899	0.24951
	2817.43	0.26974	0.27054	0.27026	0.26964	0.2713	0.27067	0.26945	0.27003	0.27014	0.26939	0.27076	0.27026	0.27171	0.27006	0.26993	0.26955	0.27132	0.27156	0.27192	0.27058	0.27038	0.26977	0.27125	0.27163	0.27046	0.27137	0.27039	0.27088	0.27049	0.27057	0.27008	0.27061
	2815.5	0.29384	0.29464	0.29437	0.29372	0.29539	0.29476	0.29353	0.29413	0.29421	0.29348	0.29485	0.29434	0.29577	0.29413	0.294	0.29363	0.29538	0.2956	0.29597	0.29464	0.29444	0.29382	0.29532	0.29568	0.29454	0.29542	0.29447	0.29493	0.29457	0.29461	0.29414	0.29468
	2813.57	0.32059	0.32138	0.32113	0.32045	0.32211	0.3215	0.32025	0.32086	0.32091	0.32022	0.32158	0.32105	0.32248	0.32083	0.3207	0.32035	0.3221	0.32228	0.32267	0.32135	0.32113	0.3205	0.32203	0.32237	0.32125	0.32211	0.32118	0.32163	0.32129	0.32128	0.32084	0.3214
	2811.64	0.34937	0.35015	0.34993	0.34921	0.35087	0.35027	0.34899	0.34963	0.34964	0.34898	0.35034	0.34979	0.35122	0.34956	0.34943	0.34909	0.35084	0.35099	0.35139	0.35008	0.34986	0.34921	0.35078	0.35108	0.35	0.35083	0.34992	0.35035	0.35005	0.34999	0.34957	0.35015
	2809.71	0.37927	0.38005	0.37985	0.37909	0.38074	0.38016	0.37886	0.37951	0.37948	0.37887	0.38023	0.37965	0.38108	0.37941	0.37929	0.37896	0.38072	0.38082	0.38124	0.37994	0.37972	0.37905	0.38065	0.3809	0.37988	0.38067	0.37978	0.3802	0.37993	0.37982	0.37942	0.38003
	2807.78	0.4091	0.40989	0.40971	0.40892	0.41056	0.40999	0.40866	0.40934	0.40926	0.40871	0.41006	0.40945	0.41087	0.40919	0.40908	0.40877	0.41055	0.41059	0.41102	0.40973	0.40951	0.40882	0.41047	0.41067	0.40971	0.41044	0.40957	0.40998	0.40974	0.4096	0.40921	0.40985
	2805.86	0.4375	0.4383	0.43814	0.43732	0.43896	0.4384	0.43703	0.43774	0.43762	0.43711	0.43847	0.43783	0.43925	0.43755	0.43746	0.43715	0.43895	0.43895	0.43938	0.4381	0.4379	0.43717	0.43887	0.43901	0.43811	0.4388	0.43793	0.43835	0.43814	0.43797	0.43759	0.43825
	2803.93	0.46312	0.46393	0.46378	0.46295	0.46457	0.46403	0.46263	0.46335	0.46319	0.46274	0.46409	0.46343	0.46485	0.46313	0.46306	0.46275	0.46457	0.46453	0.46496	0.46369	0.4635	0.46274	0.46449	0.46457	0.46373	0.46437	0.46351	0.46394	0.46374	0.46356	0.46319	0.46387
	2802	0.48484	0.48566	0.48551	0.48468	0.48629	0.48575	0.48433	0.48507	0.48488	0.48446	0.48582	0.48514	0.48656	0.48482	0.48476	0.48445	0.4863	0.48622	0.48665	0.48538	0.48522	0.48442	0.48622	0.48624	0.48545	0.48605	0.48519	0.48564	0.48545	0.48527	0.48489	0.4856
	2800.07	0.50204	0.50288	0.50272	0.5019	0.50348	0.50296	0.50153	0.50228	0.50207	0.50167	0.50303	0.50233	0.50376	0.502	0.50196	0.50164	0.50351	0.50342	0.50383	0.50257	0.50243	0.5016	0.50344	0.50341	0.50266	0.50322	0.50236	0.50283	0.50265	0.50247	0.5021	0.50282
	2798.14	0.51478	0.51563	0.51546	0.51466	0.51622	0.5157	0.51428	0.51502	0.51481	0.51443	0.51578	0.51508	0.5165	0.51474	0.51471	0.51438	0.51626	0.51617	0.51656	0.51531	0.51519	0.51434	0.5162	0.51614	0.5154	0.51595	0.51507	0.51557	0.51538	0.51523	0.51485	0.51557
	2796.21	0.5238	0.52465	0.52445	0.52369	0.52523	0.52471	0.52331	0.52404	0.52384	0.52345	0.5248	0.52409	0.52552	0.52376	0.52373	0.52339	0.52526	0.5252	0.52557	0.52432	0.52422	0.52336	0.52523	0.52516	0.52441	0.52495	0.52407	0.52459	0.52439	0.52427	0.52389	0.52459
	2794.29	0.53035	0.53119	0.53096	0.53026	0.53176	0.53125	0.52988	0.53058	0.53042	0.53	0.53134	0.53064	0.53207	0.53032	0.53028	0.52993	0.53179	0.53177	0.53211	0.53087	0.53078	0.52993	0.53178	0.53171	0.53094	0.53148	0.5306	0.53113	0.53092	0.53084	0.53044	0.53113
	2792.36	0.53596	0.53678	0.53652	0.53587	0.53734	0.53684	0.53551	0.53618	0.53606	0.5356	0.53693	0.53623	0.53767	0.53595	0.53588	0.53553	0.53736	0.5374	0.5377	0.53648	0.53639	0.53555	0.53737	0.53733	0.53652	0.53706	0.53619	0.53673	0.53651	0.53645	0.53605	0.53672
	2790.43	0.54214	0.54295	0.54265	0.54206	0.54349	0.543	0.54172	0.54236	0.54228	0.54177	0.54308	0.54239	0.54384	0.54215	0.54205	0.54171	0.5435	0.5436	0.54386	0.54266	0.54257	0.54176	0.54352	0.54352	0.54267	0.54322	0.54236	0.54289	0.54267	0.54264	0.54223	0.54286
	2788.5	0.5502	0.55098	0.55064	0.55012	0.55151	0.55103	0.5498	0.5504	0.55037	0.54982	0.55109	0.55042	0.55187	0.55023	0.55008	0.54976	0.5515	0.55166	0.55188	0.55072	0.55061	0.54984	0.55154	0.55158	0.55069	0.55124	0.5504	0.55091	0.5507	0.55069	0.55027	0.55087
	2786.57	0.56107	0.56182	0.56145	0.56098	0.56233	0.56186	0.56069	0.56126	0.56126	0.56067	0.56191	0.56125	0.5627	0.56111	0.56091	0.56063	0.56231	0.56251	0.5627	0.56158	0.56146	0.56073	0.56235	0.56245	0.56151	0.56206	0.56125	0.56173	0.56154	0.56153	0.56111	0.56168
	2784.64	0.57524	0.57596	0.57555	0.57514	0.57645	0.57599	0.57488	0.57541	0.57545	0.57482	0.57601	0.57538	0.57682	0.57528	0.57504	0.57479	0.57642	0.57666	0.5768	0.57574	0.5756	0.57491	0.57646	0.57661	0.57562	0.57617	0.57541	0.57585	0.57568	0.57567	0.57524	0.57579
	2782.72	0.59274	0.59343	0.59299	0.59262	0.59388	0.59344	0.59238	0.59289	0.59295	0.5923	0.59343	0.59281	0.59425	0.59277	0.59248	0.59228	0.59384	0.59411	0.59422	0.59322	0.59306	0.59242	0.59388	0.59408	0.59306	0.59359	0.59288	0.59327	0.59314	0.59312	0.59269	0.5932
	2780.79	0.6131	0.61376	0.61329	0.61297	0.61418	0.61376	0.61275	0.61324	0.6133	0.61263	0.6137	0.61311	0.61454	0.61311	0.61278	0.61263	0.61413	0.61442	0.6145	0.61356	0.61337	0.61279	0.61417	0.6144	0.61336	0.61388	0.61321	0.61355	0.61346	0.61343	0.61299	0.61349
	2778.86	0.63541	0.63604	0.63557	0.63527	0.63643	0.63603	0.63507	0.63554	0.6356	0.63493	0.63594	0.63536	0.63678	0.63541	0.63502	0.63494	0.63639	0.63668	0.63673	0.63585	0.63564	0.63512	0.63641	0.63668	0.63561	0.63611	0.6355	0.63579	0.63575	0.63568	0.63525	0.63573
	2776.93	0.65838	0.65898	0.6585	0.65823	0.65933	0.65895	0.65805	0.6585	0.65855	0.65788	0.65882	0.65827	0.65967	0.65834	0.65792	0.65789	0.6593	0.65959	0.65961	0.6588	0.65856	0.65809	0.6593	0.6596	0.65852	0.659	0.65844	0.65868	0.65868	0.65859	0.65816	0.65862
	2775	0.68041	0.68099	0.68052	0.68026	0.68129	0.68094	0.68008	0.68052	0.68055	0.67989	0.68077	0.68024	0.68163	0.68034	0.67988	0.67991	0.68128	0.68156	0.68155	0.6808	0.68054	0.68013	0.68126	0.68157	0.68049	0.68096	0.68045	0.68064	0.68068	0.68055	0.68015	0.68059
	2773.07	0.69981	0.70037	0.69993	0.69966	0.70065	0.70032	0.6995	0.69993	0.69993	0.69928	0.70011	0.6996	0.70097	0.69972	0.69924	0.69929	0.70066	0.70092	0.70089	0.7002	0.69991	0.69955	0.70061	0.70093	0.69985	0.70032	0.69983	0.7	0.70007	0.69991	0.69952	0.69995
	2771.14	0.71507	0.7156	0.7152	0.71493	0.71587	0.71555	0.71478	0.71518	0.71517	0.71452	0.71531	0.71484	0.71619	0.71495	0.71446	0.71452	0.7159	0.71616	0.7161	0.71545	0.71513	0.71484	0.71582	0.71615	0.71508	0.71556	0.71508	0.71522	0.7153	0.71513	0.71476	0.71517
	2769.22	0.72507	0.72558	0.72524	0.72495	0.72585	0.72554	0.72481	0.72518	0.72517	0.72451	0.72529	0.72484	0.72617	0.72494	0.72445	0.72449	0.7259	0.72616	0.72608	0.72546	0.72511	0.72488	0.72579	0.72612	0.72507	0.72558	0.72508	0.7252	0.72529	0.72511	0.72477	0.72516
	2767.29	0.72932	0.72981	0.72953	0.72922	0.73011	0.72979	0.7291	0.72943	0.72944	0.72876	0.72953	0.72911	0.73042	0.72921	0.72872	0.72872	0.73017	0.73045	0.73033	0.72974	0.72935	0.72918	0.73002	0.73036	0.72933	0.72988	0.72935	0.72945	0.72952	0.72937	0.72905	0.72941
	2765.36	0.72801	0.72848	0.72826	0.72795	0.72882	0.72848	0.72784	0.72812	0.72817	0.72744	0.72824	0.72785	0.72912	0.72792	0.72745	0.72739	0.72889	0.7292	0.72905	0.72846	0.72803	0.72792	0.7287	0.72905	0.72803	0.72865	0.72806	0.72816	0.7282	0.72809	0.72778	0.7281
	2763.43	0.72189	0.72234	0.72217	0.72188	0.72273	0.72237	0.72176	0.72199	0.72209	0.72131	0.72214	0.72179	0.72303	0.72184	0.72139	0.72126	0.7228	0.72315	0.72297	0.72239	0.72191	0.72186	0.72258	0.72294	0.72193	0.72262	0.72197	0.72206	0.72206	0.72201	0.7217	0.72198
	2761.5	0.71207	0.71249	0.71236	0.7121	0.71294	0.71255	0.71198	0.71214	0.71232	0.71147	0.71235	0.71203	0.71323	0.71205	0.71164	0.71143	0.713	0.7134	0.71319	0.7126	0.71208	0.71209	0.71274	0.71313	0.71212	0.71289	0.71216	0.71225	0.7122	0.71224	0.71192	0.71215
	2759.57	0.69974	0.70013	0.70001	0.6998	0.70063	0.70021	0.69968	0.69978	0.70003	0.69911	0.70004	0.69976	0.70092	0.69976	0.69937	0.69909	0.70068	0.70113	0.7009	0.70029	0.69973	0.69981	0.7004	0.70081	0.69978	0.70065	0.69984	0.69993	0.69982	0.69996	0.69962	0.6998
	2757.65	0.686	0.68636	0.68624	0.6861	0.68691	0.68645	0.68596	0.68599	0.68633	0.68533	0.68631	0.68607	0.68718	0.68605	0.68569	0.68535	0.68694	0.68745	0.68719	0.68656	0.68596	0.68611	0.68664	0.68708	0.68602	0.68697	0.68609	0.6862	0.68601	0.68627	0.68589	0.68602
	2755.72	0.67172	0.67204	0.6719	0.67184	0.67263	0.67213	0.67169	0.67164	0.67208	0.67101	0.67203	0.67182	0.67288	0.67179	0.67146	0.67107	0.67265	0.67322	0.67293	0.67227	0.67165	0.67186	0.67233	0.6728	0.6717	0.67273	0.67178	0.67191	0.67166	0.67202	0.67161	0.67169
	2753.79	0.65749	0.65777	0.65759	0.65761	0.65838	0.65785	0.65746	0.65734	0.65787	0.65673	0.65779	0.65762	0.65862	0.65757	0.65726	0.65684	0.65839	0.65902	0.65871	0.65802	0.65737	0.65764	0.65806	0.65856	0.65741	0.65852	0.6575	0.65767	0.65734	0.65782	0.65736	0.6574
	2751.86	0.64363	0.64386	0.64363	0.64374	0.64448	0.64392	0.64358	0.64339	0.644	0.64281	0.6439	0.64376	0.64471	0.64371	0.64342	0.64297	0.64448	0.64517	0.64485	0.64411	0.64345	0.64378	0.64414	0.64468	0.64347	0.64465	0.64358	0.64378	0.64338	0.64396	0.64345	0.64347
	2749.93	0.6302	0.63038	0.63009	0.63028	0.63101	0.63042	0.63014	0.62987	0.63056	0.62932	0.63043	0.63031	0.63122	0.63027	0.62999	0.62953	0.63099	0.63174	0.6314	0.63061	0.62996	0.63033	0.63066	0.63123	0.62996	0.63119	0.63008	0.63033	0.62986	0.63053	0.62996	0.62996
	2748	0.61706	0.61721	0.61685	0.61711	0.61782	0.61722	0.61698	0.61665	0.61741	0.61612	0.61725	0.61716	0.61802	0.61712	0.61685	0.61638	0.61779	0.6186	0.61824	0.61741	0.61676	0.61718	0.61746	0.61807	0.61673	0.61801	0.61687	0.61717	0.61663	0.61738	0.61676	0.61675
	2746.08	0.60392	0.60405	0.60362	0.60393	0.60463	0.60402	0.60383	0.60344	0.60426	0.60293	0.60407	0.604	0.60482	0.60397	0.60371	0.60322	0.60459	0.60546	0.60508	0.60421	0.60358	0.60402	0.60428	0.60492	0.60352	0.60483	0.60367	0.60402	0.60343	0.60423	0.60357	0.60355
	2744.15	0.5904	0.59052	0.59001	0.59036	0.59106	0.59045	0.59029	0.58986	0.59072	0.58936	0.59051	0.59046	0.59126	0.59043	0.59018	0.58968	0.59102	0.59194	0.59154	0.59063	0.59001	0.59048	0.59072	0.59138	0.58994	0.59127	0.5901	0.5905	0.58985	0.5907	0.58999	0.58998
	2742.22	0.57607	0.57618	0.5756	0.57598	0.57668	0.57607	0.57594	0.57548	0.57637	0.57498	0.57614	0.5761	0.57688	0.57608	0.57583	0.57532	0.57664	0.5776	0.57719	0.57625	0.57564	0.57612	0.57635	0.57704	0.57555	0.5769	0.57573	0.57616	0.57548	0.57635	0.57561	0.5756
	2740.29	0.5605	0.56063	0.55998	0.56038	0.56109	0.56048	0.56036	0.55989	0.56081	0.55938	0.56056	0.56053	0.5613	0.56051	0.56026	0.55974	0.56105	0.56204	0.56162	0.56065	0.56007	0.56054	0.56077	0.56149	0.55996	0.56131	0.56015	0.56061	0.55991	0.56078	0.56002	0.56
	2738.36	0.54339	0.54355	0.54284	0.54324	0.54396	0.54335	0.54324	0.54276	0.5437	0.54224	0.54344	0.54341	0.54419	0.54338	0.54315	0.54261	0.54392	0.54494	0.54451	0.54352	0.54295	0.54342	0.54365	0.54439	0.54284	0.54418	0.54304	0.54351	0.54281	0.54367	0.54289	0.54288
	2736.43	0.52455	0.52474	0.52398	0.52438	0.52511	0.52451	0.52439	0.52393	0.52486	0.52338	0.52461	0.52457	0.52537	0.52454	0.52432	0.52375	0.52509	0.52612	0.52569	0.52468	0.52412	0.52457	0.52482	0.52558	0.52401	0.52534	0.52422	0.52469	0.524	0.52483	0.52404	0.52404
	2734.5	0.50397	0.50421	0.50342	0.5038	0.50455	0.50395	0.50382	0.50337	0.5043	0.5028	0.50406	0.50401	0.50483	0.50397	0.50376	0.50317	0.50453	0.50556	0.50514	0.50413	0.50357	0.50399	0.50428	0.50504	0.50346	0.50479	0.50367	0.50415	0.50348	0.50426	0.50348	0.50348
	2732.58	0.48186	0.48214	0.48132	0.48169	0.48246	0.48186	0.4817	0.48129	0.48221	0.48069	0.48199	0.48191	0.48276	0.48186	0.48167	0.48106	0.48245	0.48347	0.48307	0.48204	0.48149	0.48189	0.4822	0.48297	0.48138	0.4827	0.48159	0.48207	0.48143	0.48216	0.48139	0.48139
	2730.65	0.45856	0.45888	0.45805	0.4584	0.4592	0.45859	0.4584	0.45802	0.45892	0.4574	0.45874	0.45864	0.45951	0.45858	0.45839	0.45776	0.45919	0.46019	0.45981	0.45878	0.45823	0.4586	0.45894	0.45971	0.45813	0.45944	0.45833	0.45882	0.45819	0.45888	0.45812	0.45813
	2728.72	0.43454	0.43491	0.43407	0.43441	0.43523	0.43461	0.43438	0.43405	0.43493	0.43341	0.43479	0.43465	0.43555	0.43459	0.43441	0.43376	0.43522	0.4362	0.43585	0.43481	0.43425	0.4346	0.43498	0.43575	0.43416	0.43547	0.43436	0.43485	0.43425	0.43489	0.43415	0.43417
	2726.79	0.41035	0.41075	0.40992	0.41023	0.41109	0.41045	0.41019	0.40988	0.41074	0.40924	0.41065	0.41049	0.4114	0.41042	0.41024	0.40957	0.41107	0.41203	0.41171	0.41065	0.41009	0.41042	0.41084	0.4116	0.41001	0.41131	0.41021	0.4107	0.41011	0.41072	0.40999	0.41002
	2724.86	0.38648	0.38691	0.38609	0.38638	0.38728	0.38663	0.38633	0.38605	0.38689	0.3854	0.38685	0.38665	0.38759	0.38658	0.3864	0.38572	0.38725	0.38819	0.38789	0.38682	0.38626	0.38657	0.38702	0.38778	0.38619	0.3875	0.38638	0.38688	0.38631	0.38688	0.38617	0.38621
	2722.93	0.3634	0.36386	0.36305	0.36332	0.36426	0.36359	0.36326	0.363	0.36382	0.36235	0.36382	0.3636	0.36456	0.36354	0.36334	0.36266	0.36422	0.36513	0.36486	0.36378	0.36321	0.36351	0.36399	0.36475	0.36315	0.36447	0.36334	0.36384	0.36327	0.36383	0.36314	0.36319
	2721.01	0.34146	0.34195	0.34115	0.34139	0.34238	0.34168	0.34133	0.34109	0.34189	0.34044	0.34193	0.34168	0.34267	0.34163	0.34142	0.34074	0.34231	0.34321	0.34297	0.34187	0.3413	0.34158	0.34209	0.34285	0.34125	0.34257	0.34143	0.34194	0.34137	0.34192	0.34124	0.34131
	2719.08	0.3209	0.3214	0.32062	0.32082	0.32187	0.32116	0.32077	0.32055	0.32133	0.31991	0.32141	0.32114	0.32215	0.32109	0.32087	0.32019	0.32178	0.32266	0.32244	0.32132	0.32077	0.32102	0.32156	0.32232	0.32072	0.32205	0.3209	0.32141	0.32083	0.32138	0.32071	0.3208
	2717.15	0.30183	0.30235	0.30158	0.30175	0.30286	0.30213	0.30172	0.30151	0.30227	0.30087	0.30238	0.3021	0.30312	0.30205	0.30182	0.30114	0.30274	0.30362	0.30341	0.30228	0.30173	0.30196	0.30252	0.30328	0.30169	0.30303	0.30187	0.30237	0.30179	0.30234	0.30168	0.30178
	2715.22	0.28428	0.28482	0.28407	0.2842	0.28536	0.28462	0.28418	0.28398	0.28473	0.28336	0.28487	0.28457	0.28561	0.28453	0.28428	0.28361	0.28523	0.28609	0.28589	0.28475	0.28422	0.28442	0.285	0.28577	0.28417	0.28552	0.28436	0.28485	0.28426	0.28481	0.28416	0.28429
	2713.29	0.26821	0.26876	0.26803	0.26812	0.26933	0.26859	0.26812	0.26793	0.26866	0.26731	0.26882	0.26852	0.26957	0.26847	0.26822	0.26755	0.26918	0.27004	0.26985	0.2687	0.26818	0.26836	0.26896	0.26973	0.26813	0.26948	0.26833	0.2688	0.26821	0.26876	0.26812	0.26826
	2711.36	0.25352	0.25408	0.25336	0.25342	0.25467	0.25393	0.25344	0.25325	0.25396	0.25264	0.25415	0.25384	0.25491	0.25379	0.25354	0.25287	0.25451	0.25536	0.25519	0.25402	0.25353	0.25367	0.25429	0.25506	0.25347	0.25482	0.25367	0.25413	0.25354	0.25409	0.25345	0.25362
	2709.44	0.24009	0.24066	0.23997	0.23998	0.24127	0.24054	0.24002	0.23984	0.24053	0.23924	0.24074	0.24043	0.24151	0.24037	0.24012	0.23945	0.24111	0.24194	0.24178	0.24061	0.24014	0.24024	0.24088	0.24166	0.24008	0.24142	0.24027	0.24072	0.24013	0.24068	0.24005	0.24023
	2707.51	0.22782	0.2284	0.22773	0.2277	0.22902	0.22831	0.22775	0.22758	0.22826	0.22699	0.22848	0.22817	0.22926	0.2281	0.22785	0.22719	0.22886	0.22968	0.22954	0.22835	0.2279	0.22797	0.22863	0.2294	0.22784	0.22917	0.22803	0.22846	0.22788	0.22842	0.22779	0.228
	2705.58	0.21661	0.21721	0.21655	0.2165	0.21784	0.21715	0.21655	0.21639	0.21705	0.2158	0.21729	0.21698	0.21807	0.21689	0.21665	0.21599	0.21767	0.21848	0.21836	0.21716	0.21674	0.21676	0.21745	0.21822	0.21667	0.21799	0.21685	0.21727	0.2167	0.21723	0.2166	0.21683
	2703.65	0.20641	0.20702	0.20639	0.2063	0.20766	0.20699	0.20635	0.20621	0.20684	0.20563	0.2071	0.20679	0.20789	0.20669	0.20645	0.2058	0.2075	0.20828	0.20818	0.20698	0.20658	0.20656	0.20728	0.20803	0.2065	0.20781	0.20667	0.2071	0.20653	0.20704	0.20641	0.20666
	2701.72	0.19719	0.19782	0.1972	0.19708	0.19846	0.19781	0.19712	0.197	0.19761	0.19643	0.1979	0.19759	0.19869	0.19747	0.19723	0.19659	0.1983	0.19906	0.19899	0.19777	0.19739	0.19734	0.19808	0.19882	0.19732	0.19861	0.19747	0.1979	0.19734	0.19783	0.1972	0.19747
	2699.79	0.18894	0.18959	0.18899	0.18884	0.19023	0.1896	0.18887	0.18877	0.18936	0.18821	0.18967	0.18935	0.19047	0.18921	0.18899	0.18835	0.19008	0.19081	0.19077	0.18954	0.18918	0.1891	0.18987	0.19059	0.1891	0.19038	0.18924	0.18967	0.18913	0.18959	0.18896	0.18926
	2697.86	0.18168	0.18235	0.18177	0.18159	0.18299	0.18237	0.18161	0.18154	0.18209	0.18098	0.18243	0.18211	0.18323	0.18196	0.18174	0.18111	0.18285	0.18355	0.18353	0.1823	0.18196	0.18185	0.18264	0.18334	0.18189	0.18314	0.182	0.18244	0.18191	0.18234	0.18171	0.18203
	2695.94	0.17545	0.17614	0.17557	0.17536	0.17678	0.17617	0.17537	0.17532	0.17585	0.17477	0.17621	0.17588	0.17702	0.17572	0.1755	0.17489	0.17664	0.17732	0.17732	0.17608	0.17575	0.17561	0.17644	0.17712	0.17569	0.17692	0.17577	0.17623	0.17571	0.17612	0.17548	0.17583
	2694.01	0.17028	0.17098	0.17043	0.1702	0.17163	0.17102	0.17019	0.17017	0.17067	0.16962	0.17105	0.17072	0.17187	0.17055	0.17033	0.16973	0.17148	0.17214	0.17216	0.17091	0.17059	0.17044	0.1713	0.17195	0.17055	0.17176	0.17061	0.17107	0.17057	0.17096	0.17031	0.17068
	2692.08	0.16621	0.16691	0.16639	0.16613	0.16757	0.16696	0.1661	0.16612	0.16659	0.16557	0.16699	0.16665	0.16782	0.16647	0.16626	0.16567	0.16743	0.16805	0.1681	0.16685	0.16653	0.16636	0.16726	0.16789	0.1665	0.1677	0.16655	0.16702	0.16653	0.16689	0.16624	0.16664
	2690.15	0.16329	0.16399	0.16349	0.1632	0.16466	0.16405	0.16317	0.16322	0.16366	0.16266	0.16407	0.16372	0.16492	0.16355	0.16333	0.16275	0.16452	0.16512	0.16519	0.16392	0.16361	0.16343	0.16436	0.16496	0.1636	0.16478	0.16363	0.1641	0.16363	0.16398	0.16331	0.16374
	2688.22	0.16155	0.16226	0.16178	0.16146	0.16294	0.16232	0.16142	0.1615	0.16192	0.16093	0.16234	0.16198	0.1632	0.1618	0.16159	0.16101	0.16279	0.16337	0.16345	0.16219	0.16188	0.16168	0.16264	0.16323	0.16189	0.16304	0.1619	0.16237	0.16192	0.16225	0.16157	0.16203
	2686.29	0.16105	0.16174	0.16129	0.16095	0.16245	0.16182	0.16089	0.16101	0.16141	0.16044	0.16184	0.16147	0.16271	0.16129	0.16107	0.1605	0.16229	0.16284	0.16295	0.16168	0.16136	0.16116	0.16215	0.16272	0.1614	0.16253	0.1614	0.16186	0.16143	0.16175	0.16106	0.16154
	2684.37	0.1618	0.16249	0.16206	0.1617	0.16321	0.16257	0.16164	0.16178	0.16216	0.1612	0.16259	0.16222	0.16347	0.16203	0.16182	0.16126	0.16305	0.16358	0.1637	0.16243	0.16211	0.1619	0.16292	0.16347	0.16216	0.16329	0.16216	0.16261	0.16221	0.16251	0.16182	0.16232
	2682.44	0.16384	0.16452	0.16411	0.16372	0.16526	0.16461	0.16366	0.16383	0.16419	0.16324	0.16463	0.16425	0.16552	0.16406	0.16385	0.16329	0.1651	0.16559	0.16573	0.16446	0.16414	0.16392	0.16496	0.16549	0.16421	0.16532	0.1642	0.16464	0.16426	0.16455	0.16385	0.16438
	2680.51	0.16715	0.16782	0.16743	0.16702	0.16857	0.16792	0.16696	0.16715	0.1675	0.16655	0.16794	0.16754	0.16883	0.16735	0.16716	0.16659	0.16841	0.16888	0.16904	0.16776	0.16745	0.16721	0.16827	0.16879	0.16752	0.16862	0.16752	0.16794	0.16759	0.16787	0.16715	0.1677
	2678.58	0.17168	0.17235	0.17198	0.17154	0.17311	0.17245	0.17149	0.1717	0.17203	0.17109	0.17247	0.17207	0.17336	0.17187	0.17169	0.17111	0.17295	0.17339	0.17357	0.17229	0.17198	0.17172	0.17281	0.17331	0.17206	0.17315	0.17206	0.17246	0.17214	0.17241	0.17169	0.17226
	2676.65	0.17734	0.178	0.17765	0.17718	0.17877	0.17811	0.17714	0.17737	0.17768	0.17675	0.17813	0.17771	0.17902	0.17751	0.17734	0.17677	0.17862	0.17902	0.17923	0.17795	0.17763	0.17736	0.17848	0.17896	0.17772	0.17879	0.17773	0.17811	0.17781	0.17808	0.17734	0.17793
	2674.72	0.18396	0.18462	0.18429	0.18379	0.1854	0.18474	0.18376	0.184	0.18429	0.18337	0.18475	0.18433	0.18563	0.18412	0.18396	0.18338	0.18525	0.18562	0.18584	0.18457	0.18425	0.18397	0.1851	0.18556	0.18435	0.18541	0.18435	0.18472	0.18445	0.18471	0.18397	0.18456
	2672.79	0.19131	0.19198	0.19166	0.19113	0.19276	0.1921	0.19111	0.19137	0.19164	0.19073	0.1921	0.19167	0.19299	0.19146	0.19132	0.19074	0.19261	0.19295	0.1932	0.19192	0.19161	0.1913	0.19247	0.19291	0.1917	0.19275	0.19171	0.19207	0.19182	0.19207	0.19133	0.19193
	2670.87	0.19912	0.1998	0.19949	0.19893	0.20057	0.19991	0.19891	0.1992	0.19944	0.19855	0.19991	0.19948	0.20079	0.19925	0.19913	0.19855	0.20044	0.20074	0.20101	0.19973	0.19942	0.1991	0.20029	0.20071	0.19952	0.20055	0.19952	0.19988	0.19965	0.19989	0.19915	0.19975
	2668.94	0.20708	0.20776	0.20746	0.20688	0.20852	0.20787	0.20686	0.20716	0.20738	0.20652	0.20786	0.20742	0.20874	0.20719	0.20708	0.20651	0.20841	0.20866	0.20895	0.20768	0.20738	0.20703	0.20825	0.20865	0.20747	0.20849	0.20746	0.20783	0.20761	0.20785	0.20711	0.20771
	2667.01	0.21486	0.21556	0.21526	0.21466	0.21631	0.21566	0.21464	0.21496	0.21516	0.21431	0.21564	0.2152	0.21653	0.21497	0.21486	0.2143	0.21621	0.21643	0.21674	0.21545	0.21516	0.21479	0.21605	0.21642	0.21525	0.21626	0.21524	0.21562	0.21541	0.21564	0.2149	0.2155
	2665.08	0.22222	0.22293	0.22263	0.22202	0.22367	0.22303	0.22199	0.22233	0.22252	0.22168	0.223	0.22256	0.22388	0.22231	0.22221	0.22166	0.22358	0.22377	0.22409	0.2228	0.22252	0.22213	0.22342	0.22377	0.22261	0.22361	0.22259	0.22298	0.22278	0.223	0.22227	0.22286
	2663.15	0.22901	0.22971	0.22942	0.2288	0.23045	0.22981	0.22876	0.22911	0.22929	0.22847	0.22977	0.22933	0.23066	0.22908	0.22898	0.22843	0.23037	0.23053	0.23087	0.22957	0.22929	0.22889	0.23021	0.23053	0.22938	0.23037	0.22936	0.22975	0.22956	0.22978	0.22906	0.22964
	2661.22	0.23519	0.2359	0.23561	0.23499	0.23663	0.23599	0.23493	0.23529	0.23547	0.23466	0.23594	0.23551	0.23683	0.23526	0.23515	0.23461	0.23656	0.2367	0.23704	0.23573	0.23546	0.23505	0.2364	0.2367	0.23556	0.23654	0.23553	0.23594	0.23575	0.23596	0.23525	0.23581
	2659.3	0.24093	0.24164	0.24134	0.24073	0.24236	0.24172	0.24066	0.24102	0.24121	0.2404	0.24166	0.24125	0.24256	0.24098	0.24087	0.24033	0.24229	0.24242	0.24277	0.24144	0.24118	0.24077	0.24213	0.24241	0.24128	0.24225	0.24125	0.24167	0.24147	0.24168	0.24098	0.24153
	2657.37	0.24653	0.24723	0.24693	0.24633	0.24795	0.24731	0.24624	0.2466	0.24681	0.246	0.24724	0.24684	0.24814	0.24657	0.24645	0.24591	0.24787	0.248	0.24836	0.24701	0.24675	0.24635	0.24771	0.24798	0.24686	0.24782	0.24683	0.24726	0.24705	0.24726	0.24657	0.24709
	2655.44	0.25241	0.2531	0.25279	0.25221	0.25381	0.25317	0.2521	0.25245	0.25268	0.25186	0.25308	0.2527	0.25398	0.25242	0.2523	0.25176	0.25372	0.25386	0.25421	0.25285	0.25259	0.25221	0.25355	0.25382	0.25271	0.25367	0.25268	0.25311	0.2529	0.2531	0.25242	0.25292
	2653.51	0.25902	0.25969	0.25938	0.25883	0.2604	0.25976	0.25869	0.25903	0.25929	0.25845	0.25966	0.2593	0.26056	0.25901	0.25889	0.25834	0.2603	0.26046	0.26079	0.25942	0.25916	0.25881	0.26012	0.2604	0.25929	0.26024	0.25926	0.2597	0.25947	0.25968	0.25901	0.25949
	2651.58	0.26681	0.26745	0.26713	0.26661	0.26815	0.26752	0.26646	0.26677	0.26706	0.26621	0.26741	0.26707	0.26831	0.26676	0.26665	0.26609	0.26804	0.26823	0.26854	0.26716	0.2669	0.26657	0.26786	0.26815	0.26704	0.26799	0.26701	0.26746	0.26721	0.26742	0.26675	0.26722
	2649.65	0.27607	0.27669	0.27636	0.27588	0.27738	0.27675	0.2757	0.27599	0.27631	0.27545	0.27664	0.27631	0.27753	0.27599	0.27589	0.27533	0.27725	0.27747	0.27776	0.27638	0.27612	0.27582	0.27706	0.27737	0.27626	0.27721	0.27624	0.27669	0.27642	0.27663	0.27597	0.27643
	2647.73	0.28693	0.28752	0.28718	0.28672	0.28819	0.28758	0.28654	0.2868	0.28714	0.28627	0.28746	0.28714	0.28834	0.2868	0.28671	0.28615	0.28805	0.2883	0.28857	0.28719	0.28692	0.28665	0.28785	0.28818	0.28707	0.28802	0.28705	0.28751	0.28722	0.28742	0.28678	0.28722
	2645.8	0.29922	0.29978	0.29943	0.299	0.30044	0.29984	0.29881	0.29904	0.2994	0.29852	0.29972	0.2994	0.30058	0.29904	0.29896	0.29841	0.30029	0.30057	0.30081	0.29943	0.29917	0.29893	0.30007	0.30042	0.29932	0.30026	0.2993	0.29976	0.29945	0.29965	0.29902	0.29946
	2643.87	0.3125	0.31303	0.31268	0.31227	0.31367	0.31309	0.31207	0.31228	0.31264	0.31176	0.31297	0.31265	0.31382	0.31227	0.31221	0.31167	0.31352	0.31382	0.31403	0.31267	0.31241	0.31218	0.31328	0.31366	0.31256	0.3135	0.31254	0.313	0.31267	0.31287	0.31225	0.31269
	2641.94	0.32603	0.32653	0.32618	0.32578	0.32717	0.3266	0.32558	0.32577	0.32614	0.32527	0.32648	0.32616	0.32732	0.32576	0.3257	0.32518	0.32701	0.32732	0.32751	0.32617	0.32591	0.32569	0.32675	0.32715	0.32607	0.32699	0.32603	0.3265	0.32616	0.32634	0.32573	0.32619
	2640.01	0.33887	0.33934	0.339	0.33859	0.33996	0.33941	0.3384	0.33858	0.33894	0.33807	0.3393	0.33897	0.34013	0.33854	0.3385	0.338	0.3398	0.34013	0.3403	0.33897	0.33873	0.3385	0.33953	0.33995	0.33889	0.33979	0.33883	0.33931	0.33895	0.33912	0.33853	0.339
	2638.08	0.34995	0.35041	0.35008	0.34966	0.35103	0.35049	0.34947	0.34965	0.35	0.34915	0.35038	0.35004	0.3512	0.34959	0.34955	0.34909	0.35087	0.3512	0.35135	0.35005	0.34981	0.34958	0.35059	0.35102	0.34998	0.35087	0.3499	0.35038	0.35002	0.35017	0.3496	0.35009
	2636.15	0.35837	0.35882	0.35851	0.35806	0.35945	0.35891	0.35789	0.35808	0.35839	0.35756	0.35881	0.35845	0.35962	0.35799	0.35795	0.35752	0.35927	0.3596	0.35975	0.35846	0.35825	0.35798	0.359	0.35943	0.35842	0.35929	0.35831	0.35879	0.35844	0.35856	0.35801	0.35852
	2634.23	0.36352	0.36397	0.36368	0.36319	0.36461	0.36408	0.36304	0.36325	0.36352	0.36271	0.36397	0.36359	0.36479	0.36312	0.36308	0.36269	0.36443	0.36474	0.3649	0.36362	0.36342	0.36312	0.36416	0.36459	0.3636	0.36445	0.36346	0.36395	0.3636	0.36371	0.36317	0.3637
	2632.3	0.3653	0.36577	0.3655	0.36498	0.36643	0.36589	0.36484	0.36507	0.3653	0.36452	0.36578	0.36539	0.3666	0.36491	0.36486	0.3645	0.36623	0.36653	0.3667	0.36544	0.36525	0.36491	0.36598	0.3664	0.36544	0.36627	0.36527	0.36576	0.36541	0.36551	0.36499	0.36553
	2630.37	0.36424	0.36472	0.36448	0.36391	0.36541	0.36486	0.36379	0.36405	0.36423	0.36347	0.36473	0.36434	0.36557	0.36386	0.36379	0.36347	0.36518	0.36547	0.36565	0.3644	0.36423	0.36385	0.36496	0.36537	0.36442	0.36524	0.36422	0.36473	0.36438	0.36446	0.36396	0.36451
	2628.44	0.36136	0.36188	0.36165	0.36104	0.36258	0.36202	0.36093	0.36121	0.36136	0.36062	0.36187	0.36148	0.36273	0.36101	0.36092	0.36062	0.36233	0.3626	0.3628	0.36156	0.3614	0.36098	0.36214	0.36253	0.3616	0.3624	0.36138	0.36189	0.36154	0.36162	0.36113	0.36168
	2626.51	0.35811	0.35865	0.35844	0.35779	0.35937	0.3588	0.3577	0.358	0.35811	0.35738	0.35863	0.35824	0.3595	0.35779	0.35768	0.3574	0.35909	0.35936	0.35957	0.35834	0.35818	0.35774	0.35893	0.35932	0.35838	0.35919	0.35815	0.35867	0.35832	0.35839	0.35792	0.35846
	2624.58	0.35609	0.35667	0.35646	0.35578	0.35739	0.35681	0.35571	0.35602	0.3561	0.35537	0.35662	0.35623	0.35751	0.35581	0.35567	0.35541	0.35709	0.35734	0.35757	0.35636	0.3562	0.35573	0.35695	0.35733	0.3564	0.3572	0.35615	0.35668	0.35633	0.3564	0.35594	0.35647
	2622.66	0.35694	0.35755	0.35734	0.35663	0.35827	0.35767	0.35657	0.35689	0.35694	0.35622	0.35747	0.35708	0.35837	0.35668	0.35652	0.35628	0.35793	0.35819	0.35843	0.35722	0.35706	0.35657	0.35782	0.3582	0.35726	0.35806	0.35701	0.35755	0.35719	0.35727	0.35682	0.35733
	2620.73	0.36215	0.36278	0.36256	0.36184	0.36349	0.36289	0.36178	0.36211	0.36214	0.36141	0.36266	0.36228	0.36357	0.3619	0.36173	0.36149	0.36312	0.36338	0.36363	0.36243	0.36226	0.36177	0.36303	0.36342	0.36246	0.36327	0.36222	0.36276	0.3624	0.36247	0.36205	0.36253
	2618.8	0.373	0.37366	0.37342	0.37268	0.37434	0.37374	0.37263	0.37297	0.37298	0.37225	0.37349	0.37312	0.37442	0.37277	0.37257	0.37235	0.37396	0.37421	0.37447	0.37329	0.37311	0.37261	0.37388	0.37426	0.3733	0.37411	0.37307	0.37361	0.37325	0.37332	0.37291	0.37337
	2616.87	0.39059	0.39125	0.391	0.39025	0.39191	0.39131	0.3902	0.39054	0.39054	0.3898	0.39103	0.39067	0.39196	0.39035	0.39014	0.38993	0.3915	0.39175	0.39201	0.39085	0.39066	0.39016	0.39142	0.39182	0.39084	0.39165	0.39063	0.39116	0.39081	0.39087	0.39048	0.39092
	2614.94	0.41572	0.4164	0.41613	0.41536	0.41702	0.41643	0.41531	0.41566	0.41564	0.41489	0.41611	0.41577	0.41705	0.41547	0.41524	0.41505	0.41658	0.41684	0.41709	0.41595	0.41575	0.41526	0.4165	0.41691	0.41593	0.41673	0.41574	0.41625	0.41591	0.41596	0.41559	0.41601
	2613.01	0.44901	0.44969	0.4494	0.44862	0.45026	0.44969	0.44856	0.44892	0.44888	0.44813	0.44933	0.449	0.45026	0.44873	0.44848	0.44831	0.4498	0.45005	0.4503	0.44918	0.44897	0.44848	0.44971	0.45012	0.44915	0.44994	0.44898	0.44948	0.44916	0.44917	0.44883	0.44924
	2611.09	0.49076	0.49144	0.49112	0.49033	0.49195	0.49141	0.49026	0.49063	0.49057	0.48982	0.49099	0.49068	0.49191	0.49043	0.49017	0.49002	0.49146	0.4917	0.49196	0.49085	0.49064	0.49015	0.49135	0.49178	0.49082	0.49158	0.49068	0.49115	0.49085	0.49083	0.49052	0.49091
	2609.16	0.54092	0.54159	0.54126	0.54045	0.54202	0.54152	0.54034	0.54074	0.54064	0.53992	0.54105	0.54075	0.54194	0.54052	0.54024	0.54012	0.54152	0.54173	0.54199	0.54091	0.5407	0.5402	0.54137	0.5418	0.54087	0.5416	0.54076	0.5412	0.54094	0.54088	0.54059	0.54097
	2607.23	0.59888	0.59954	0.5992	0.59837	0.59988	0.59944	0.59822	0.59865	0.5985	0.59781	0.59889	0.59861	0.59974	0.5984	0.5981	0.59802	0.59936	0.59954	0.59981	0.59875	0.59855	0.59804	0.59917	0.59961	0.59873	0.59939	0.59863	0.59904	0.59883	0.59872	0.59846	0.59883
	2605.3	0.66323	0.66385	0.66351	0.66267	0.66409	0.66372	0.66245	0.66293	0.66271	0.66208	0.66309	0.66282	0.66387	0.66263	0.66232	0.66227	0.66356	0.66369	0.66397	0.66294	0.66276	0.66223	0.66331	0.66374	0.66295	0.66353	0.66285	0.66323	0.66308	0.66291	0.66267	0.66305
	2603.37	0.73123	0.7318	0.73149	0.73064	0.73193	0.73166	0.73032	0.73088	0.73056	0.73002	0.73094	0.73067	0.73162	0.7305	0.73017	0.73017	0.73139	0.73146	0.73176	0.73077	0.73062	0.73005	0.73108	0.73151	0.73082	0.73129	0.73072	0.73106	0.73098	0.73075	0.73054	0.73092
	2601.44	0.79839	0.7989	0.79863	0.79778	0.7989	0.79875	0.79735	0.79799	0.79755	0.79712	0.79793	0.79767	0.7985	0.79751	0.79717	0.7972	0.79837	0.79837	0.7987	0.79776	0.79764	0.79702	0.79799	0.7984	0.79785	0.79819	0.79772	0.79804	0.79803	0.79775	0.79755	0.79795
	2599.51	0.85819	0.85862	0.8584	0.85757	0.8585	0.85847	0.85703	0.85776	0.8572	0.85687	0.85759	0.85733	0.858	0.85715	0.85683	0.85686	0.85799	0.85792	0.85829	0.8574	0.85732	0.85664	0.85756	0.85794	0.85753	0.85774	0.85735	0.85767	0.85773	0.85742	0.85722	0.85763
	2597.59	0.90281	0.90315	0.90298	0.90221	0.90294	0.903	0.90155	0.90236	0.9017	0.90146	0.90209	0.90183	0.90236	0.90164	0.90134	0.90134	0.90245	0.90233	0.90273	0.9019	0.90185	0.90112	0.90199	0.90235	0.90205	0.90218	0.90183	0.90215	0.90225	0.90195	0.90175	0.90215
	2595.66	0.92538	0.92565	0.92551	0.92484	0.9254	0.92552	0.92412	0.92494	0.92426	0.92404	0.92464	0.92437	0.92479	0.92417	0.9239	0.92383	0.92495	0.92482	0.92524	0.92446	0.92441	0.92365	0.9245	0.92484	0.92459	0.92469	0.92432	0.92468	0.92476	0.92454	0.92432	0.9247
	2593.73	0.92317	0.9234	0.92324	0.92271	0.92317	0.92329	0.92198	0.92276	0.92214	0.92186	0.92248	0.92221	0.92256	0.922	0.92176	0.92159	0.92274	0.92264	0.92306	0.92233	0.92225	0.9215	0.92235	0.92267	0.92239	0.92256	0.92211	0.92249	0.92252	0.92242	0.92217	0.92252
	2591.8	0.899	0.89922	0.89902	0.89862	0.89908	0.89913	0.89796	0.89862	0.89815	0.89774	0.89843	0.89816	0.89851	0.89796	0.89774	0.89745	0.89865	0.89863	0.89902	0.89831	0.89817	0.89748	0.89834	0.89868	0.89827	0.89858	0.89802	0.89842	0.89837	0.89841	0.89811	0.89843
	2589.87	0.85969	0.85993	0.85966	0.85938	0.8599	0.85986	0.85882	0.85934	0.85905	0.85848	0.85926	0.85901	0.85938	0.85882	0.85862	0.85822	0.85946	0.85954	0.85988	0.85918	0.85896	0.85836	0.85924	0.85959	0.85903	0.8595	0.85882	0.85923	0.85909	0.85927	0.85893	0.85921
	2587.94	0.81291	0.81317	0.81284	0.81265	0.81326	0.81311	0.8122	0.81257	0.81248	0.81172	0.8126	0.81237	0.8128	0.81221	0.81201	0.81153	0.81281	0.81299	0.81326	0.81255	0.81225	0.81177	0.81264	0.81304	0.8123	0.81295	0.81216	0.81256	0.81234	0.81263	0.81225	0.8125
	2586.02	0.76493	0.76522	0.76482	0.76471	0.76541	0.76517	0.76437	0.76459	0.76469	0.76376	0.76474	0.76452	0.765	0.76439	0.76418	0.76365	0.76494	0.76523	0.76542	0.7647	0.76432	0.76397	0.76483	0.76526	0.76436	0.76517	0.76428	0.76467	0.76439	0.76477	0.76435	0.76458
	2584.09	0.71999	0.72031	0.71986	0.7198	0.72059	0.72026	0.71956	0.71965	0.7199	0.71882	0.71988	0.71968	0.72021	0.71959	0.71936	0.71879	0.7201	0.72048	0.72059	0.71985	0.7194	0.71919	0.72001	0.72048	0.71944	0.72039	0.71943	0.7198	0.71947	0.71992	0.71946	0.71969
	2582.16	0.68054	0.68088	0.68038	0.68037	0.68122	0.68083	0.68021	0.68018	0.68057	0.67936	0.68049	0.68031	0.68088	0.68025	0.67999	0.67941	0.68072	0.68118	0.68123	0.68047	0.67995	0.67986	0.68064	0.68115	0.67999	0.68105	0.68005	0.68039	0.68003	0.68053	0.68003	0.68025
	2580.23	0.64772	0.64806	0.64753	0.64756	0.64846	0.64801	0.64746	0.64734	0.64784	0.64652	0.64771	0.64754	0.64813	0.6475	0.64723	0.64664	0.64795	0.64848	0.64846	0.64768	0.64712	0.64715	0.64786	0.64841	0.64717	0.6483	0.64726	0.64759	0.6472	0.64774	0.64721	0.64744
	2578.3	0.62179	0.62214	0.62158	0.62164	0.62258	0.62207	0.6216	0.6214	0.62198	0.62057	0.62181	0.62164	0.62226	0.62163	0.62135	0.62075	0.62206	0.62264	0.62257	0.62177	0.62117	0.6213	0.62195	0.62254	0.62123	0.62242	0.62136	0.62166	0.62126	0.62184	0.62127	0.62151
	2576.37	0.60244	0.60279	0.60221	0.6023	0.60324	0.60269	0.6023	0.60203	0.60267	0.60119	0.60247	0.6023	0.60295	0.6023	0.60202	0.60143	0.60273	0.60336	0.60324	0.60243	0.60179	0.60202	0.6026	0.60323	0.60186	0.60309	0.60202	0.60229	0.60189	0.60249	0.6019	0.60214
	2574.45	0.58893	0.58926	0.58868	0.58878	0.58973	0.58914	0.58881	0.5885	0.58917	0.58765	0.58895	0.58878	0.58944	0.58879	0.5885	0.58793	0.58922	0.58988	0.58973	0.58891	0.58824	0.58855	0.58906	0.58972	0.58833	0.58957	0.5885	0.58875	0.58834	0.58896	0.58836	0.58862
	2572.52	0.58019	0.58051	0.57992	0.58004	0.58098	0.58036	0.58009	0.57974	0.58044	0.57888	0.58021	0.58002	0.58071	0.58003	0.57975	0.5792	0.58048	0.58115	0.58099	0.58015	0.57946	0.57984	0.58029	0.58098	0.57956	0.58081	0.57974	0.57998	0.57958	0.58021	0.57959	0.57986
	2570.59	0.57492	0.57523	0.57465	0.57477	0.5757	0.57505	0.57484	0.57447	0.57516	0.5736	0.57493	0.57473	0.57544	0.57472	0.57447	0.57393	0.57521	0.57588	0.57571	0.57487	0.57417	0.5746	0.575	0.57571	0.57428	0.57552	0.57446	0.57469	0.57428	0.57492	0.5743	0.57459
	2568.66	0.57168	0.57197	0.5714	0.57152	0.57244	0.57176	0.57159	0.57123	0.5719	0.57034	0.57167	0.57145	0.57219	0.57143	0.57119	0.57069	0.57196	0.57261	0.57245	0.5716	0.57091	0.57136	0.57172	0.57245	0.57103	0.57224	0.5712	0.57142	0.57102	0.57165	0.57103	0.57134
	2566.73	0.56896	0.56925	0.56869	0.5688	0.56972	0.56901	0.56887	0.56852	0.56915	0.56763	0.56894	0.5687	0.56948	0.56866	0.56845	0.56797	0.56924	0.56986	0.56972	0.56887	0.56819	0.56863	0.56898	0.56972	0.56832	0.56949	0.56847	0.5687	0.56829	0.56892	0.5683	0.56863
	2564.8	0.56539	0.56569	0.56514	0.56522	0.56617	0.56543	0.56529	0.56497	0.56556	0.56409	0.56537	0.5651	0.56594	0.56504	0.56486	0.5644	0.56569	0.56625	0.56615	0.56529	0.56464	0.56505	0.56541	0.56614	0.56478	0.5659	0.56491	0.56515	0.56473	0.56534	0.56474	0.56508
	2562.87	0.55989	0.5602	0.55968	0.55971	0.56069	0.55994	0.55976	0.5595	0.56003	0.55862	0.55987	0.55958	0.56047	0.55949	0.55934	0.5589	0.5602	0.56071	0.56066	0.55978	0.55917	0.55953	0.55992	0.56064	0.55931	0.56038	0.55941	0.55968	0.55924	0.55983	0.55925	0.55962
	2560.95	0.55181	0.55214	0.55164	0.55161	0.55264	0.55189	0.55165	0.55145	0.55191	0.55059	0.55179	0.55148	0.55243	0.55137	0.55124	0.55081	0.55215	0.55259	0.55259	0.5517	0.55113	0.55141	0.55186	0.55255	0.55127	0.5523	0.55135	0.55165	0.55119	0.55176	0.55119	0.55157
	2559.02	0.54102	0.54138	0.54091	0.54082	0.54191	0.54115	0.54083	0.54069	0.5411	0.53985	0.54102	0.54068	0.54171	0.54056	0.54044	0.54002	0.5414	0.54178	0.54183	0.54093	0.54039	0.5406	0.54111	0.54177	0.54054	0.54152	0.5406	0.54093	0.54045	0.54098	0.54044	0.54083
	2557.09	0.52792	0.52831	0.52787	0.5277	0.52886	0.52811	0.52769	0.52763	0.52797	0.52681	0.52793	0.52758	0.52868	0.52744	0.52733	0.52692	0.52834	0.52867	0.52876	0.52784	0.52734	0.52746	0.52806	0.52868	0.5275	0.52844	0.52753	0.5279	0.5274	0.5279	0.52737	0.52778
	2555.16	0.5133	0.51372	0.51331	0.51307	0.5143	0.51355	0.51303	0.51304	0.51333	0.51225	0.51333	0.51296	0.51413	0.51282	0.51271	0.51229	0.51375	0.51404	0.51419	0.51324	0.51278	0.51281	0.51349	0.51407	0.51294	0.51385	0.51296	0.51336	0.51284	0.5133	0.51279	0.51322
	2553.23	0.49821	0.49866	0.49828	0.49798	0.49926	0.49853	0.4979	0.49798	0.49822	0.49721	0.49826	0.49788	0.49911	0.49774	0.49761	0.49719	0.4987	0.49896	0.49914	0.49816	0.49774	0.4977	0.49845	0.49899	0.49791	0.4988	0.49791	0.49833	0.49781	0.49824	0.49773	0.49818
	2551.3	0.4838	0.48428	0.48392	0.48356	0.48489	0.48418	0.48345	0.48359	0.48379	0.48284	0.48387	0.48347	0.48476	0.48334	0.4832	0.48277	0.48431	0.48456	0.48478	0.48376	0.48337	0.48326	0.48409	0.48459	0.48355	0.48443	0.48354	0.48398	0.48345	0.48385	0.48335	0.48381
	2549.38	0.47118	0.47168	0.47135	0.47094	0.47231	0.47162	0.4708	0.47099	0.47116	0.47026	0.47128	0.47086	0.4722	0.47074	0.47057	0.47014	0.47172	0.47197	0.47221	0.47116	0.47079	0.47062	0.47151	0.47198	0.47098	0.47185	0.47096	0.47141	0.47088	0.47126	0.47076	0.47124
	2547.45	0.46138	0.46191	0.46159	0.46113	0.46254	0.46186	0.46097	0.4612	0.46135	0.46049	0.46151	0.46107	0.46245	0.46095	0.46077	0.46033	0.46193	0.46219	0.46246	0.46137	0.46103	0.4608	0.46175	0.4622	0.46122	0.46209	0.46119	0.46164	0.46113	0.46149	0.46098	0.46148
	2545.52	0.45528	0.45583	0.45552	0.45504	0.45646	0.45581	0.45486	0.45511	0.45525	0.45442	0.45544	0.45499	0.45639	0.45487	0.45467	0.45423	0.45585	0.45611	0.45641	0.45529	0.45497	0.4547	0.45569	0.45611	0.45515	0.45604	0.45513	0.45557	0.45508	0.45542	0.4549	0.45543
	2543.59	0.45366	0.45422	0.45392	0.45341	0.45484	0.45421	0.45321	0.45348	0.45361	0.45281	0.45384	0.45338	0.45479	0.45324	0.45304	0.4526	0.45422	0.4545	0.45482	0.45367	0.45338	0.45306	0.45409	0.4545	0.45355	0.45445	0.45353	0.45396	0.45348	0.45382	0.45328	0.45385
	2541.66	0.45715	0.45771	0.45741	0.45689	0.45831	0.45771	0.45669	0.45695	0.45708	0.4563	0.45734	0.45687	0.45828	0.45672	0.45651	0.45608	0.4577	0.45798	0.45832	0.45715	0.45689	0.45652	0.45759	0.45799	0.45705	0.45795	0.45703	0.45743	0.45699	0.45732	0.45676	0.45737
	2539.73	0.46628	0.46684	0.46655	0.46601	0.46742	0.46684	0.46581	0.46607	0.4662	0.46544	0.46648	0.466	0.46741	0.46583	0.46563	0.46521	0.46681	0.4671	0.46747	0.46627	0.46604	0.46563	0.46673	0.46711	0.46619	0.46709	0.46617	0.46655	0.46614	0.46646	0.46588	0.46653
	2537.81	0.48151	0.48206	0.48176	0.48122	0.48262	0.48206	0.48102	0.48127	0.4814	0.48066	0.48171	0.48122	0.48262	0.48103	0.48083	0.48044	0.48201	0.4823	0.48268	0.48148	0.48128	0.48083	0.48195	0.48232	0.48141	0.48231	0.48138	0.48174	0.48137	0.48169	0.48108	0.48177
	2535.88	0.50317	0.5037	0.50341	0.50287	0.50423	0.5037	0.50267	0.50289	0.50302	0.50231	0.50336	0.50286	0.50425	0.50264	0.50246	0.50209	0.50362	0.50391	0.50431	0.50311	0.50293	0.50244	0.50359	0.50394	0.50306	0.50394	0.50301	0.50334	0.50303	0.50334	0.5027	0.50344
	2533.95	0.53148	0.53198	0.53169	0.53115	0.53247	0.53197	0.53095	0.53116	0.53128	0.5306	0.53164	0.53113	0.5325	0.53089	0.53073	0.53039	0.53186	0.53214	0.53257	0.53137	0.53122	0.53069	0.53186	0.53219	0.53135	0.5322	0.53127	0.53158	0.53131	0.53161	0.53095	0.53174
	2532.02	0.56646	0.56692	0.56664	0.5661	0.56737	0.56691	0.56591	0.56609	0.56619	0.56555	0.56657	0.56606	0.56741	0.5658	0.56565	0.56536	0.56676	0.567	0.56746	0.56629	0.56616	0.56559	0.56678	0.56708	0.56629	0.56709	0.56618	0.56646	0.56625	0.56654	0.56586	0.56669
	2530.09	0.60783	0.60825	0.60797	0.60743	0.60865	0.60822	0.60724	0.60741	0.60748	0.60689	0.60788	0.60736	0.60869	0.60708	0.60696	0.60671	0.60802	0.60822	0.60872	0.60758	0.60747	0.60686	0.60808	0.60833	0.60762	0.60835	0.60746	0.60772	0.60756	0.60784	0.60715	0.60801
	2528.16	0.65486	0.65523	0.65498	0.65443	0.65557	0.65519	0.65424	0.65438	0.65441	0.65389	0.65482	0.65431	0.65562	0.65402	0.65392	0.65371	0.65493	0.65506	0.6556	0.65452	0.65442	0.65377	0.65501	0.6552	0.6546	0.65523	0.65438	0.65462	0.65452	0.65477	0.65409	0.65497
	2526.23	0.70613	0.70644	0.70622	0.70566	0.70672	0.70639	0.70545	0.7056	0.70555	0.70512	0.70598	0.70548	0.70677	0.70519	0.70511	0.70494	0.70604	0.7061	0.70668	0.70567	0.70558	0.70489	0.70615	0.70628	0.7058	0.7063	0.70551	0.70572	0.70569	0.7059	0.70526	0.70614
	2524.31	0.75921	0.75946	0.7593	0.75872	0.75967	0.7594	0.75848	0.75864	0.75849	0.75816	0.75893	0.75846	0.75972	0.75818	0.75811	0.75797	0.75896	0.75891	0.75955	0.75863	0.75854	0.7578	0.75909	0.75914	0.75882	0.75915	0.75844	0.75863	0.75865	0.75882	0.75825	0.7591
	2522.38	0.81045	0.81066	0.81055	0.80995	0.81079	0.81058	0.80968	0.80985	0.80959	0.80938	0.81003	0.80961	0.81082	0.80934	0.80927	0.80916	0.81002	0.80987	0.81055	0.80974	0.80965	0.80888	0.81018	0.81015	0.80999	0.81014	0.80953	0.80968	0.80977	0.80989	0.80943	0.81019
	2520.45	0.85497	0.85515	0.85511	0.85447	0.8552	0.85505	0.85416	0.85437	0.85398	0.85387	0.85441	0.85406	0.85521	0.85383	0.85372	0.85361	0.85438	0.85413	0.85484	0.85414	0.85403	0.85325	0.85454	0.85446	0.85444	0.85442	0.85392	0.85403	0.85416	0.85422	0.85392	0.85457
	2518.52	0.88731	0.88749	0.88751	0.88683	0.88747	0.88736	0.88651	0.88674	0.88624	0.8862	0.88664	0.88638	0.88746	0.88619	0.88602	0.8859	0.88659	0.88628	0.887	0.88639	0.88627	0.8855	0.88675	0.88665	0.88673	0.88656	0.88618	0.88623	0.8864	0.88641	0.88628	0.88678
	2516.59	0.90292	0.90313	0.90317	0.90248	0.90305	0.90297	0.90215	0.9024	0.90183	0.9018	0.90218	0.90202	0.90301	0.90187	0.90163	0.90147	0.90214	0.90182	0.90251	0.90197	0.90181	0.90109	0.90227	0.90221	0.9023	0.90207	0.90177	0.90176	0.90193	0.90192	0.90196	0.90229
	2514.66	0.89991	0.90018	0.90021	0.89952	0.90007	0.89999	0.89924	0.89946	0.89889	0.89881	0.89918	0.89911	0.90001	0.89901	0.89867	0.89845	0.89916	0.8989	0.89952	0.899	0.8988	0.89816	0.89924	0.89928	0.8993	0.89909	0.89882	0.89877	0.89891	0.89891	0.89906	0.89925
	2512.74	0.88	0.88035	0.88033	0.87967	0.88022	0.88013	0.87945	0.87962	0.87911	0.87891	0.87932	0.87933	0.88014	0.87926	0.87884	0.87856	0.87934	0.8792	0.87972	0.87919	0.87892	0.87841	0.87937	0.87953	0.87941	0.87931	0.87902	0.87895	0.87903	0.87907	0.87927	0.87936
	2510.81	0.84772	0.84813	0.84804	0.84743	0.84801	0.84789	0.84729	0.84738	0.84698	0.84662	0.84712	0.84718	0.84792	0.84714	0.84665	0.8463	0.84718	0.84719	0.8476	0.84702	0.84669	0.84632	0.84715	0.84746	0.84714	0.84722	0.84685	0.84678	0.8468	0.84691	0.84708	0.84712
	2508.88	0.80862	0.8091	0.80891	0.80838	0.80898	0.80883	0.80831	0.8083	0.80805	0.80752	0.80811	0.80819	0.80889	0.80817	0.80766	0.80724	0.80821	0.80838	0.80868	0.80804	0.80765	0.80743	0.80813	0.80857	0.80807	0.80835	0.80787	0.80782	0.80777	0.80795	0.80805	0.80809
	2506.95	0.76779	0.76831	0.76802	0.76757	0.7682	0.76801	0.76756	0.76746	0.76735	0.76666	0.76735	0.76743	0.76811	0.76743	0.7669	0.76644	0.76748	0.7678	0.76801	0.76731	0.76686	0.76677	0.76736	0.76791	0.76723	0.76771	0.76711	0.76711	0.76699	0.76724	0.76724	0.7673
	2505.02	0.72902	0.72957	0.72919	0.72882	0.72947	0.72925	0.72886	0.72866	0.7287	0.72786	0.72864	0.72871	0.72937	0.72871	0.7282	0.72769	0.72879	0.72924	0.72937	0.72861	0.72811	0.72814	0.72864	0.72928	0.72845	0.7291	0.72839	0.72844	0.72826	0.72858	0.72846	0.72856
	2503.09	0.69479	0.69537	0.69488	0.6946	0.69525	0.695	0.69466	0.69438	0.69455	0.69359	0.69444	0.6945	0.69516	0.6945	0.69403	0.69346	0.69461	0.69518	0.69523	0.69443	0.69389	0.69402	0.69444	0.69515	0.69418	0.69499	0.69418	0.69429	0.69406	0.69444	0.69419	0.69434
	2501.17	0.66643	0.66702	0.66645	0.66624	0.66689	0.66662	0.66632	0.66596	0.66626	0.66518	0.6661	0.66615	0.6668	0.66614	0.6657	0.66511	0.66628	0.66695	0.66692	0.66609	0.66553	0.66575	0.6661	0.66684	0.66578	0.66672	0.66582	0.66599	0.66571	0.66614	0.66578	0.66597
	2499.24	0.64441	0.64499	0.64434	0.64422	0.64485	0.64456	0.64429	0.64386	0.64428	0.6431	0.64407	0.6441	0.64475	0.64409	0.6437	0.64307	0.64426	0.64501	0.64492	0.64406	0.64348	0.64378	0.64407	0.64484	0.64368	0.64474	0.64377	0.644	0.64368	0.64416	0.64369	0.64392
	2497.31	0.62848	0.62905	0.62832	0.62828	0.6289	0.62858	0.62834	0.62786	0.62838	0.62711	0.62811	0.62814	0.62879	0.62812	0.62777	0.62712	0.62831	0.62913	0.62898	0.62811	0.62752	0.62788	0.62811	0.6289	0.62767	0.62882	0.6278	0.62808	0.62774	0.62824	0.62769	0.62795
	2495.38	0.61784	0.6184	0.6176	0.61763	0.61824	0.61789	0.61766	0.61715	0.61776	0.61641	0.61744	0.61747	0.61812	0.61744	0.61712	0.61647	0.61765	0.61853	0.61832	0.61744	0.61685	0.61726	0.61745	0.61823	0.61695	0.61818	0.61712	0.61746	0.61709	0.61762	0.61698	0.61727
	2493.45	0.61123	0.61175	0.6109	0.61099	0.61159	0.61121	0.611	0.61047	0.61116	0.60974	0.61078	0.61081	0.61146	0.61076	0.61049	0.60983	0.611	0.61193	0.61166	0.61079	0.6102	0.61066	0.6108	0.61157	0.61024	0.61154	0.61046	0.61084	0.61045	0.611	0.6103	0.6106
	2491.52	0.60696	0.60744	0.60656	0.6067	0.6073	0.60688	0.60668	0.60615	0.6069	0.60543	0.60648	0.6065	0.60716	0.60643	0.60619	0.60553	0.60671	0.60767	0.60735	0.60649	0.6059	0.60639	0.60649	0.60725	0.60589	0.60724	0.60615	0.60657	0.60617	0.60672	0.60598	0.60629
	2489.59	0.6031	0.60354	0.60264	0.60281	0.60343	0.60297	0.60277	0.60226	0.60305	0.60154	0.60259	0.6026	0.60328	0.60252	0.60231	0.60166	0.60283	0.60381	0.60346	0.6026	0.60203	0.60254	0.60261	0.60334	0.60196	0.60336	0.60227	0.60271	0.6023	0.60286	0.60209	0.6024
	2487.67	0.59767	0.59806	0.59716	0.59734	0.598	0.5975	0.59728	0.59681	0.59763	0.5961	0.59714	0.59714	0.59784	0.59704	0.59684	0.59621	0.59739	0.59838	0.59801	0.59715	0.59659	0.5971	0.59717	0.59786	0.59649	0.59792	0.59683	0.59729	0.59687	0.59743	0.59664	0.59696
	2485.74	0.5889	0.58925	0.58837	0.58854	0.58925	0.58871	0.58847	0.58804	0.58888	0.58735	0.58838	0.58836	0.58909	0.58824	0.58806	0.58744	0.58865	0.58963	0.58925	0.5884	0.58783	0.58834	0.58842	0.58908	0.58771	0.58916	0.58807	0.58855	0.58812	0.58868	0.58789	0.58821
	2483.81	0.57559	0.57591	0.57507	0.57521	0.576	0.57542	0.57514	0.57477	0.5756	0.57409	0.57512	0.57506	0.57583	0.57493	0.57477	0.57416	0.5754	0.57636	0.57599	0.57513	0.57457	0.57506	0.57516	0.57579	0.57444	0.57591	0.57481	0.5753	0.57485	0.57541	0.57464	0.57495
	2481.88	0.55734	0.55764	0.55684	0.55694	0.55781	0.5572	0.55689	0.55656	0.55737	0.55591	0.55694	0.55684	0.55765	0.55669	0.55654	0.55593	0.55722	0.55815	0.55781	0.55693	0.55638	0.55683	0.55698	0.55758	0.55626	0.55773	0.55662	0.55712	0.55665	0.5572	0.55646	0.55677
	2479.95	0.53454	0.53484	0.53411	0.53415	0.5351	0.53448	0.53411	0.53383	0.53461	0.5332	0.53424	0.5341	0.53495	0.53394	0.53379	0.53317	0.53453	0.53542	0.53512	0.53422	0.53367	0.53407	0.53428	0.53487	0.53358	0.53504	0.53391	0.53441	0.53394	0.53447	0.53377	0.53407
	2478.02	0.50831	0.50863	0.50795	0.50793	0.50896	0.50834	0.50792	0.50768	0.50843	0.50706	0.50812	0.50794	0.50883	0.50777	0.50763	0.507	0.50842	0.50927	0.50901	0.50809	0.50754	0.50788	0.50817	0.50875	0.50749	0.50893	0.50778	0.50829	0.5078	0.50833	0.50765	0.50796
	2476.1	0.48016	0.48051	0.47986	0.4798	0.48089	0.48027	0.47981	0.4796	0.48032	0.47899	0.48007	0.47986	0.48079	0.47969	0.47954	0.4789	0.48039	0.4812	0.48098	0.48004	0.47949	0.47977	0.48014	0.48071	0.47948	0.48089	0.47973	0.48023	0.47974	0.48026	0.47961	0.47992
	2474.17	0.45167	0.45207	0.45145	0.45136	0.45249	0.45189	0.45138	0.45119	0.45189	0.45058	0.45169	0.45147	0.45242	0.45129	0.45114	0.45048	0.45202	0.45281	0.45261	0.45165	0.45111	0.45134	0.45179	0.45235	0.45114	0.45252	0.45136	0.45185	0.45135	0.45186	0.45123	0.45155
	2472.24	0.42432	0.42476	0.42417	0.42404	0.42522	0.42463	0.42408	0.42391	0.42458	0.4233	0.42444	0.4242	0.42517	0.42402	0.42386	0.42319	0.42478	0.42553	0.42537	0.4244	0.42386	0.42403	0.42456	0.42513	0.42393	0.42527	0.42411	0.42459	0.4241	0.42459	0.42398	0.42431
	2470.31	0.39927	0.39977	0.39919	0.39905	0.40024	0.39967	0.3991	0.39893	0.39958	0.39832	0.39948	0.39924	0.40022	0.39906	0.39889	0.39821	0.39984	0.40057	0.40043	0.39944	0.39891	0.39904	0.39963	0.4002	0.39901	0.40032	0.39916	0.39964	0.39916	0.39963	0.39902	0.39937
	2468.38	0.37738	0.37793	0.37735	0.3772	0.37841	0.37785	0.37726	0.37711	0.37774	0.37648	0.37766	0.37742	0.37842	0.37725	0.37707	0.37638	0.37804	0.37874	0.37863	0.37763	0.37712	0.37719	0.37785	0.37842	0.37724	0.37851	0.37736	0.37783	0.37736	0.37782	0.37722	0.37757
	2466.45	0.35917	0.35977	0.35918	0.35903	0.36025	0.3597	0.35908	0.35895	0.35956	0.35831	0.3595	0.35928	0.36028	0.3591	0.35891	0.35822	0.3599	0.36058	0.3605	0.35949	0.35899	0.35902	0.35973	0.3603	0.35912	0.36036	0.35922	0.35969	0.35925	0.35968	0.35908	0.35944
	2464.53	0.34485	0.34549	0.3449	0.34474	0.34597	0.34543	0.34479	0.34469	0.34527	0.34402	0.34523	0.34501	0.34602	0.34484	0.34464	0.34395	0.34564	0.3463	0.34624	0.34523	0.34475	0.34474	0.34549	0.34607	0.34489	0.34609	0.34496	0.34543	0.34502	0.34543	0.34482	0.34519
	2462.6	0.33438	0.33506	0.33446	0.33431	0.33554	0.33501	0.33435	0.33428	0.33483	0.33359	0.3348	0.33458	0.33561	0.33443	0.33421	0.33353	0.33523	0.33586	0.33584	0.33481	0.33435	0.33431	0.3351	0.33567	0.33449	0.33567	0.33455	0.33503	0.33464	0.33502	0.33442	0.33478
	2460.67	0.32752	0.32822	0.32763	0.32747	0.32871	0.32818	0.3275	0.32747	0.32799	0.32676	0.32796	0.32775	0.32879	0.32761	0.32739	0.32671	0.32842	0.32902	0.32903	0.328	0.32756	0.32748	0.32831	0.32887	0.3277	0.32884	0.32774	0.32823	0.32787	0.32822	0.32761	0.32798
	2458.74	0.32385	0.32456	0.32397	0.32381	0.32507	0.32453	0.32383	0.32384	0.32433	0.32312	0.32431	0.3241	0.32516	0.32396	0.32375	0.32307	0.32479	0.32535	0.32541	0.32437	0.32395	0.32383	0.32469	0.32525	0.32408	0.32521	0.32412	0.32461	0.32428	0.3246	0.324	0.32436
	2456.81	0.32281	0.32353	0.32296	0.32279	0.32406	0.32352	0.3228	0.32286	0.3233	0.32213	0.32329	0.32309	0.32417	0.32295	0.32275	0.32207	0.3238	0.32432	0.32443	0.32337	0.32298	0.32282	0.32371	0.32427	0.32311	0.32421	0.32313	0.32364	0.32333	0.32362	0.32302	0.32338
	2454.88	0.32381	0.32452	0.32398	0.32379	0.32509	0.32453	0.32379	0.32391	0.32431	0.32317	0.32431	0.3241	0.32521	0.32397	0.32378	0.32311	0.32484	0.32532	0.32548	0.32441	0.32405	0.32385	0.32477	0.32532	0.32417	0.32525	0.32418	0.3247	0.32442	0.32467	0.32408	0.32444
	2452.95	0.32621	0.32692	0.32642	0.3262	0.32752	0.32696	0.3262	0.32637	0.32672	0.32563	0.32674	0.32652	0.32767	0.32639	0.32622	0.32556	0.3273	0.32774	0.32794	0.32686	0.32653	0.32629	0.32723	0.32778	0.32664	0.32771	0.32664	0.32718	0.32691	0.32714	0.32656	0.32691
	2451.03	0.32947	0.33017	0.32971	0.32948	0.33082	0.33025	0.32947	0.32969	0.33	0.32896	0.33002	0.3298	0.33098	0.32967	0.32953	0.32887	0.33062	0.33102	0.33126	0.33017	0.32987	0.3296	0.33056	0.33111	0.32998	0.33104	0.32997	0.33053	0.33027	0.33046	0.32991	0.33025
	2449.1	0.33317	0.33385	0.33345	0.33319	0.33456	0.33398	0.33318	0.33345	0.33371	0.33272	0.33376	0.33353	0.33473	0.33339	0.33328	0.33264	0.33439	0.33474	0.33503	0.33392	0.33366	0.33335	0.33433	0.33489	0.33377	0.33482	0.33375	0.33432	0.33406	0.33424	0.3337	0.33404
	2447.17	0.33708	0.33775	0.3374	0.33713	0.33851	0.33792	0.33711	0.33743	0.33765	0.33671	0.33771	0.33748	0.33871	0.33733	0.33725	0.33662	0.33838	0.3387	0.33901	0.3379	0.33767	0.33732	0.33832	0.33889	0.33778	0.33883	0.33775	0.33833	0.33808	0.33823	0.33771	0.33805
	2445.24	0.3412	0.34186	0.34156	0.34128	0.34268	0.34208	0.34126	0.34163	0.34181	0.3409	0.34188	0.34165	0.3429	0.3415	0.34145	0.34083	0.34259	0.34288	0.34321	0.3421	0.3419	0.34152	0.34253	0.34312	0.34201	0.34306	0.34198	0.34255	0.34231	0.34245	0.34195	0.34229
	2443.31	0.34576	0.34642	0.34616	0.34587	0.34727	0.34668	0.34586	0.34625	0.3464	0.34553	0.34649	0.34626	0.34753	0.34611	0.34608	0.34547	0.34724	0.3475	0.34784	0.34674	0.34658	0.34616	0.34718	0.34778	0.34668	0.34773	0.34664	0.34722	0.34698	0.3471	0.34662	0.34697
	2441.38	0.35114	0.3518	0.35158	0.3513	0.35269	0.3521	0.35128	0.35171	0.35184	0.35099	0.35193	0.3517	0.35299	0.35156	0.35154	0.35095	0.35272	0.35296	0.3533	0.35221	0.35208	0.35164	0.35267	0.35328	0.35218	0.35322	0.35214	0.35271	0.35249	0.35258	0.35213	0.35248
	2439.46	0.35784	0.35851	0.35832	0.35805	0.35942	0.35884	0.35803	0.35848	0.35859	0.35776	0.35869	0.35846	0.35977	0.35834	0.35833	0.35776	0.35952	0.35976	0.36008	0.35901	0.35891	0.35845	0.35948	0.36011	0.35901	0.36004	0.35896	0.35952	0.35932	0.35939	0.35896	0.35932
	2437.53	0.36638	0.36705	0.36687	0.36663	0.36797	0.3674	0.3666	0.36707	0.36718	0.36635	0.36728	0.36705	0.36837	0.36695	0.36694	0.36639	0.36815	0.36838	0.36868	0.36764	0.36757	0.36709	0.36811	0.36876	0.36766	0.36868	0.3676	0.36816	0.36799	0.36802	0.36762	0.36798
	2435.6	0.37715	0.37783	0.37766	0.37744	0.37875	0.3782	0.37741	0.3779	0.37801	0.37718	0.37811	0.37788	0.37921	0.37781	0.3778	0.37727	0.37901	0.37925	0.37951	0.37851	0.37847	0.37797	0.37899	0.37965	0.37855	0.37955	0.37849	0.37903	0.37889	0.37889	0.37852	0.37889
	2433.67	0.39039	0.39107	0.39092	0.39072	0.39199	0.39146	0.39069	0.3912	0.39131	0.39047	0.39141	0.39118	0.39252	0.39114	0.39113	0.39061	0.39234	0.39259	0.39281	0.39186	0.39184	0.39133	0.39234	0.39301	0.3919	0.39289	0.39185	0.39237	0.39227	0.39224	0.39189	0.39227
	2431.74	0.40607	0.40675	0.4066	0.40643	0.40766	0.40716	0.4064	0.40692	0.40705	0.4062	0.40714	0.40691	0.40825	0.40691	0.4069	0.4064	0.40809	0.40836	0.40854	0.40764	0.40765	0.40713	0.40813	0.40881	0.4077	0.40866	0.40765	0.40815	0.40809	0.40802	0.4077	0.40809
	2429.81	0.42382	0.42449	0.42435	0.4242	0.4254	0.42492	0.42418	0.42471	0.42486	0.424	0.42493	0.42471	0.42605	0.42476	0.42474	0.42425	0.42592	0.42622	0.42634	0.42551	0.42553	0.42501	0.42599	0.42668	0.42556	0.4265	0.42553	0.42601	0.42599	0.42589	0.42558	0.42599
	2427.89	0.44289	0.44354	0.44341	0.44329	0.44446	0.444	0.44329	0.44381	0.44399	0.44312	0.44405	0.44384	0.44517	0.44393	0.44392	0.44344	0.44507	0.4454	0.44547	0.44471	0.44474	0.44423	0.44519	0.44588	0.44476	0.44568	0.44476	0.4452	0.44522	0.4451	0.4448	0.44523
	2425.96	0.46214	0.46278	0.46266	0.46256	0.46373	0.46329	0.4626	0.46311	0.46331	0.46245	0.46337	0.46317	0.46449	0.4633	0.46331	0.46284	0.46441	0.46479	0.46482	0.46412	0.46415	0.46366	0.4646	0.46529	0.46418	0.46507	0.46422	0.46461	0.46466	0.46453	0.46424	0.46469
	2424.03	0.48011	0.48074	0.48063	0.48055	0.48172	0.4813	0.48064	0.48113	0.48137	0.48051	0.48143	0.48124	0.48255	0.48141	0.48144	0.48098	0.4825	0.48293	0.48291	0.48228	0.48231	0.48184	0.48276	0.48344	0.48234	0.48322	0.48243	0.48278	0.48285	0.48273	0.48244	0.48291
	2422.1	0.49511	0.49575	0.49565	0.49558	0.4968	0.49639	0.49575	0.49622	0.4965	0.49565	0.49657	0.4964	0.49767	0.4966	0.49666	0.4962	0.49768	0.49814	0.49811	0.49753	0.49755	0.49712	0.49801	0.49868	0.49761	0.49847	0.49775	0.49805	0.49813	0.49803	0.49773	0.49824
	2420.17	0.50551	0.50616	0.50607	0.50603	0.50729	0.5069	0.5063	0.50673	0.50705	0.50622	0.50713	0.50699	0.50824	0.50721	0.50731	0.50686	0.50829	0.5088	0.50876	0.50822	0.50822	0.50784	0.50871	0.50935	0.50833	0.50917	0.50854	0.50878	0.50887	0.5088	0.50849	0.50902
	2418.24	0.50996	0.51065	0.51057	0.51055	0.51188	0.5115	0.51093	0.51134	0.51169	0.51088	0.5118	0.51169	0.5129	0.51193	0.51206	0.51162	0.51301	0.51356	0.51354	0.51302	0.513	0.51268	0.51351	0.51414	0.51317	0.51401	0.51344	0.51363	0.51371	0.5137	0.51337	0.51392
	2416.31	0.50771	0.50846	0.50838	0.5084	0.5098	0.50944	0.5089	0.50928	0.50967	0.50888	0.50982	0.50974	0.51092	0.50998	0.51014	0.50972	0.51108	0.51167	0.5117	0.51116	0.51113	0.51086	0.51168	0.51229	0.51138	0.51221	0.5117	0.51186	0.51192	0.51197	0.51163	0.51219
	2414.39	0.49876	0.49958	0.49951	0.49957	0.50104	0.50069	0.50018	0.50055	0.50097	0.50021	0.50117	0.50112	0.50228	0.50137	0.50154	0.50116	0.5025	0.50311	0.5032	0.50263	0.5026	0.50238	0.50319	0.50379	0.50293	0.50378	0.5033	0.50343	0.50348	0.5036	0.50323	0.5038
	2412.46	0.48382	0.48472	0.48467	0.48476	0.48631	0.48598	0.4855	0.48586	0.48631	0.48557	0.48657	0.48653	0.48769	0.4868	0.48697	0.48663	0.48796	0.4886	0.48876	0.48814	0.48811	0.48794	0.48874	0.48933	0.48854	0.48939	0.48893	0.48906	0.48908	0.48927	0.48889	0.48945
	2410.53	0.46414	0.46513	0.46511	0.46524	0.46684	0.46654	0.46608	0.46645	0.46693	0.4662	0.46724	0.46723	0.46839	0.46751	0.46766	0.46737	0.4687	0.46938	0.46959	0.46892	0.4689	0.46877	0.46957	0.47017	0.46942	0.47029	0.46983	0.46998	0.46996	0.47024	0.46984	0.47038
	2408.6	0.44125	0.44232	0.44234	0.44249	0.44415	0.44387	0.44344	0.44382	0.44433	0.44362	0.4447	0.4447	0.44589	0.44501	0.44514	0.4449	0.44624	0.44694	0.44721	0.44649	0.44648	0.44638	0.4472	0.44781	0.44708	0.44799	0.44751	0.44768	0.44763	0.44799	0.44757	0.44808
	2406.67	0.41666	0.41781	0.41788	0.41806	0.41977	0.4195	0.41909	0.4195	0.42003	0.41935	0.42047	0.42048	0.42169	0.42081	0.42092	0.42073	0.42209	0.42281	0.42313	0.42237	0.42237	0.42229	0.42313	0.42376	0.42305	0.42399	0.42349	0.4237	0.42361	0.42405	0.42361	0.42409
	2404.74	0.39173	0.39296	0.39308	0.39328	0.39504	0.39478	0.3944	0.39484	0.3954	0.39473	0.39589	0.39591	0.39716	0.39626	0.39635	0.39622	0.39759	0.39834	0.3987	0.3979	0.39792	0.39785	0.39872	0.39938	0.39867	0.39965	0.39912	0.39937	0.39925	0.39976	0.39931	0.39976
	2402.82	0.36755	0.36885	0.36902	0.36924	0.37105	0.3708	0.37044	0.37092	0.3715	0.37085	0.37205	0.37207	0.37337	0.37245	0.37253	0.37244	0.37384	0.3746	0.375	0.37417	0.3742	0.37415	0.37506	0.37573	0.37502	0.37604	0.37548	0.37578	0.37563	0.3762	0.37574	0.37616
	2400.89	0.34491	0.34627	0.3465	0.34673	0.34858	0.34835	0.348	0.34853	0.34913	0.34849	0.34974	0.34975	0.3511	0.35016	0.35025	0.3502	0.35162	0.35239	0.35281	0.35197	0.35202	0.35196	0.35292	0.35361	0.35289	0.35395	0.35336	0.35372	0.35354	0.35416	0.35369	0.35409
	2398.96	0.32432	0.32574	0.32602	0.32626	0.32815	0.32793	0.3276	0.32817	0.32879	0.32817	0.32946	0.32946	0.33086	0.3299	0.32999	0.32998	0.33143	0.3322	0.33265	0.33181	0.33186	0.3318	0.33281	0.33352	0.33279	0.33389	0.33327	0.33369	0.33348	0.33414	0.33367	0.33406
	2397.03	0.30604	0.30752	0.30785	0.30808	0.31002	0.30981	0.30949	0.3101	0.31073	0.31013	0.31147	0.31145	0.31291	0.31192	0.31203	0.31205	0.31354	0.3143	0.31477	0.31393	0.31398	0.31392	0.31499	0.3157	0.31497	0.3161	0.31546	0.31593	0.31572	0.3164	0.31593	0.31631
	2395.1	0.29014	0.29167	0.29203	0.29226	0.29424	0.29404	0.29373	0.29438	0.29503	0.29444	0.29581	0.29578	0.2973	0.29627	0.29641	0.29646	0.29798	0.29873	0.29923	0.29839	0.29844	0.29838	0.2995	0.30022	0.29949	0.30065	0.29999	0.30052	0.3003	0.30099	0.30052	0.3009
	2393.17	0.27653	0.27809	0.27849	0.2787	0.28071	0.28054	0.28022	0.28091	0.28156	0.28099	0.2824	0.28236	0.28392	0.28286	0.28303	0.2831	0.28467	0.28539	0.28592	0.28509	0.28514	0.28507	0.28624	0.28695	0.28624	0.28742	0.28675	0.28733	0.28712	0.28781	0.28734	0.28773
	2391.25	0.265	0.26659	0.26701	0.2672	0.26923	0.2691	0.26876	0.2695	0.27015	0.26959	0.27103	0.27097	0.27257	0.27149	0.27168	0.27179	0.27338	0.27407	0.27463	0.27383	0.27386	0.27379	0.275	0.27571	0.27503	0.2762	0.27554	0.27616	0.27597	0.27665	0.27619	0.2766
	2389.32	0.2553	0.25689	0.25734	0.25749	0.25954	0.25945	0.25909	0.25987	0.2605	0.25995	0.26142	0.26135	0.26298	0.26187	0.26208	0.26223	0.26386	0.2645	0.26509	0.26432	0.26434	0.26426	0.26552	0.26621	0.26556	0.26673	0.26608	0.26675	0.26657	0.26724	0.2668	0.26722
	2387.39	0.24713	0.24872	0.24917	0.24929	0.25134	0.2513	0.25091	0.25172	0.25233	0.2518	0.25327	0.25319	0.25485	0.25372	0.25395	0.25414	0.25579	0.25639	0.257	0.25626	0.25627	0.25618	0.25748	0.25815	0.25755	0.2587	0.25807	0.25878	0.25863	0.25928	0.25886	0.2593
	2385.46	0.24021	0.24178	0.24223	0.24229	0.24434	0.24435	0.24391	0.24476	0.24533	0.24482	0.2463	0.2462	0.24788	0.24673	0.24698	0.24722	0.24888	0.24942	0.25006	0.24937	0.24937	0.24925	0.25058	0.25123	0.2507	0.25181	0.25121	0.25195	0.25184	0.25247	0.25207	0.25253
	2383.53	0.23427	0.2358	0.23624	0.23623	0.23827	0.23834	0.23785	0.23872	0.23924	0.23875	0.24022	0.24011	0.2418	0.24063	0.24089	0.24119	0.24285	0.24332	0.244	0.24335	0.24335	0.2432	0.24456	0.24518	0.24474	0.24578	0.24523	0.246	0.24593	0.24654	0.24617	0.24665
	2381.6	0.22909	0.23054	0.23098	0.23088	0.23289	0.23302	0.23247	0.23336	0.23381	0.23335	0.2348	0.23467	0.23637	0.23519	0.23544	0.23581	0.23746	0.23786	0.23856	0.23797	0.23797	0.23779	0.23917	0.23976	0.23941	0.24036	0.23989	0.24068	0.24065	0.24124	0.24091	0.24141
	2379.67	0.22447	0.22582	0.22625	0.22605	0.22802	0.22821	0.22758	0.22848	0.22886	0.22844	0.22985	0.22968	0.23139	0.2302	0.23046	0.23089	0.23252	0.23283	0.23356	0.23305	0.23306	0.23281	0.23422	0.23477	0.23455	0.23538	0.235	0.23579	0.23581	0.23639	0.23609	0.23662
	2377.75	0.22028	0.22149	0.22192	0.22159	0.22352	0.22376	0.22306	0.22395	0.22424	0.22386	0.22523	0.22502	0.22673	0.22553	0.2258	0.2263	0.22789	0.2281	0.22886	0.22843	0.22847	0.22815	0.22958	0.23009	0.23	0.23069	0.23042	0.23122	0.23128	0.23186	0.2316	0.23215
	2375.82	0.21646	0.21749	0.21791	0.21743	0.21931	0.2196	0.21882	0.2197	0.21987	0.21956	0.22087	0.22061	0.22231	0.22112	0.22139	0.22197	0.2235	0.22361	0.22438	0.22405	0.22414	0.22372	0.22517	0.22564	0.22572	0.22622	0.22609	0.22689	0.227	0.22757	0.22737	0.22795
	2373.89	0.21298	0.2138	0.21423	0.21358	0.2154	0.21573	0.21486	0.21572	0.21576	0.21554	0.21678	0.21645	0.21815	0.21696	0.21726	0.2179	0.21937	0.21935	0.22016	0.21993	0.22009	0.21955	0.22102	0.22145	0.22171	0.22201	0.22204	0.22283	0.22299	0.22356	0.22341	0.22404
	2371.96	0.20992	0.2105	0.21095	0.21011	0.21188	0.21225	0.21127	0.21212	0.21202	0.21191	0.21308	0.21266	0.21436	0.21319	0.21353	0.21422	0.21561	0.21547	0.21631	0.21619	0.21645	0.21578	0.21726	0.21766	0.21813	0.21818	0.21841	0.21918	0.21939	0.21998	0.21989	0.22057
	2370.03	0.20746	0.20778	0.20828	0.20724	0.20896	0.20937	0.2083	0.20913	0.20888	0.20891	0.21	0.2095	0.2112	0.21005	0.21046	0.21121	0.2125	0.21223	0.21311	0.2131	0.21351	0.21268	0.21419	0.21455	0.21526	0.21506	0.2155	0.21625	0.21651	0.21711	0.21711	0.21784
	2368.1	0.20589	0.20598	0.20655	0.20533	0.20701	0.20746	0.20631	0.20717	0.20675	0.20696	0.20799	0.2074	0.20911	0.20801	0.20851	0.20929	0.2105	0.21012	0.21104	0.21114	0.21174	0.21074	0.21229	0.21262	0.21357	0.21312	0.2138	0.21452	0.21485	0.21547	0.21556	0.21637
	2366.18	0.20562	0.20554	0.20622	0.20487	0.20654	0.20705	0.20585	0.20675	0.20619	0.20662	0.2076	0.20696	0.20867	0.20765	0.20828	0.2091	0.21022	0.20977	0.21073	0.21094	0.21176	0.21061	0.2122	0.21253	0.21372	0.21305	0.21398	0.21468	0.21508	0.21571	0.21593	0.21682
	2364.25	0.20708	0.20695	0.20779	0.20639	0.2081	0.20869	0.2075	0.20849	0.20782	0.20851	0.20947	0.20883	0.21056	0.20965	0.21043	0.21129	0.21235	0.21187	0.21288	0.2132	0.21428	0.21301	0.21466	0.215	0.21641	0.21559	0.21676	0.21745	0.21793	0.21859	0.21896	0.21993
	2362.32	0.21056	0.21056	0.2116	0.2103	0.21209	0.2128	0.2117	0.21285	0.21213	0.21311	0.2141	0.21354	0.21528	0.21453	0.21549	0.21641	0.21744	0.21701	0.21806	0.21849	0.21983	0.21851	0.22022	0.22061	0.22222	0.22133	0.22271	0.22341	0.22399	0.22467	0.22521	0.22627
	2360.39	0.21602	0.21641	0.21771	0.21667	0.21863	0.21949	0.21859	0.21994	0.21926	0.22055	0.22161	0.22123	0.223	0.22245	0.22359	0.2246	0.22565	0.22535	0.22644	0.22699	0.22858	0.22729	0.22908	0.22954	0.2313	0.23045	0.23201	0.23273	0.23342	0.23415	0.23485	0.23599
	2358.46	0.22312	0.22416	0.22581	0.2252	0.22741	0.22849	0.22789	0.22948	0.22894	0.23054	0.23173	0.23164	0.23345	0.23314	0.23446	0.23561	0.23671	0.23661	0.23775	0.23845	0.24024	0.23909	0.24094	0.2415	0.24339	0.24267	0.24437	0.24514	0.24595	0.24672	0.2476	0.2488
	2356.53	0.23131	0.23329	0.23539	0.23538	0.23792	0.23927	0.23908	0.24096	0.24065	0.24258	0.24395	0.24422	0.24609	0.24607	0.24755	0.24889	0.25009	0.25025	0.25144	0.25233	0.25427	0.25333	0.25524	0.25593	0.25793	0.2574	0.25922	0.26006	0.261	0.26183	0.26286	0.26411
	2354.61	0.24007	0.24328	0.24596	0.24671	0.24966	0.25137	0.25169	0.2539	0.25389	0.25616	0.25776	0.25847	0.26044	0.26072	0.26235	0.26395	0.26527	0.26571	0.26698	0.26809	0.27016	0.26949	0.27147	0.27228	0.27439	0.27409	0.27602	0.27696	0.27805	0.27892	0.28009	0.28136
	2352.68	0.24907	0.25381	0.25726	0.25889	0.26236	0.2645	0.26544	0.26801	0.26839	0.27101	0.27289	0.27409	0.27619	0.27682	0.27859	0.28052	0.28196	0.28272	0.28409	0.28548	0.28763	0.28728	0.28932	0.29026	0.29252	0.29245	0.29451	0.29555	0.29681	0.29772	0.29902	0.30031
	2350.75	0.25819	0.2648	0.26921	0.27188	0.27595	0.27864	0.28028	0.28329	0.28413	0.28714	0.28935	0.29108	0.29336	0.29437	0.2963	0.29863	0.3002	0.30126	0.30276	0.3045	0.30673	0.30674	0.30884	0.3099	0.31235	0.3125	0.31473	0.31589	0.31733	0.31828	0.3197	0.32099
	2348.82	0.26749	0.27631	0.28193	0.28579	0.29057	0.29394	0.29639	0.2999	0.30128	0.30472	0.30733	0.30964	0.31213	0.3136	0.3157	0.31849	0.32019	0.32158	0.32323	0.3254	0.32771	0.3281	0.33028	0.33146	0.33417	0.3345	0.33695	0.33825	0.33991	0.34088	0.34242	0.34371
	2346.89	0.27707	0.28847	0.29557	0.30078	0.30639	0.31058	0.31396	0.31806	0.32008	0.32401	0.32708	0.33002	0.33279	0.33477	0.33709	0.34041	0.34224	0.34398	0.34582	0.34849	0.35091	0.35171	0.35397	0.35527	0.35832	0.35881	0.36154	0.36299	0.36491	0.36589	0.36757	0.36885
	2344.96	0.28704	0.30138	0.31021	0.31697	0.32352	0.32868	0.33312	0.3379	0.34067	0.34516	0.34877	0.35239	0.35548	0.35808	0.36067	0.36458	0.36654	0.36866	0.37071	0.37399	0.37655	0.37779	0.38016	0.38159	0.38505	0.38566	0.38875	0.39038	0.39261	0.39358	0.39542	0.39669
	2343.03	0.29739	0.31496	0.32577	0.33421	0.34181	0.34811	0.35372	0.35926	0.36293	0.36801	0.37224	0.37661	0.38006	0.38337	0.38631	0.39086	0.39295	0.39549	0.3978	0.40178	0.4045	0.40622	0.40872	0.41029	0.41425	0.41497	0.41849	0.42032	0.42291	0.42384	0.4259	0.42715
	2341.11	0.30792	0.32885	0.34179	0.35202	0.36072	0.36827	0.37516	0.38151	0.3862	0.39189	0.39682	0.40195	0.40582	0.40993	0.41327	0.41851	0.42072	0.42373	0.4263	0.43108	0.434	0.43623	0.43888	0.44061	0.44513	0.44595	0.44997	0.45202	0.455	0.45588	0.45822	0.45943
	2339.18	0.31813	0.3423	0.35734	0.36934	0.37912	0.38794	0.39613	0.40329	0.40908	0.41535	0.42101	0.42689	0.43117	0.43615	0.43996	0.44584	0.44818	0.4517	0.45454	0.46017	0.46328	0.46605	0.46885	0.47078	0.47587	0.47679	0.48131	0.48361	0.48702	0.48783	0.49051	0.49166
	2337.25	0.32718	0.35406	0.37096	0.38451	0.39522	0.4052	0.41459	0.42242	0.42932	0.43603	0.44239	0.44893	0.45359	0.45941	0.4637	0.47011	0.47256	0.47659	0.47967	0.48613	0.48938	0.49268	0.49562	0.49776	0.50337	0.5044	0.50937	0.51192	0.51573	0.51645	0.51952	0.5206
	2335.32	0.33392	0.36257	0.38077	0.39543	0.40674	0.41757	0.42789	0.43614	0.444	0.45091	0.45784	0.46482	0.46974	0.47628	0.48099	0.4877	0.49024	0.49472	0.49795	0.50509	0.50838	0.51215	0.51517	0.51752	0.52347	0.52463	0.52989	0.53265	0.53677	0.5374	0.54087	0.54186
	2333.39	0.3371	0.3662	0.38488	0.39999	0.41144	0.42263	0.43342	0.44169	0.45021	0.45701	0.46425	0.47135	0.47637	0.48335	0.48832	0.49501	0.49759	0.50237	0.50565	0.51317	0.51633	0.52045	0.52345	0.52598	0.53199	0.5333	0.53857	0.54147	0.54572	0.5463	0.55007	0.55097
	2331.46	0.33566	0.36374	0.38195	0.39674	0.4078	0.41876	0.42948	0.43735	0.44609	0.45242	0.45966	0.46653	0.47144	0.47848	0.48348	0.4898	0.49238	0.49724	0.50044	0.50793	0.5108	0.51507	0.51794	0.52058	0.52633	0.52777	0.53275	0.53568	0.53983	0.5404	0.54432	0.54516
	2329.54	0.32911	0.35482	0.37171	0.38547	0.39567	0.40585	0.41597	0.42308	0.43159	0.43719	0.4441	0.45043	0.45504	0.46178	0.46656	0.47223	0.47477	0.47948	0.48249	0.48955	0.49201	0.49625	0.49888	0.50156	0.50673	0.50828	0.51272	0.51556	0.51943	0.52003	0.52388	0.52471
	2327.61	0.31763	0.34008	0.35502	0.36728	0.37631	0.38533	0.39447	0.40061	0.40851	0.41325	0.4196	0.42519	0.42941	0.43554	0.43991	0.4448	0.44726	0.45165	0.4544	0.46075	0.46273	0.46679	0.46914	0.47176	0.4762	0.47781	0.48158	0.48423	0.4877	0.48836	0.49195	0.49281
	2325.68	0.30207	0.32089	0.33361	0.34414	0.35189	0.35958	0.36757	0.37269	0.37976	0.38364	0.38931	0.39412	0.3979	0.40328	0.40712	0.4112	0.41357	0.41755	0.42002	0.42551	0.42704	0.43083	0.43289	0.43539	0.43906	0.44069	0.44377	0.4462	0.4492	0.44995	0.45316	0.45407
	2323.75	0.28368	0.29895	0.30947	0.3183	0.32482	0.33121	0.33801	0.34219	0.34836	0.35146	0.35644	0.36051	0.36387	0.36847	0.37176	0.37512	0.37739	0.38092	0.38312	0.38773	0.38888	0.39236	0.39416	0.39651	0.39945	0.40108	0.40353	0.40571	0.40828	0.4091	0.41188	0.41286
	2321.82	0.26377	0.27592	0.28444	0.29176	0.2972	0.30241	0.30812	0.3115	0.3168	0.31924	0.32359	0.32701	0.33002	0.33386	0.33662	0.33937	0.34155	0.34467	0.34662	0.35041	0.35125	0.35444	0.356	0.3582	0.36052	0.3621	0.36403	0.36598	0.36814	0.36904	0.37137	0.37241
	2319.89	0.24356	0.25315	0.25997	0.26601	0.27056	0.27478	0.27954	0.28227	0.2868	0.28872	0.2925	0.2954	0.2981	0.30127	0.30357	0.30582	0.30792	0.31068	0.3124	0.31545	0.31607	0.31897	0.32036	0.32239	0.32419	0.32572	0.32723	0.32897	0.33077	0.33173	0.33364	0.33474
	2317.97	0.22401	0.2316	0.23704	0.24206	0.24589	0.24932	0.25328	0.25551	0.25939	0.26087	0.26418	0.26666	0.26913	0.27171	0.27361	0.27547	0.27748	0.27994	0.28146	0.28388	0.28434	0.28699	0.28823	0.2901	0.2915	0.29296	0.29412	0.29568	0.29718	0.29818	0.29972	0.30084
	2316.04	0.20578	0.21189	0.21624	0.22046	0.22373	0.22654	0.22985	0.2317	0.23503	0.23617	0.2391	0.24124	0.24352	0.24559	0.24717	0.24871	0.25066	0.25287	0.2542	0.25609	0.25644	0.25886	0.25999	0.26171	0.26279	0.26419	0.26507	0.26648	0.26771	0.26874	0.26995	0.27108
	2314.11	0.18931	0.19435	0.19783	0.20143	0.20429	0.20662	0.20938	0.21094	0.21385	0.2147	0.21732	0.2192	0.22133	0.22297	0.22429	0.22558	0.22745	0.22947	0.23063	0.23207	0.23236	0.23458	0.23561	0.23719	0.23802	0.23936	0.24001	0.2413	0.24229	0.24334	0.24428	0.24539
	2312.18	0.17478	0.17907	0.18186	0.18499	0.18752	0.18949	0.19182	0.19316	0.19573	0.19632	0.1987	0.20038	0.20238	0.20365	0.20477	0.20586	0.20767	0.20953	0.21053	0.2116	0.21186	0.21389	0.21485	0.2163	0.21694	0.21823	0.21867	0.21986	0.22065	0.22171	0.22242	0.22351
	2310.25	0.16222	0.16598	0.16824	0.171	0.17328	0.17497	0.17693	0.17811	0.18041	0.18079	0.18297	0.18448	0.18638	0.18735	0.18829	0.18923	0.19098	0.19273	0.19357	0.19434	0.19459	0.19645	0.19735	0.19868	0.19918	0.20041	0.20068	0.2018	0.20241	0.20347	0.20398	0.20503
	2308.32	0.15155	0.15493	0.15675	0.15922	0.16132	0.16278	0.16444	0.16549	0.16758	0.16777	0.1698	0.17117	0.17297	0.1737	0.1745	0.17532	0.17701	0.17867	0.17938	0.17989	0.18015	0.18186	0.18271	0.18392	0.1843	0.18549	0.1856	0.18667	0.18713	0.18817	0.18853	0.18954
	2306.39	0.14258	0.14569	0.14715	0.14939	0.15134	0.15262	0.15403	0.15498	0.15689	0.15693	0.15884	0.16007	0.1618	0.16233	0.16301	0.16374	0.16537	0.16696	0.16754	0.16786	0.16814	0.16969	0.17051	0.17162	0.17191	0.17306	0.17303	0.17404	0.17438	0.1754	0.17564	0.17661
	2304.47	0.13509	0.13799	0.13916	0.1412	0.14304	0.14418	0.14537	0.14624	0.14801	0.14791	0.14973	0.15084	0.1525	0.15287	0.15345	0.1541	0.15569	0.15721	0.1577	0.15785	0.15816	0.15957	0.16035	0.16137	0.16158	0.1627	0.16255	0.16352	0.16375	0.16475	0.16489	0.16582
	2302.54	0.12885	0.13157	0.1325	0.13438	0.13614	0.13715	0.13816	0.13896	0.14061	0.14041	0.14215	0.14313	0.14474	0.14498	0.14547	0.14607	0.14761	0.14909	0.14948	0.1495	0.14986	0.15112	0.15188	0.15282	0.15295	0.15404	0.15379	0.15473	0.15487	0.15583	0.1559	0.1568
	2300.61	0.1236	0.12619	0.12694	0.12866	0.13037	0.13126	0.13211	0.13287	0.1344	0.13412	0.1358	0.13666	0.13823	0.13837	0.13877	0.13934	0.14083	0.14227	0.14258	0.14251	0.1429	0.14402	0.14477	0.14564	0.1457	0.14676	0.14643	0.14734	0.1474	0.14833	0.14834	0.14921
	2298.68	0.11917	0.12163	0.12224	0.12382	0.1255	0.12628	0.127	0.12772	0.12915	0.12882	0.13044	0.13118	0.13272	0.13278	0.1331	0.13364	0.13509	0.13649	0.13674	0.1366	0.13703	0.13801	0.13876	0.13957	0.13954	0.1406	0.1402	0.14107	0.14108	0.14196	0.14193	0.14278
	2296.75	0.11537	0.11773	0.11825	0.11968	0.12135	0.12203	0.12264	0.12334	0.12466	0.1243	0.12588	0.12649	0.12802	0.12801	0.12826	0.12877	0.13018	0.13154	0.13176	0.13156	0.13202	0.13287	0.13362	0.13438	0.13428	0.13532	0.13487	0.13572	0.13568	0.13651	0.13644	0.13728
	2294.82	0.11212	0.11437	0.11484	0.11613	0.11781	0.11839	0.11891	0.11959	0.12081	0.12044	0.12199	0.12246	0.12399	0.12393	0.12412	0.12459	0.12597	0.12729	0.12748	0.12725	0.12774	0.12846	0.12921	0.12994	0.12975	0.13079	0.1303	0.13114	0.13106	0.13183	0.13173	0.13257
	2292.9	0.10936	0.11151	0.11196	0.11312	0.11482	0.11531	0.11574	0.11641	0.11753	0.11717	0.11869	0.11903	0.12058	0.12046	0.1206	0.12104	0.12239	0.12366	0.12384	0.12359	0.12409	0.1247	0.12546	0.12616	0.12589	0.12692	0.12641	0.12724	0.12712	0.12784	0.12772	0.12855
	2290.97	0.1071	0.10915	0.10962	0.11065	0.11236	0.11277	0.11314	0.11381	0.11483	0.11448	0.11598	0.11619	0.11777	0.11759	0.1177	0.11809	0.11942	0.12064	0.12083	0.12057	0.12106	0.12157	0.12234	0.12302	0.12267	0.12371	0.12318	0.12401	0.12386	0.12451	0.12438	0.12521
	2289.04	0.1054	0.10735	0.10787	0.10876	0.1105	0.11083	0.11114	0.11182	0.11275	0.11242	0.1139	0.114	0.1156	0.11536	0.11547	0.1158	0.11711	0.11827	0.11847	0.11823	0.1187	0.11912	0.11989	0.12056	0.12013	0.12118	0.12064	0.12148	0.1213	0.1219	0.12176	0.12258
	2287.11	0.10436	0.10619	0.10679	0.10755	0.1093	0.10957	0.10983	0.11052	0.11136	0.11106	0.11253	0.11254	0.11415	0.11385	0.11397	0.11424	0.11554	0.11663	0.11685	0.11663	0.11706	0.1174	0.11819	0.11885	0.11835	0.11941	0.11886	0.11973	0.11951	0.12006	0.11991	0.12073
	2285.18	0.10405	0.10577	0.10646	0.1071	0.10885	0.10908	0.10928	0.11	0.11076	0.11048	0.11195	0.11188	0.11351	0.11314	0.11329	0.11348	0.11479	0.11579	0.11604	0.11586	0.11623	0.11651	0.11732	0.11797	0.1174	0.11848	0.11792	0.11884	0.11858	0.11908	0.11894	0.11974
	2283.25	0.10456	0.10618	0.10695	0.10749	0.10922	0.10943	0.10958	0.11033	0.11103	0.11075	0.11223	0.11212	0.11373	0.11332	0.1135	0.11362	0.11494	0.11584	0.11612	0.11599	0.11629	0.11652	0.11734	0.11798	0.11737	0.11846	0.1179	0.11885	0.11857	0.11902	0.11889	0.11967
	2281.33	0.10594	0.10745	0.10831	0.10877	0.11047	0.11066	0.11076	0.11154	0.11219	0.11191	0.11341	0.11328	0.11485	0.1144	0.11462	0.11467	0.11601	0.11681	0.11712	0.11704	0.11727	0.11745	0.1183	0.11893	0.11829	0.11938	0.11881	0.11982	0.11951	0.11991	0.1198	0.12055
	2279.4	0.10819	0.10958	0.11053	0.11091	0.11257	0.11276	0.11281	0.11364	0.11423	0.11396	0.11548	0.11535	0.11687	0.11639	0.11665	0.11664	0.118	0.11869	0.11901	0.119	0.11915	0.11928	0.12017	0.12079	0.12013	0.12122	0.12064	0.1217	0.12137	0.12174	0.12165	0.12237
	2277.47	0.11123	0.11252	0.11353	0.11386	0.11546	0.11566	0.11566	0.11654	0.11709	0.11681	0.11835	0.11824	0.11968	0.1192	0.1195	0.11943	0.12081	0.1214	0.12172	0.12178	0.12185	0.12194	0.12287	0.12348	0.12282	0.12391	0.1233	0.1244	0.12406	0.1244	0.12434	0.12502
	2275.54	0.11495	0.11614	0.11718	0.11749	0.11902	0.11923	0.11918	0.12011	0.12063	0.12032	0.12188	0.12182	0.12317	0.12269	0.12303	0.12291	0.1243	0.1248	0.1251	0.12522	0.12522	0.12528	0.12625	0.12685	0.12621	0.12728	0.12665	0.12778	0.12744	0.12774	0.12773	0.12835
	2273.61	0.11919	0.12027	0.12132	0.12162	0.12308	0.12329	0.12319	0.12417	0.12466	0.12432	0.1259	0.12589	0.12713	0.12666	0.12703	0.12688	0.12827	0.12869	0.12896	0.12914	0.12908	0.1291	0.13012	0.1307	0.1301	0.13113	0.13049	0.13163	0.13129	0.13156	0.13159	0.13217
	2271.68	0.12373	0.12469	0.12571	0.12602	0.12741	0.12761	0.12747	0.12851	0.12896	0.12859	0.13017	0.13021	0.13134	0.13089	0.13128	0.13112	0.13248	0.13284	0.13307	0.13329	0.13318	0.13317	0.13423	0.13479	0.13424	0.13523	0.13456	0.13571	0.13539	0.13561	0.13568	0.13621
	2269.75	0.12834	0.12919	0.13015	0.13048	0.13179	0.13197	0.1318	0.13287	0.13329	0.13287	0.13446	0.13453	0.13557	0.13512	0.13553	0.13537	0.13667	0.137	0.13717	0.13742	0.13727	0.13723	0.13833	0.13888	0.13838	0.13933	0.13863	0.13977	0.13947	0.13964	0.13974	0.14022
	2267.83	0.13278	0.13351	0.13438	0.13474	0.13598	0.13612	0.13594	0.13704	0.1374	0.13694	0.13851	0.13862	0.13956	0.13911	0.13953	0.13939	0.14061	0.14092	0.14103	0.14129	0.14112	0.14107	0.14219	0.1427	0.14226	0.14316	0.14244	0.14356	0.14328	0.1434	0.14353	0.14397
	2265.9	0.13684	0.13745	0.13821	0.13859	0.13978	0.13986	0.13966	0.14078	0.14109	0.14058	0.14213	0.14225	0.14311	0.14265	0.14307	0.14296	0.14408	0.14438	0.14443	0.14467	0.1445	0.14445	0.14557	0.14604	0.14566	0.14651	0.14578	0.14686	0.14661	0.14667	0.14682	0.14721
	2263.97	0.14032	0.14082	0.14145	0.14184	0.14299	0.14301	0.1428	0.14392	0.14417	0.14362	0.14513	0.14524	0.14604	0.14555	0.14597	0.1459	0.14689	0.14721	0.1472	0.14741	0.14723	0.1472	0.1483	0.14872	0.14839	0.14921	0.14846	0.1495	0.14927	0.14928	0.14943	0.14979
	2262.04	0.14306	0.14347	0.14396	0.14435	0.14547	0.14542	0.14521	0.14631	0.14651	0.14591	0.14738	0.14747	0.14821	0.14769	0.1481	0.14807	0.14893	0.14926	0.14922	0.14937	0.1492	0.14921	0.15026	0.15062	0.15033	0.15112	0.15036	0.15136	0.15114	0.15111	0.15125	0.15158
	2260.11	0.14498	0.14531	0.14565	0.14602	0.14712	0.14701	0.1468	0.14787	0.14802	0.14739	0.1488	0.14885	0.14956	0.14899	0.14938	0.14938	0.15013	0.15048	0.15041	0.1505	0.15034	0.15041	0.15138	0.15166	0.1514	0.15218	0.15142	0.15237	0.15216	0.1521	0.15222	0.15251
	2258.18	0.14602	0.14628	0.14649	0.14682	0.14792	0.14775	0.14754	0.14856	0.14867	0.148	0.14937	0.14938	0.15005	0.14943	0.1498	0.14983	0.15047	0.15082	0.15076	0.15077	0.15061	0.15076	0.15163	0.15185	0.15159	0.15237	0.15162	0.15252	0.15231	0.15223	0.15232	0.15259
	2256.26	0.14619	0.1464	0.14649	0.14677	0.14787	0.14766	0.14744	0.1484	0.14849	0.14779	0.14911	0.14907	0.14972	0.14906	0.14939	0.14944	0.14999	0.15035	0.1503	0.15024	0.15008	0.15031	0.15107	0.15122	0.15096	0.15174	0.15101	0.15185	0.15163	0.15156	0.15162	0.15185
	2254.33	0.14557	0.14575	0.14572	0.14594	0.14706	0.14682	0.14659	0.14747	0.14757	0.14683	0.1481	0.14803	0.14865	0.14797	0.14825	0.14831	0.14879	0.14913	0.14912	0.14899	0.14882	0.14915	0.1498	0.14988	0.14959	0.15039	0.14967	0.15046	0.15024	0.15018	0.15021	0.1504
	2252.4	0.14429	0.14445	0.14431	0.14448	0.1456	0.14535	0.14512	0.14591	0.14603	0.14526	0.14648	0.14638	0.14698	0.14629	0.14652	0.14657	0.14702	0.14733	0.14736	0.14718	0.14698	0.1474	0.14794	0.14797	0.14765	0.14847	0.14776	0.14849	0.14826	0.14824	0.14823	0.14838
	2250.47	0.14253	0.14268	0.14245	0.14257	0.14369	0.14345	0.1432	0.14389	0.14405	0.14325	0.14443	0.1443	0.14489	0.14421	0.14438	0.1444	0.14484	0.14512	0.14521	0.14497	0.14474	0.14524	0.1457	0.14569	0.14532	0.14615	0.14546	0.14614	0.14591	0.14592	0.14588	0.14599
	2248.54	0.1405	0.14065	0.14035	0.14043	0.14154	0.1413	0.14104	0.14164	0.14185	0.14102	0.14216	0.14201	0.14259	0.14195	0.14205	0.14204	0.14248	0.14272	0.14287	0.14258	0.14233	0.14288	0.14327	0.14324	0.14282	0.14365	0.14298	0.14361	0.14338	0.14342	0.14335	0.14343
	2246.61	0.13845	0.1386	0.13823	0.13829	0.13939	0.13915	0.13888	0.13939	0.13966	0.13879	0.1399	0.13973	0.14031	0.13972	0.13975	0.1397	0.14015	0.14036	0.14057	0.14023	0.13996	0.14053	0.14088	0.14085	0.14037	0.14121	0.14054	0.14113	0.1409	0.14098	0.14089	0.14094
	2244.68	0.1366	0.13676	0.13635	0.13638	0.13746	0.13723	0.13695	0.13737	0.1377	0.13679	0.13788	0.13769	0.13829	0.13774	0.13771	0.13763	0.13808	0.13827	0.13854	0.13815	0.13787	0.13843	0.13877	0.13874	0.1382	0.13903	0.13838	0.13894	0.13872	0.13882	0.1387	0.13873
	2242.76	0.13519	0.13535	0.1349	0.13493	0.13598	0.13574	0.13547	0.1358	0.13619	0.13525	0.13631	0.13611	0.13672	0.13623	0.13615	0.13602	0.13649	0.13666	0.13698	0.13654	0.13625	0.13679	0.13713	0.13711	0.13652	0.13733	0.1367	0.13723	0.13702	0.13714	0.137	0.13702
	2240.83	0.1344	0.13455	0.13409	0.13412	0.13514	0.13488	0.13461	0.13488	0.13531	0.13434	0.13539	0.13517	0.1358	0.13535	0.13522	0.13507	0.13554	0.13571	0.13606	0.13558	0.1353	0.13578	0.13615	0.13615	0.1355	0.13629	0.13568	0.1362	0.13599	0.13613	0.13597	0.13598
	2238.9	0.13437	0.13452	0.13405	0.13408	0.13509	0.13479	0.13453	0.13474	0.1352	0.13421	0.13525	0.13502	0.13566	0.13525	0.13508	0.13491	0.13537	0.13557	0.13594	0.13541	0.13515	0.13555	0.13595	0.13598	0.13527	0.13605	0.13546	0.13597	0.13577	0.13592	0.13574	0.13576
	2236.97	0.13521	0.13536	0.13488	0.13491	0.13591	0.13557	0.13531	0.1355	0.13597	0.13495	0.13599	0.13574	0.1364	0.13601	0.1358	0.13563	0.13609	0.13632	0.1367	0.13611	0.13588	0.13621	0.13664	0.1367	0.13594	0.13669	0.13613	0.13665	0.13644	0.1366	0.1364	0.13643
	2235.04	0.13698	0.13712	0.13664	0.13667	0.13767	0.13727	0.13703	0.13719	0.13767	0.13663	0.13767	0.13741	0.13807	0.13769	0.13745	0.13729	0.13774	0.13801	0.13838	0.13775	0.13755	0.1378	0.13826	0.13834	0.13755	0.13826	0.13774	0.13828	0.13805	0.13822	0.138	0.13805
	2233.11	0.13967	0.13981	0.13933	0.13935	0.14037	0.1399	0.13968	0.13984	0.1403	0.13925	0.14029	0.14001	0.14067	0.14028	0.14002	0.13989	0.14033	0.14064	0.14101	0.14033	0.14015	0.14033	0.14081	0.14093	0.14011	0.14078	0.14029	0.14086	0.1406	0.14079	0.14055	0.14063
	2231.19	0.14324	0.14339	0.1429	0.1429	0.14397	0.14343	0.14323	0.14338	0.14383	0.14277	0.14381	0.14352	0.14417	0.14377	0.14347	0.14338	0.14382	0.14417	0.14452	0.1438	0.14364	0.14377	0.14426	0.14441	0.14357	0.14421	0.14375	0.14436	0.14406	0.14426	0.144	0.14411
	2229.26	0.14762	0.14778	0.14727	0.14726	0.14837	0.14776	0.14759	0.14775	0.14818	0.1471	0.14814	0.14786	0.14847	0.14805	0.14773	0.14768	0.14812	0.14852	0.14885	0.14809	0.14795	0.14803	0.14851	0.14871	0.14786	0.14846	0.14802	0.14868	0.14833	0.14855	0.14827	0.14841
	2227.33	0.15267	0.15285	0.15232	0.15229	0.15345	0.15277	0.15264	0.1528	0.15321	0.15212	0.15315	0.15288	0.15345	0.15301	0.15267	0.15266	0.15312	0.15355	0.15386	0.15307	0.15293	0.15299	0.15345	0.15369	0.15285	0.15341	0.15298	0.15369	0.15328	0.15351	0.15323	0.15341
	2225.4	0.1582	0.15842	0.15785	0.1578	0.15902	0.15828	0.15818	0.15835	0.15874	0.15764	0.15866	0.15841	0.15894	0.15847	0.15811	0.15814	0.15862	0.15907	0.15937	0.15855	0.15841	0.15845	0.15888	0.15918	0.15835	0.15888	0.15844	0.15921	0.15873	0.15897	0.15869	0.1589
	2223.47	0.16399	0.16425	0.16365	0.16357	0.16485	0.16404	0.16398	0.16416	0.16454	0.16343	0.16443	0.16421	0.16469	0.16419	0.16382	0.16388	0.1644	0.16486	0.16513	0.16429	0.16415	0.16418	0.16458	0.16494	0.16413	0.16462	0.16418	0.16499	0.16444	0.16468	0.16442	0.16466
	2221.54	0.16974	0.17006	0.16943	0.16931	0.17063	0.16979	0.16974	0.16994	0.17032	0.1692	0.17017	0.16999	0.17041	0.16989	0.16951	0.16959	0.17016	0.17061	0.17088	0.17002	0.16987	0.1699	0.17026	0.17068	0.1699	0.17036	0.16989	0.17075	0.17013	0.17036	0.17012	0.17039
	2219.62	0.17514	0.17551	0.17486	0.1747	0.17604	0.17517	0.17514	0.17536	0.17574	0.17461	0.17555	0.17541	0.17579	0.17524	0.17486	0.17494	0.17558	0.17601	0.17626	0.1754	0.17523	0.17526	0.17559	0.17608	0.17533	0.17576	0.17526	0.17615	0.17547	0.17569	0.17546	0.17576
	2217.69	0.17982	0.18025	0.17959	0.17939	0.18074	0.17986	0.17983	0.18006	0.18045	0.17932	0.18023	0.18014	0.18047	0.17989	0.17953	0.1796	0.1803	0.18071	0.18095	0.18008	0.1799	0.17994	0.18023	0.18078	0.18005	0.18047	0.17993	0.18084	0.18011	0.18031	0.18011	0.18043
	2215.76	0.18345	0.18394	0.18328	0.18305	0.18437	0.18351	0.18346	0.18371	0.18412	0.18299	0.18387	0.18381	0.18411	0.1835	0.18316	0.18321	0.18399	0.18437	0.18459	0.18372	0.18353	0.18357	0.18384	0.18445	0.18374	0.18415	0.18356	0.18448	0.18371	0.1839	0.18371	0.18405
	2213.83	0.18575	0.18629	0.18565	0.18539	0.18667	0.18584	0.18575	0.18603	0.18646	0.18532	0.18618	0.18615	0.18644	0.18578	0.18548	0.18551	0.18635	0.18671	0.18691	0.18604	0.18584	0.18589	0.18613	0.18679	0.1861	0.1865	0.18587	0.18678	0.186	0.18616	0.18599	0.18633
	2211.9	0.18652	0.18712	0.1865	0.18621	0.18745	0.18668	0.18652	0.18681	0.18728	0.18614	0.18697	0.18696	0.18725	0.18656	0.18629	0.18629	0.18719	0.18753	0.18772	0.18684	0.18663	0.1867	0.18692	0.18762	0.18693	0.18734	0.18667	0.18755	0.18678	0.18692	0.18675	0.1871
	2209.97	0.1857	0.18636	0.18578	0.18547	0.18665	0.18595	0.18571	0.18602	0.18651	0.18537	0.18619	0.18619	0.18649	0.18576	0.18553	0.1855	0.18645	0.18679	0.18696	0.18607	0.18585	0.18594	0.18614	0.18687	0.18618	0.18659	0.18589	0.18673	0.18599	0.18613	0.18595	0.18628
	2208.04	0.1834	0.1841	0.18355	0.18324	0.18436	0.18374	0.18342	0.18373	0.18424	0.18311	0.18393	0.18391	0.18425	0.18347	0.18329	0.18322	0.18423	0.18456	0.18472	0.18381	0.18358	0.1837	0.18387	0.18462	0.18393	0.18435	0.18363	0.18442	0.18372	0.18386	0.18366	0.18398
	2206.12	0.17984	0.18057	0.18005	0.17975	0.18082	0.18028	0.17986	0.18018	0.18069	0.17957	0.1804	0.18036	0.18075	0.17993	0.17979	0.17968	0.18073	0.18107	0.18122	0.18028	0.18005	0.1802	0.18036	0.18111	0.1804	0.18084	0.18011	0.18083	0.1802	0.18034	0.18012	0.18043
	2204.19	0.17534	0.17611	0.17561	0.17533	0.17637	0.1759	0.17538	0.1757	0.17621	0.17511	0.17594	0.17587	0.17632	0.17546	0.17536	0.17521	0.17629	0.17666	0.17679	0.17581	0.17558	0.17577	0.17591	0.17666	0.17594	0.17639	0.17566	0.17631	0.17576	0.17591	0.17565	0.17594
	2202.26	0.17032	0.17112	0.17062	0.17037	0.17138	0.17097	0.17038	0.17068	0.17118	0.1701	0.17094	0.17083	0.17134	0.17046	0.1704	0.17021	0.17131	0.17171	0.17183	0.1708	0.17057	0.1708	0.17093	0.17168	0.17093	0.1714	0.17067	0.17126	0.17078	0.17095	0.17065	0.17093
	2200.33	0.16518	0.16599	0.1655	0.16527	0.16628	0.1659	0.16525	0.16554	0.16601	0.16496	0.16581	0.16566	0.16624	0.16533	0.1653	0.16508	0.16619	0.16663	0.16673	0.16565	0.16542	0.16569	0.16582	0.16655	0.16578	0.16628	0.16555	0.16608	0.16567	0.16587	0.16553	0.16579
	2198.4	0.16028	0.1611	0.1606	0.1604	0.16142	0.16106	0.16036	0.16063	0.16106	0.16005	0.16091	0.16071	0.16137	0.16044	0.16043	0.16017	0.16129	0.16178	0.16186	0.16073	0.1605	0.16081	0.16094	0.16166	0.16085	0.16138	0.16067	0.16115	0.16079	0.16101	0.16063	0.16089
	2196.47	0.15592	0.15673	0.15623	0.15604	0.15708	0.15671	0.15599	0.15625	0.15662	0.15565	0.15652	0.15629	0.15702	0.15608	0.15609	0.15579	0.15691	0.15745	0.1575	0.15633	0.15609	0.15645	0.15658	0.15728	0.15645	0.157	0.15632	0.15674	0.15643	0.15667	0.15626	0.15651
	2194.55	0.15228	0.15308	0.15258	0.1524	0.15346	0.15307	0.15234	0.15259	0.15291	0.15199	0.15284	0.15259	0.15339	0.15244	0.15246	0.15213	0.15325	0.15383	0.15385	0.15265	0.15241	0.1528	0.15294	0.15364	0.15277	0.15335	0.15268	0.15308	0.15278	0.15304	0.15262	0.15286
	2192.62	0.14948	0.15025	0.14976	0.14958	0.15067	0.15024	0.14952	0.14977	0.15003	0.14915	0.14999	0.14972	0.1506	0.14962	0.14966	0.1493	0.15041	0.15103	0.15102	0.14979	0.14956	0.14997	0.15013	0.15082	0.14991	0.15053	0.14988	0.15025	0.14996	0.15024	0.1498	0.15004
	2190.69	0.14753	0.14827	0.14779	0.14761	0.14873	0.14825	0.14755	0.14779	0.14799	0.14716	0.14798	0.14771	0.14866	0.14766	0.14769	0.14732	0.14841	0.14907	0.14903	0.14778	0.14756	0.14798	0.14815	0.14885	0.1479	0.14855	0.14793	0.14828	0.14797	0.14827	0.14783	0.14807
	2188.76	0.14639	0.14709	0.14664	0.14644	0.14758	0.14705	0.14638	0.14663	0.14678	0.14598	0.14679	0.14651	0.14754	0.1465	0.14653	0.14614	0.14723	0.14792	0.14783	0.14659	0.14638	0.1468	0.14699	0.1477	0.14671	0.14739	0.14678	0.14712	0.14679	0.1471	0.14667	0.1469
	2186.83	0.14599	0.14665	0.14623	0.14599	0.14716	0.14658	0.14594	0.14621	0.1463	0.14555	0.14633	0.14605	0.14715	0.14607	0.14609	0.1457	0.14678	0.14749	0.14736	0.14613	0.14594	0.14634	0.14656	0.14728	0.14625	0.14696	0.14636	0.14671	0.14634	0.14667	0.14624	0.14646
	2184.9	0.14622	0.14685	0.14646	0.14619	0.14738	0.14675	0.14614	0.14644	0.14648	0.14577	0.14652	0.14625	0.14741	0.14628	0.14628	0.14591	0.14697	0.1477	0.14753	0.14633	0.14615	0.14653	0.14677	0.1475	0.14644	0.14718	0.14659	0.14695	0.14653	0.14687	0.14646	0.14667
	2182.98	0.14703	0.14762	0.14726	0.14696	0.14816	0.1475	0.14691	0.14724	0.14724	0.14656	0.14729	0.14702	0.14825	0.14705	0.14703	0.14668	0.14773	0.14846	0.14826	0.14711	0.14693	0.14728	0.14754	0.14829	0.14722	0.14797	0.14738	0.14775	0.14728	0.14765	0.14725	0.14743
	2181.05	0.14833	0.1489	0.14857	0.14823	0.14944	0.14875	0.14819	0.14855	0.14852	0.14788	0.14858	0.14831	0.14959	0.14833	0.14829	0.14795	0.149	0.14973	0.1495	0.1484	0.14823	0.14854	0.14883	0.14958	0.14851	0.14927	0.14868	0.14907	0.14854	0.14893	0.14854	0.14871
	2179.12	0.15011	0.15067	0.15036	0.14997	0.15119	0.15048	0.14995	0.15033	0.15028	0.14968	0.15035	0.15008	0.1514	0.15009	0.15001	0.1497	0.15074	0.15147	0.15122	0.15017	0.15001	0.15027	0.15059	0.15134	0.15028	0.15104	0.15044	0.15085	0.15028	0.15069	0.15031	0.15045
	2177.19	0.15234	0.15289	0.15259	0.15215	0.15339	0.15267	0.15216	0.15257	0.15251	0.15194	0.15259	0.15232	0.15365	0.1523	0.15218	0.15189	0.15294	0.15365	0.15339	0.1524	0.15224	0.15245	0.15279	0.15354	0.15251	0.15326	0.15265	0.15309	0.15247	0.15291	0.15252	0.15265
	2175.26	0.15499	0.15555	0.15525	0.15476	0.15602	0.15528	0.1548	0.15523	0.15516	0.15462	0.15526	0.15498	0.15632	0.15493	0.15478	0.1545	0.15557	0.15626	0.15599	0.15507	0.15489	0.15505	0.15543	0.15616	0.15518	0.15591	0.15529	0.15574	0.15509	0.15556	0.15516	0.15527
	2173.33	0.15803	0.15859	0.15829	0.15775	0.15903	0.15828	0.15782	0.15828	0.1582	0.15769	0.15832	0.15804	0.15936	0.15795	0.15777	0.15749	0.15858	0.15924	0.15897	0.15811	0.15792	0.15804	0.15844	0.15915	0.15823	0.15893	0.15829	0.15877	0.1581	0.1586	0.15818	0.15827
	2171.4	0.16136	0.16193	0.16162	0.16103	0.16234	0.16157	0.16115	0.16161	0.16153	0.16106	0.16167	0.16139	0.16268	0.16127	0.16106	0.16077	0.16189	0.16251	0.16225	0.16146	0.16124	0.16132	0.16174	0.16242	0.16157	0.16226	0.16159	0.16208	0.1614	0.16193	0.16148	0.16156
	2169.48	0.16486	0.16543	0.1651	0.16447	0.16581	0.16502	0.16462	0.16509	0.16502	0.16456	0.16517	0.1649	0.16613	0.16474	0.1645	0.16419	0.16536	0.16592	0.16568	0.16496	0.16471	0.16475	0.1652	0.16584	0.16507	0.16573	0.16503	0.16554	0.16486	0.16541	0.16493	0.16501
	2167.55	0.16831	0.16888	0.16854	0.16786	0.16922	0.16842	0.16804	0.16851	0.16844	0.16801	0.16862	0.16836	0.16951	0.16816	0.1679	0.16757	0.16878	0.16929	0.16907	0.1684	0.16812	0.16812	0.1686	0.1692	0.16851	0.16914	0.16842	0.16893	0.16827	0.16884	0.16832	0.16841
	2165.62	0.17146	0.172	0.17165	0.17094	0.17231	0.1715	0.17113	0.1716	0.17154	0.17112	0.17174	0.1715	0.17256	0.17126	0.17099	0.17062	0.17188	0.17232	0.17214	0.17152	0.1712	0.17117	0.17167	0.17224	0.17162	0.17223	0.17148	0.17199	0.17137	0.17194	0.17138	0.1715
	2163.69	0.17398	0.17448	0.17414	0.1734	0.17477	0.17397	0.1736	0.17407	0.17399	0.17359	0.17422	0.17401	0.17497	0.17373	0.17345	0.17305	0.17436	0.17473	0.17459	0.17401	0.17365	0.1736	0.17411	0.17465	0.17409	0.17468	0.17391	0.17442	0.17383	0.17441	0.17382	0.17396
	2161.76	0.17555	0.176	0.17566	0.17492	0.17626	0.17548	0.1751	0.17557	0.17548	0.1751	0.17574	0.17555	0.17641	0.17524	0.17496	0.17453	0.17588	0.17618	0.17608	0.17554	0.17515	0.17507	0.17558	0.17611	0.1756	0.17618	0.17538	0.17587	0.17535	0.17592	0.1753	0.17546
	2159.83	0.17586	0.17625	0.17593	0.17519	0.17648	0.17574	0.17535	0.17582	0.17571	0.17533	0.176	0.17582	0.17658	0.17549	0.17521	0.17476	0.17613	0.17636	0.17632	0.1758	0.17539	0.17528	0.17579	0.17631	0.17584	0.1764	0.1756	0.17606	0.1756	0.17616	0.17552	0.17571
	2157.91	0.17466	0.17498	0.17467	0.17397	0.17519	0.1745	0.17408	0.17456	0.17441	0.17405	0.17475	0.17457	0.17524	0.17423	0.17395	0.17349	0.17488	0.17504	0.17506	0.17456	0.17412	0.174	0.17449	0.17501	0.17457	0.17512	0.17431	0.17473	0.17435	0.1749	0.17425	0.17446
	2155.98	0.17181	0.17205	0.17176	0.17111	0.17224	0.17163	0.17117	0.17165	0.17147	0.17112	0.17185	0.17167	0.17226	0.17133	0.17105	0.17058	0.17197	0.17207	0.17216	0.17167	0.17121	0.17108	0.17154	0.17207	0.17165	0.17218	0.17138	0.17175	0.17144	0.17199	0.17133	0.17157
	2154.05	0.16729	0.16746	0.16718	0.16659	0.16763	0.16711	0.16659	0.16709	0.16687	0.16653	0.1673	0.1671	0.16761	0.16675	0.16649	0.16602	0.1674	0.16744	0.1676	0.16712	0.16664	0.16652	0.16693	0.16748	0.16707	0.16758	0.16681	0.16712	0.16688	0.16743	0.16677	0.16702
	2152.12	0.16123	0.16132	0.16105	0.16055	0.16148	0.16105	0.16048	0.161	0.16074	0.1604	0.16121	0.16099	0.16144	0.16064	0.16039	0.15994	0.16129	0.16129	0.16151	0.16103	0.16055	0.16043	0.1608	0.16136	0.16095	0.16144	0.1607	0.16096	0.16077	0.16134	0.16068	0.16093
	2150.19	0.15389	0.15391	0.15364	0.15321	0.15405	0.15373	0.15309	0.15364	0.15334	0.15299	0.15385	0.15359	0.154	0.15325	0.15302	0.15259	0.1539	0.15386	0.15414	0.15365	0.15317	0.15307	0.15339	0.15397	0.15356	0.15403	0.15332	0.15353	0.15339	0.15397	0.15332	0.15357
	2148.26	0.14562	0.14558	0.1453	0.14495	0.1457	0.14548	0.14477	0.14535	0.14503	0.14467	0.14556	0.14527	0.14565	0.14493	0.14472	0.14431	0.14558	0.14553	0.14585	0.14535	0.14488	0.1448	0.14507	0.14566	0.14526	0.14569	0.14501	0.14519	0.14508	0.14568	0.14503	0.14528
	2146.34	0.13685	0.13674	0.13645	0.13616	0.13685	0.13673	0.13595	0.13655	0.13622	0.13584	0.13677	0.13644	0.13681	0.1361	0.13593	0.13553	0.13674	0.13671	0.13706	0.13654	0.13608	0.13603	0.13626	0.13685	0.13646	0.13685	0.13621	0.13635	0.13626	0.13687	0.13624	0.13648
	2144.41	0.12801	0.12785	0.12753	0.12729	0.12793	0.12791	0.12705	0.12768	0.12736	0.12695	0.12789	0.12755	0.12792	0.1272	0.12706	0.12668	0.12783	0.12782	0.12819	0.12765	0.12722	0.12719	0.12739	0.12797	0.1276	0.12793	0.12733	0.12747	0.12737	0.12799	0.12737	0.1276
	2142.48	0.11952	0.1193	0.11896	0.11875	0.11937	0.11943	0.11848	0.11915	0.11884	0.11841	0.11935	0.11899	0.11938	0.11864	0.11854	0.11817	0.11926	0.11929	0.11966	0.11909	0.11869	0.11869	0.11887	0.11943	0.11909	0.11935	0.1188	0.11894	0.11883	0.11945	0.11884	0.11906
	2140.55	0.11173	0.11145	0.1111	0.11089	0.11152	0.11164	0.1106	0.11131	0.11102	0.11057	0.1115	0.11114	0.11155	0.11079	0.11071	0.11036	0.11138	0.11146	0.11183	0.11121	0.11086	0.11088	0.11106	0.11157	0.11129	0.11147	0.11097	0.11112	0.111	0.11158	0.111	0.11122
	2138.62	0.10492	0.10459	0.10422	0.10401	0.10465	0.10483	0.1037	0.10444	0.10418	0.10373	0.10461	0.10426	0.1047	0.10393	0.10387	0.10352	0.10447	0.10461	0.10496	0.10431	0.10401	0.10404	0.10423	0.10469	0.10447	0.10456	0.10411	0.1043	0.10414	0.10468	0.10414	0.10434
	2136.69	0.09928	0.0989	0.09853	0.09831	0.09895	0.09919	0.09795	0.09873	0.0985	0.09807	0.09887	0.09855	0.09904	0.09824	0.0982	0.09785	0.09874	0.09892	0.09926	0.09856	0.09832	0.09836	0.09857	0.09897	0.09883	0.09881	0.09844	0.09865	0.09847	0.09893	0.09845	0.09864
	2134.76	0.09491	0.09449	0.09411	0.09389	0.09453	0.09482	0.09349	0.09429	0.09408	0.09371	0.09441	0.09411	0.09466	0.09385	0.0938	0.09346	0.09429	0.0945	0.09482	0.09409	0.09391	0.09395	0.0942	0.09452	0.09447	0.09433	0.09404	0.09429	0.09409	0.09445	0.09404	0.09421
	2132.84	0.09184	0.0914	0.09101	0.09079	0.09142	0.09176	0.09032	0.09115	0.09096	0.09068	0.09124	0.09098	0.09159	0.09078	0.09072	0.09038	0.09115	0.09137	0.09167	0.09092	0.0908	0.09085	0.09113	0.09136	0.09141	0.09115	0.09095	0.09124	0.09103	0.09126	0.09094	0.09109
	2130.91	0.09003	0.08958	0.08918	0.08897	0.08956	0.08994	0.08842	0.08928	0.08909	0.08893	0.08933	0.0891	0.08978	0.08898	0.0889	0.08858	0.08928	0.08949	0.08977	0.08902	0.08896	0.089	0.08931	0.08947	0.0896	0.08923	0.08913	0.08946	0.08925	0.08933	0.0891	0.08925
	2128.98	0.08938	0.08894	0.08852	0.08834	0.08886	0.08928	0.08769	0.08859	0.08836	0.08837	0.08857	0.08838	0.08913	0.08835	0.08826	0.08796	0.08858	0.08875	0.08902	0.08829	0.08829	0.08831	0.08865	0.08873	0.08896	0.08846	0.08847	0.08883	0.08864	0.08856	0.08844	0.08858
	2127.05	0.08973	0.08933	0.08889	0.08874	0.08918	0.08963	0.08798	0.08892	0.08863	0.08885	0.08884	0.08868	0.08949	0.08876	0.08863	0.08838	0.08892	0.08901	0.08927	0.08859	0.08865	0.08864	0.08899	0.08901	0.08932	0.08871	0.08882	0.08922	0.08907	0.0888	0.0888	0.08894
	2125.12	0.09092	0.09059	0.09011	0.09	0.09033	0.0908	0.08913	0.09013	0.08972	0.09019	0.08994	0.08981	0.09068	0.09001	0.08986	0.08967	0.09009	0.0901	0.09035	0.08974	0.08986	0.08982	0.09015	0.09014	0.09052	0.0898	0.09	0.09045	0.09034	0.08989	0.09	0.09016
	2123.19	0.09273	0.09251	0.09198	0.0919	0.09211	0.09258	0.09093	0.092	0.09144	0.09218	0.09169	0.09158	0.09249	0.0919	0.09173	0.09163	0.09191	0.0918	0.09205	0.09155	0.09173	0.09165	0.09192	0.09191	0.09236	0.09152	0.09181	0.09231	0.09226	0.09162	0.09185	0.09203
	2121.27	0.09496	0.09487	0.09427	0.09422	0.0943	0.09475	0.09316	0.09433	0.09357	0.0946	0.09386	0.09376	0.09468	0.09421	0.09402	0.09405	0.09414	0.09391	0.09415	0.09379	0.09403	0.09391	0.09407	0.0941	0.09461	0.09366	0.09402	0.09458	0.09461	0.09377	0.09411	0.09433
	2119.34	0.09736	0.09744	0.09677	0.09671	0.09667	0.09707	0.09559	0.09689	0.09588	0.09721	0.09623	0.09613	0.09704	0.09671	0.09651	0.0967	0.09653	0.0962	0.09642	0.09623	0.09653	0.09636	0.09636	0.09648	0.09705	0.09598	0.09641	0.09704	0.09713	0.09611	0.09655	0.09681
	2117.41	0.09971	0.09996	0.09923	0.09913	0.09897	0.0993	0.09798	0.09945	0.09814	0.09977	0.09857	0.09844	0.0993	0.09916	0.09895	0.09935	0.09885	0.09841	0.09863	0.09862	0.09898	0.09877	0.09855	0.09881	0.09943	0.09825	0.09873	0.09943	0.0996	0.0984	0.09893	0.09925
	2115.48	0.10178	0.1022	0.10143	0.10125	0.10097	0.10122	0.1001	0.10177	0.10014	0.10205	0.10064	0.10047	0.10123	0.10132	0.10113	0.10176	0.10085	0.10032	0.10052	0.10073	0.10116	0.10091	0.1004	0.10086	0.10154	0.10023	0.10075	0.10153	0.10177	0.1004	0.10102	0.10139
	2113.55	0.10337	0.10392	0.10313	0.10284	0.10242	0.10258	0.10171	0.10362	0.10164	0.10382	0.10222	0.10198	0.1026	0.10296	0.10281	0.1037	0.10231	0.10168	0.10188	0.10234	0.10282	0.10254	0.10168	0.10237	0.10314	0.10169	0.10226	0.1031	0.10341	0.1019	0.1026	0.10301
	2111.62	0.10427	0.10491	0.10413	0.1037	0.10312	0.10318	0.10261	0.1048	0.10245	0.10487	0.1031	0.10277	0.10319	0.10388	0.10379	0.10496	0.10301	0.10229	0.10247	0.10322	0.10373	0.10346	0.10217	0.10314	0.10401	0.10242	0.10302	0.10392	0.10431	0.10266	0.10344	0.1039
	2109.7	0.10432	0.10497	0.10423	0.10365	0.10284	0.10285	0.10259	0.10508	0.10239	0.10502	0.10308	0.10264	0.1028	0.10388	0.10389	0.10535	0.10277	0.10191	0.10209	0.10318	0.10371	0.10348	0.1017	0.10294	0.10397	0.10223	0.10286	0.10379	0.10426	0.10249	0.10336	0.10387
	2107.77	0.10337	0.10391	0.10325	0.10252	0.1014	0.1014	0.10148	0.10431	0.10127	0.10411	0.10198	0.10141	0.10125	0.10279	0.10296	0.10469	0.10141	0.10038	0.10053	0.10206	0.10257	0.10242	0.10007	0.10159	0.10283	0.10092	0.10158	0.10253	0.1031	0.10122	0.10218	0.10275
	2105.84	0.10129	0.1016	0.10103	0.10019	0.09863	0.09869	0.09912	0.1023	0.09894	0.102	0.09963	0.09893	0.09838	0.10044	0.10083	0.10282	0.09879	0.09751	0.09761	0.09969	0.10014	0.10012	0.09715	0.09891	0.10042	0.09832	0.09903	0.09994	0.10065	0.09867	0.09974	0.1004
	2103.91	0.09795	0.09788	0.0974	0.09649	0.09435	0.09455	0.09536	0.0989	0.09523	0.09856	0.09584	0.09502	0.09404	0.09669	0.09737	0.0996	0.09476	0.09313	0.09313	0.09593	0.09628	0.09646	0.09277	0.09472	0.09659	0.09427	0.09504	0.09586	0.09676	0.09469	0.0959	0.09668
	2101.98	0.09319	0.0926	0.0922	0.09126	0.08837	0.08883	0.09002	0.09393	0.08995	0.09363	0.09041	0.08951	0.08806	0.09136	0.09242	0.09485	0.08916	0.08703	0.08685	0.0906	0.0908	0.09126	0.08678	0.08882	0.09116	0.08855	0.08944	0.09009	0.09125	0.08908	0.09047	0.09141
	2100.05	0.08683	0.08556	0.08519	0.08429	0.08047	0.08127	0.08288	0.08718	0.08286	0.08704	0.0831	0.08217	0.08022	0.08425	0.08577	0.0884	0.08178	0.079	0.07851	0.08347	0.0835	0.08432	0.07894	0.08098	0.0839	0.08091	0.082	0.08239	0.08389	0.08162	0.08325	0.08439

## Sheet: Gas uptake (2c)
	Normalized kinetic gas uptake curves for 0-40 mbar CO2 and 0-200 mbar ethane in ZIF-62 single crystal
	CO2			Ethane
	Time, s	Normalized concentration		Time, s	Normalized concentration
	0	0		0	0
	1.92356	0.56027		3.69788	0.15121
	3.84713	0.79462		7.39576	0.13444
	5.77069	0.92272		11.0936	0.12341
	7.69425	0.93723		14.7915	0.18163
	9.61781	1.11292		18.4894	0.21391
	11.5414	1.07168		22.1873	0.22951
	13.4649	1.10336		25.8852	0.27068
	15.3885	1.21747		29.583	0.20813
	17.3121	1.24015		33.2809	0.25766
	19.2356	1.1515		36.9788	0.26835
	21.1592	1.15865		40.6767	0.30691
	23.0828	1.10246		44.3746	0.38393
	25.0063	1.19287		48.0724	0.36023
	26.9299	1.14829		51.7703	0.37844
	28.8534	1.24833		55.4682	0.32849
	30.777	1.28245		59.1661	0.39103
	32.7006	1.30268		62.864	0.42128
	34.6241	1.26406		66.5618	0.33603
	36.5477	1.23362		70.2597	0.41578
	38.4712	1.27497		73.9576	0.41474
	40.3948	1.18327		77.6555	0.43272
	42.3184	1.1956		81.3534	0.35624
	44.2419	1.15739		85.0512	0.39992
	46.1655	1.2226		88.7491	0.42538
	48.0891	1.30759		92.447	0.36854
	50.0126	1.23005		96.1449	0.47032
	51.9362	1.24255		99.8428	0.47806
	53.8597	1.21977		103.541	0.5123
	55.7833	1.23075		107.239	0.48031
	57.7069	1.27228		110.936	0.50742
	59.6304	1.28827		114.634	0.53624
	61.554	1.39082		118.332	0.4776
	63.4776	1.31841		122.03	0.56183
	65.4011	1.3304		125.728	0.5592
	67.3247	1.26773		129.426	0.50783
	69.2482	1.24856		133.124	0.56891
	71.1718	1.19986		136.822	0.53781
	73.0954	1.25456		140.519	0.46187
	75.0189	1.24228		144.217	0.4753
	76.9425	1.24445		147.915	0.63346
	78.8661	1.24599		151.613	0.55354
	80.7896	1.32036		155.311	0.54052
	82.7132	1.20261		159.009	0.59696
	84.6367	1.20377		162.707	0.60227
	86.5603	1.33496		166.405	0.53831
	88.4839	1.24199		170.102	0.63187
	90.4074	1.35308		173.8	0.61542
	92.331	1.26194		177.498	0.56058
	94.2545	1.30016		181.196	0.62189
	96.1781	1.33479		184.894	0.62347
	98.1017	1.18615		188.592	0.62208
	100.025	1.30186		192.29	0.52721
	101.949	1.23196		195.988	0.59073
	103.872	1.2739		199.686	0.62765
	105.796	1.37485		203.383	0.59539
	107.719	1.33757		207.081	0.51846
	109.643	1.23179		210.779	0.63783
	111.567	1.27033		214.477	0.68795
	113.49	1.23102		218.175	0.60494
	115.414	1.23064		221.873	0.6611
	117.337	1.25419		225.571	0.62128
	119.261	1.24011		229.269	0.64457
	121.184	1.23624		232.966	0.64168
	123.108	1.26242		236.664	0.69363
	125.032	1.23884		240.362	0.67626
	126.955	1.33483		244.06	0.64618
	128.879	1.26744		247.758	0.68447
	130.802	1.34032		251.456	0.68135
	132.726	1.31228		255.154	0.63922
	134.649	1.18691		258.852	0.70789
	136.573	1.24632		262.549	0.75995
	138.496	1.28113		266.247	0.6922
	140.42	1.28684		269.945	0.66367
	142.344	1.24718		273.643	0.7407
	144.267	1.26137		277.341	0.72352
	146.191	1.25902		281.039	0.69067
	148.114	1.22683		284.737	0.74475
	150.038	1.4		288.435	0.65762
	151.961	1.22159		292.133	0.68698
	153.885	1.31362		295.83	0.64354
	155.809	1.28669		299.528	0.71453
	157.732	1.22		303.226	0.70945
	159.656	1.29152		306.924	0.71328
	161.579	1.19559		310.622	0.81823
	163.503	1.34187		314.32	0.80156
	165.426	1.25712		318.018	0.68174
	167.35	1.32035		321.716	0.85667
	169.273	1.26345		325.413	0.78624
	171.197	1.34875		329.111	0.72161
	173.121	1.36881		332.809	0.74775
	175.044	1.26679		336.507	0.73966
	176.968	1.32707		340.205	0.79779
	178.891	1.36337		343.903	0.76873
	180.815	1.22782		347.601	0.79413
	182.738	1.25142		351.299	0.75113
	184.662	1.2337		354.996	0.79481
	186.586	1.28137		358.694	0.85703
	188.509	1.30798		362.392	0.8204
	190.433	1.24743		366.09	0.73746
	192.356	1.23549		369.788	0.75716
	194.28	1.22283		373.486	0.72908
	196.203	1.27501		377.184	0.75693
	198.127	1.28427		380.882	0.83991
	200.05	1.2882		384.58	0.77671
	201.974	1.24581		388.277	0.69737
	203.898	1.18296		391.975	0.76004
	205.821	1.18428		395.673	0.794
	207.745	1.284		399.371	0.74863
	209.668	1.31373		403.069	0.76952
	211.592	1.22124		406.767	0.78596
	213.515	1.28988		410.465	0.77387
	215.439	1.27081		414.163	0.84423
	217.363	1.22688		417.86	0.76228
	219.286	1.27042		421.558	0.81811
	221.21	1.28225		425.256	0.81129
	223.133	1.31262		428.954	0.83328
	225.057	1.2308		432.652	0.82417
	226.98	1.20103		436.35	0.81938
	228.904	1.25747		440.048	0.82416
	230.827	1.23191		443.746	0.76464
	232.751	1.25237		447.443	0.77436
	234.675	1.22215		451.141	0.74118
	236.598	1.28961		454.839	0.83243
	238.522	1.34181		458.537	0.78539
	240.445	1.28167		462.235	0.7618
	242.369	1.24061		465.933	0.83026
	244.292	1.28924		469.631	0.7878
	246.216	1.2154		473.329	0.83737
	248.14	1.27464		477.026	0.85273
	250.063	1.30045		480.724	0.85555
	251.987	1.33682		484.422	0.82069
	253.91	1.20209		488.12	0.84565
	255.834	1.24065		491.818	0.8055
	257.757	1.28675		495.516	0.85314
	259.681	1.27403		499.214	0.89757
	261.604	1.32462		502.912	0.79864
	263.528	1.34981		506.61	0.86508
	265.452	1.24393		510.307	0.79455
	267.375	1.1938		514.005	0.85748
	269.299	1.23683		517.703	0.87522
	271.222	1.24333		521.401	0.8307
	273.146	1.30678		525.099	0.75699
	275.069	1.20207		528.797	0.80454
	276.993	1.29846		532.495	0.82895
	278.917	1.19751		536.193	0.85833
	280.84	1.17795		539.89	0.83205
	282.764	1.19163		543.588	0.85377
	284.687	1.2252		547.286	0.82141
	286.611	1.16481		550.984	0.86076
	288.534	1.19243		554.682	0.86558
	290.458	1.30199		558.38	0.7596
	292.381	1.19418		562.078	0.83067
	294.305	1.16355		565.776	0.77742
	296.229	1.31627		569.473	0.73801
	298.152	1.21689		573.171	0.84887
	300.076	1.31313		576.869	0.91534
	301.999	1.2587		580.567	0.92155
	303.923	1.27652		584.265	0.95394
	305.846	1.26482		587.963	0.88324
	307.77	1.21007		591.661	0.84985
	309.694	1.21229		595.359	0.92868
	311.617	1.39024		599.057	0.89103
	313.541	1.31496		602.754	0.83702
	315.464	1.33263		606.452	0.90818
	317.388	1.27486		610.15	0.85355
	319.311	1.20407		613.848	0.93087
	321.235	1.17953		617.546	0.91506
	323.158	1.22889		621.244	0.86517
	325.082	1.3022		624.942	0.92534
	327.006	1.26909		628.64	0.8434
	328.929	1.36831		632.337	0.93254
	330.853	1.11925		636.035	0.95333
	332.776	1.19838		639.733	0.88809
	334.7	1.24184		643.431	0.95389
	336.623	1.18935		647.129	0.88866
	338.547	1.18545		650.827	0.86652
	340.471	1.23347		654.525	0.88502
	342.394	1.2394		658.223	0.87367
	344.318	1.21885		661.92	0.89632
	346.241	1.22898		665.618	0.96325
	348.165	1.26407		669.316	0.8656
	350.088	1.21966		673.014	0.87872
	352.012	1.2431		676.712	0.89808
	353.935	1.28027		680.41	0.87468
	355.859	1.31463		684.108	0.96629
	357.783	1.24572		687.806	0.87003
	359.706	1.23781		691.504	0.94668
	361.63	1.27176		695.201	0.92685
	363.553	1.30019		698.899	0.87604
	365.477	1.28457		702.597	0.91669
	367.4	1.22405		706.295	0.88742
	369.324	1.18204		709.993	0.92012
	371.248	1.19735		713.691	0.87986
	373.171	1.28316		717.389	0.95946
	375.095	1.22408		721.087	0.82642
	377.018	1.20797		724.784	0.91299
	378.942	1.24739		728.482	0.95217
	380.865	1.26772		732.18	0.9524
	382.789	1.21565		735.878	0.81472
	384.712	1.20659		739.576	0.94769
	386.636	1.26675		743.274	0.93042
	388.56	1.25302		746.972	0.95756
	390.483	1.28795		750.67	0.8875
	392.407	1.2173		754.367	1.00887
	394.33	1.24083		758.065	0.9073
	396.254	1.13727		761.763	0.92597
	398.177	1.27299		765.461	0.91498
	400.101	1.36201		769.159	0.90148
	402.025	1.28661		772.857	0.84496
	403.948	1.26634		776.555	0.90972
	405.872	1.21887		780.253	0.88281
	407.795	1.12493		783.951	0.93652
	409.719	1.19949		787.648	0.94174
	411.642	1.18514		791.346	0.84876
	413.566	1.25066		795.044	0.9057
	415.489	1.25984		798.742	0.91995
	417.413	1.2645		802.44	0.89613
	419.337	1.08996		806.138	0.91084
	421.26	1.22519		809.836	0.93153
	423.184	1.23952		813.534	0.95021
	425.107	1.23736		817.231	0.96369
	427.031	1.20186		820.929	0.92942
	428.954	1.25392		824.627	0.88984
	430.878	1.24139		828.325	0.9216
	432.802	1.27198		832.023	0.97667
	434.725	1.27026		835.721	1.00122
	436.649	1.18456		839.419	0.95294
	438.572	1.27304		843.117	0.9137
	440.496	1.29671		846.814	0.96836
	442.419	1.2145		850.512	0.99058
	444.343	1.24337		854.21	0.9206
	446.266	1.22007		857.908	0.98936
	448.19	1.25613		861.606	0.94269
	450.114	1.2963		865.304	0.93454
	452.037	1.22585		869.002	0.88688
	453.961	1.17711		872.7	0.97875
	455.884	1.23799		876.398	0.95737
	457.808	1.27912		880.095	0.9682
	459.731	1.30634		883.793	0.87602
	461.655	1.1672		887.491	0.97212
	463.579	1.19464		891.189	0.87907
	465.502	1.26013		894.887	0.98113
	467.426	1.18977		898.585	1.00891
	469.349	1.2141		902.283	0.85273
	471.273	1.23948		905.981	0.96814
	473.196	1.279		909.678	0.90297
	475.12	1.21505		913.376	0.9906
	477.043	1.26196		917.074	0.94615
	478.967	1.21629		920.772	0.95491
	480.891	1.2573		924.47	0.90394
	482.814	1.31878		928.168	0.90524
	484.738	1.20237		931.866	0.94679
	486.661	1.24206		935.564	0.9121
	488.585	1.33996		939.261	0.92288
	490.508	1.25235		942.959	0.99927
	492.432	1.22357		946.657	0.96398
	494.356	1.32942		950.355	0.95988
	496.279	1.23256		954.053	0.84535
	498.203	1.34319		957.751	0.97846
	500.126	1.20618		961.449	1.0186
	502.05	1.19349		965.147	1.02745
	503.973	1.2803		968.845	1.0161
	505.897	1.19278		972.542	1.03285
	507.82	1.31325		976.24	0.9416
	509.744	1.35744		979.938	1.07577
	511.668	1.28015		983.636	1.07512
	513.591	1.31525		987.334	1.0379
	515.515	1.25746		991.032	0.95108
	517.438	1.24875		994.73	1.01748
	519.362	1.23301		998.428	1
	521.285	1.22883		1002.13	0.99464
	523.209	1.27116		1005.82	0.92707
	525.133	1.24966		1009.52	0.93849
	527.056	1.23309		1013.22	0.98722
	528.98	1.28174		1016.92	0.98705
	530.903	1.23355		1020.61	0.98456
	532.827	1.27201		1024.31	1.0802
	534.75	1.13501		1028.01	1.03722
	536.674	1.21261		1031.71	0.93417
	538.597	1.27965		1035.41	0.92908
	540.521	1.1294		1039.1	0.93341
	542.445	1.21582		1042.8	0.98299
	544.368	1.17807		1046.5	1.0098
	546.292	1.24674		1050.2	0.97085
	548.215	1.2104		1053.9	0.98035
	550.139	1.28043		1057.59	0.9984
	552.062	1.26874		1061.29	1.06978
	553.986	1.22613		1064.99	1.04805
	555.909	1.21545		1068.69	0.99669
	557.833	1.23452		1072.39	0.97106
	559.757	1.20132		1076.08	0.99645
	561.68	1.2679		1079.78	0.95993
	563.604	1.22606		1083.48	0.98301
	565.527	1.27223		1087.18	1.02413
	567.451	1.2284		1090.87	0.99544
	569.374	1.29644		1094.57	0.98994
	571.298	1.18863		1098.27	1.0364
	573.222	1.35924		1101.97	0.9707
	575.145	1.19908		1105.67	0.95687
	577.069	1.23108		1109.36	0.98939
	578.992	1.23591		1113.06	0.98555
	580.916	1.27284		1116.76	1.02844
	582.839	1.16359		1120.46	1.02981
	584.763	1.32605		1124.16	1.00644
	586.687	1.32975		1127.85	1.01813
	588.61	1.13526		1131.55	0.95239
	590.534	1.25291		1135.25	0.98806
	592.457	1.16144		1138.95	1.04748
	594.381	1.28771		1142.64	0.98352
	596.304	1.23264		1146.34	0.98933
	598.228	1.20502		1150.04	1.02639
	600.151	1.25555		1153.74	0.95753
	602.075	1.32773		1157.44	0.95326
	603.999	1.20318		1161.13	0.97401
	605.922	1.17601		1164.83	1.00952
	607.846	1.18846		1168.53	1.01728
	609.769	1.21219		1172.23	1.06821
	611.693	1.20972		1175.93	0.97653
	613.616	1.2622		1179.62	1.02757
	615.54	1.24135		1183.32	1.01271
	617.463	1.1943		1187.02	1.028
	619.387	1.32937		1190.72	1.07067
	621.311	1.3183		1194.42	1.02614
	623.234	1.18628		1198.11	0.99552
	625.158	1.35173		1201.81	1.00669
	627.081	1.20235		1205.51	1.10185
	629.005	1.18046		1209.21	1.06908
	630.928	1.30338		1212.9	0.9819
	632.852	1.2961		1216.6	0.93476
	634.776	1.3071		1220.3	0.9707
	636.699	1.19457		1224	1.01837
	638.623	1.21536		1227.7	0.96208
	640.546	1.28455		1231.39	1.05623
	642.47	1.31863		1235.09	1.02871
	644.393	1.22103		1238.79	0.98562
	646.317	1.20349		1242.49	1.0272
	648.24	1.23335		1246.19	0.98524
	650.164	1.24481		1249.88	0.97836
	652.088	1.27981		1253.58	1.04358
	654.011	1.24225		1257.28	1.05855
	655.935	1.10644		1260.98	1.03667
	657.858	1.21536		1264.67	1.00604
	659.782	1.29656		1268.37	1.0077
	661.705	1.19383		1272.07	0.94628
	663.629	1.30537		1275.77	0.99268
	665.553	1.19722		1279.47	0.9475
	667.476	1.17115		1283.16	1.04909
	669.4	1.19091		1286.86	1.06763
	671.323	1.297		1290.56	0.98259
	673.247	1.20177		1294.26	1.02948
	675.17	1.25766		1297.96	0.93011
	677.094	1.19311		1301.65	1.00764
	679.017	1.24181		1305.35	1.02504
	680.941	1.18221		1309.05	0.97994
	682.865	1.21954		1312.75	1.01593
	684.788	1.21229		1316.45	1.0565
	686.712	1.27373		1320.14	0.99504
	688.635	1.3122		1323.84	1.03936
	690.559	1.25838		1327.54	1.00889
	692.482	1.22232		1331.24	1.0543
	694.406	1.18309		1334.93	1.10594
	696.33	1.18798		1338.63	1.07234
	698.253	1.25159		1342.33	1.09895
	700.177	1.2954		1346.03	0.9875
	702.1	1.25763		1349.73	1.07034
	704.024	1.26607		1353.42	1.10062
	705.947	1.22196		1357.12	1.08475
	707.871	1.21724		1360.82	1.00378
	709.794	1.24581		1364.52	1.06917
	711.718	1.22077		1368.22	0.99686
	713.642	1.24051		1371.91	1.01719
	715.565	1.2747		1375.61	1.08114
	717.489	1.2543		1379.31	1.08826
	719.412	1.24246		1383.01	1.12603
	721.336	1.28199		1386.7	1.08281
	723.259	1.23499		1390.4	0.98746
	725.183	1.27424		1394.1	1.07482
	727.107	1.25439		1397.8	1.03409
	729.03	1.25662		1401.5	1.04524
	730.954	1.18367		1405.19	1.06997
	732.877	1.26464		1408.89	1.06902
	734.801	1.32411		1412.59	1.06507
	736.724	1.25223		1416.29	1.08706
	738.648	1.18904		1419.99	1.03064
	740.571	1.26597		1423.68	1.06387
	742.495	1.17833		1427.38	1.0604
	744.419	1.13448		1431.08	0.97275
	746.342	1.21846		1434.78	1.02557
	748.266	1.20394		1438.48	0.98955
	750.189	1.28318		1442.17	1.05736
	752.113	1.23653		1445.87	1.03865
	754.036	1.22813		1449.57	1.01225
	755.96	1.17852		1453.27	1.10704
	757.884	1.17749		1456.96	1.0208
	759.807	1.27667		1460.66	1.0752
	761.731	1.23812		1464.36	1.03856
	763.654	1.16933		1468.06	1.04941
	765.578	1.24822		1471.76	0.95923
	767.501	1.24484		1475.45	0.9834
	769.425	1.16131		1479.15	1.06209
	771.348	1.26389		1482.85	1.058
	773.272	1.18225		1486.55	1.10848
	775.196	1.35291		1490.25	1.07142
	777.119	1.25252		1493.94	1.02997
	779.043	1.25024		1497.64	1.05185
	780.966	1.33106		1501.34	1.06064
	782.89	1.23666		1505.04	1.07671
	784.813	1.24393		1508.73	0.9998
	786.737	1.19515		1512.43	1.02122
	788.661	1.35069		1516.13	1.06345
	790.584	1.26056		1519.83	1.00888
	792.508	1.17929		1523.53	1.02175
	794.431	1.26013		1527.22	1.03423
	796.355	1.22449		1530.92	1.01508
	798.278	1.19853		1534.62	1.06069
	800.202	1.22063		1538.32	1.05424
	802.125	1.23014		1542.02	0.99981
	804.049	1.13138		1545.71	1.06799
	805.973	1.29916		1549.41	1.00673
	807.896	1.21169		1553.11	1.11137
	809.82	1.29283		1556.81	1.09282
	811.743	1.2776		1560.51	1.06489
	813.667	1.20276		1564.2	1.09388
	815.59	1.22901		1567.9	1.05611
	817.514	1.26966		1571.6	0.99035
	819.438	1.26626		1575.3	1.10579
	821.361	1.15984		1578.99	1.09753
	823.285	1.19706		1582.69	1.11545
	825.208	1.28958		1586.39	1.06934
	827.132	1.20081		1590.09	1.1204
	829.055	1.21748		1593.79	1.04547
	830.979	1.25105		1597.48	0.99755
	832.902	1.12616		1601.18	0.98629
	834.826	1.15196		1604.88	1.05827
	836.75	1.22121		1608.58	1.04672
	838.673	1.14501		1612.28	1.13792
	840.597	1.1409		1615.97	1.07675
	842.52	1.23912		1619.67	1.0743
	844.444	1.20245		1623.37	1.1281
	846.367	1.27784		1627.07	1.12103
	848.291	1.237		1630.77	1.0843
	850.215	1.24085		1634.46	1.05134
	852.138	1.20392		1638.16	1.07228
	854.062	1.24683		1641.86	1.09112
	855.985	1.16506		1645.56	1.07048
	857.909	1.20595		1649.25	1.02277
	859.832	1.12153		1652.95	1.11581
	861.756	1.16621		1656.65	1.08408
	863.679	1.18466		1660.35	1.09204
	865.603	1.17258		1664.05	1.00051
	867.527	1.19259		1667.74	1.10511
	869.45	1.30327		1671.44	1.01134
	871.374	1.21243		1675.14	1.08612
	873.297	1.23461		1678.84	1.12608
	875.221	1.13284		1682.54	1.13063
	877.144	1.22956		1686.23	1.08126
	879.068	1.18175		1689.93	1.06572
	880.992	1.25604		1693.63	1.05599
	882.915	1.29806		1697.33	1.08477
	884.839	1.18579		1701.02	1.03996
	886.762	1.2089		1704.72	1.09425
	888.686	1.2552		1708.42	1.03256
	890.609	1.27999		1712.12	1.14314
	892.533	1.26337		1715.82	1.12346
	894.456	1.19532		1719.51	1.07281
	896.38	1.24178		1723.21	1.05532
	898.304	1.2451		1726.91	1.08525
	900.227	1.26372		1730.61	1.09308
	902.151	1.22092		1734.31	1.03671
	904.074	1.25766		1738	1.08142
	905.998	1.20292		1741.7	1.06138
	907.921	1.20665		1745.4	1.02908
	909.845	1.22325		1749.1	1.06922
	911.769	1.22108		1752.8	1.06933
	913.692	1.26673		1756.49	1.08717
	915.616	1.29054		1760.19	1.02287
	917.539	1.15691		1763.89	1.0772
	919.463	1.18987		1767.59	1.06196
	921.386	1.25743		1771.28	1.06718
	923.31	1.22959		1774.98	1.10511
	925.233	1.32962		1778.68	1.04838
	927.157	1.2395		1782.38	1.10602
	929.081	1.202		1786.08	1.07177
	931.004	1.11895		1789.77	1.0484
	932.928	1.17016		1793.47	1.02888
	934.851	1.37685		1797.17	1.08794
	936.775	1.10721		1800.87	1.03104
	938.698	1.25345		1804.57	1.07864
	940.622	1.23123		1808.26	1.11726
	942.546	1.21284		1811.96	1.03678
	944.469	1.28859		1815.66	1.1556
	946.393	1.17983		1819.36	1.05295
	948.316	1.17971		1823.05	1.09545
	950.24	1.21903		1826.75	1.04487
	952.163	1.17994		1830.45	1.0608
	954.087	1.16929		1834.15	1.11225
	956.01	1.20971		1837.85	1.1441
	957.934	1.19262		1841.54	1.11782
	959.858	1.29986		1845.24	1.04392
	961.781	1.22572		1848.94	1.08718
	963.705	1.24948		1852.64	1.08841
	965.628	1.15876		1856.34	1.04862
	967.552	1.26513		1860.03	1.10398
	969.475	1.30715		1863.73	1.122
	971.399	1.21196		1867.43	1.04186
	973.323	1.30292		1871.13	1.14698
	975.246	1.23276		1874.83	1.13452
	977.17	1.12557		1878.52	1.02368
	979.093	1.1754		1882.22	1.11786
	981.017	1.22968		1885.92	0.99141
	982.94	1.19032		1889.62	1.12459
	984.864	1.3168		1893.31	0.97801
	986.787	1.20702		1897.01	1.02849
	988.711	1.2533		1900.71	1.06498
	990.635	1.22702		1904.41	1.06351
	992.558	1.12706		1908.11	1.0691
	994.482	1.19149		1911.8	1.08286
	996.405	1.20884		1915.5	1.15935
	998.329	1.22712		1919.2	1.06854
	1000.25	1.2274		1922.9	1.02968
	1002.18	1.16186		1926.6	1.0963
	1004.1	1.21562		1930.29	1.17141
	1006.02	1.20156		1933.99	1.07756
	1007.95	1.15317		1937.69	1.04325
	1009.87	1.21728		1941.39	1.1037
	1011.79	1.22026		1945.08	1.08617
	1013.72	1.26313		1948.78	1.08666
	1015.64	1.16309		1952.48	1.09071
	1017.56	1.2302		1956.18	1.03863
	1019.49	1.07803		1959.88	1.14228
	1021.41	1.16778		1963.57	1.13102
	1023.34	1.21504		1967.27	1.15676
	1025.26	1.18542		1970.97	1.13877
	1027.18	1.27281		1974.67	1.16817
	1029.11	1.26748		1978.37	1.04897
	1031.03	1.17222		1982.06	1.14203
	1032.95	1.252		1985.76	1.0902
	1034.88	1.14113		1989.46	1.10344
	1036.8	1.33459		1993.16	1.05127
	1038.72	1.20148		1996.86	1.09428
	1040.65	1.22709		2000.55	1.07089
	1042.57	1.22903		2004.25	1.08767
	1044.49	1.14298		2007.95	1.12868
	1046.42	1.25786		2011.65	1.17903
	1048.34	1.33816		2015.34	1.04198
	1050.27	1.19861		2019.04	1.05538
	1052.19	1.2216		2022.74	1.15829
	1054.11	1.32986		2026.44	1.08504
	1056.04	1.18394		2030.14	1.07675
	1057.96	1.34712		2033.83	1.12372
	1059.88	1.2971		2037.53	1.10452
	1061.81	1.24204		2041.23	1.07836
	1063.73	1.21512		2044.93	1.06673
	1065.65	1.1861		2048.63	1.10849
	1067.58	1.21268		2052.32	1.11598
	1069.5	1.1796		2056.02	1.10502
	1071.42	1.14684		2059.72	1.06839
	1073.35	1.18676		2063.42	1.11405
	1075.27	1.30106		2067.11	1.16506
	1077.19	1.28537		2070.81	1.11666
	1079.12	1.22269		2074.51	1.06944
	1081.04	1.08136		2078.21	1.06945
	1082.97	1.17515		2081.91	1.05025
	1084.89	1.1804		2085.6	1.10217
	1086.81	1.22677		2089.3	1.08726
	1088.74	1.18823		2093	1.1202
	1090.66	1.18394		2096.7	1.0913
	1092.58	1.13918		2100.4	1.03586
	1094.51	1.17433		2104.09	1.0206
	1096.43	1.20871		2107.79	1.08352
	1098.35	1.22246		2111.49	1.02761
	1100.28	1.19775		2115.19	1.10534
	1102.2	1.13416		2118.89	1.01825
	1104.12	1.13121		2122.58	1.08496
	1106.05	1.12439		2126.28	1.10156
	1107.97	1.31751		2129.98	1.05922
	1109.9	1.20255		2133.68	1.09812
	1111.82	1.18369		2137.37	1.09164
	1113.74	1.23118		2141.07	1.07584
	1115.67	1.21033		2144.77	1.17956
	1117.59	1.21751		2148.47	1.07598
	1119.51	1.21407		2152.17	1.14725
	1121.44	1.17133		2155.86	1.13369
	1123.36	1.21369		2159.56	1.12656
	1125.28	1.24353		2163.26	1.06585
	1127.21	1.23182		2166.96	1.20943
	1129.13	1.19358		2170.66	1.12717
	1131.05	1.15663		2174.35	1.14397
	1132.98	1.26875		2178.05	1.12241
	1134.9	1.30194		2181.75	1.03602
	1136.83	1.19088		2185.45	1.08778
	1138.75	1.15332		2189.14	1.03941
	1140.67	1.14848		2192.84	1.04512
	1142.6	1.23023		2196.54	1.13632
	1144.52	1.2285		2200.24	1.13741
	1146.44	1.20448		2203.94	1.10799
	1148.37	1.22392		2207.63	1.08983
	1150.29	1.15367		2211.33	1.20301
	1152.21	1.19524		2215.03	1.14982
	1154.14	1.2515		2218.73	1.13572
	1156.06	1.11821		2222.43	1.14926
	1157.98	1.22567		2226.12	1.11161
	1159.91	1.18903		2229.82	1.0671
	1161.83	1.1541		2233.52	1.09231
	1163.76	1.32507		2237.22	1.15693
	1165.68	1.24499		2240.92	1.16471
	1167.6	1.20916		2244.61	1.14394
	1169.53	1.24935		2248.31	1.00914
	1171.45	1.25705		2252.01	1.12915
	1173.37	1.21811		2255.71	1.09239
	1175.3	1.12672		2259.4	1.07585
	1177.22	1.21107		2263.1	1.10807
	1179.14	1.15409		2266.8	1.09902
	1181.07	1.24252		2270.5	1.11664
	1182.99	1.12098		2274.2	1.04587
	1184.91	1.24939		2277.89	1.09849
	1186.84	1.14903		2281.59	1.11709
	1188.76	1.26271		2285.29	1.12473
	1190.69	1.15871		2288.99	1.08458
	1192.61	1.17126		2292.69	1.15062
	1194.53	1.28925		2296.38	1.08568
	1196.46	1.30895		2300.08	1.11115
	1198.38	1.23129		2303.78	1.16642
	1200.3	1.29223		2307.48	1.12427
	1202.23	1.09088		2311.17	1.0992
	1204.15	1.13258		2314.87	1.16189
	1206.07	1.21044		2318.57	1.06999
	1208	1.27755		2322.27	1.08578
	1209.92	1.20961		2325.97	1.09225
	1211.84	1.19259		2329.66	1.16505
	1213.77	1.11171		2333.36	1.12314
	1215.69	1.18894		2337.06	1.16122
	1217.61	1.26387		2340.76	1.12907
	1219.54	1.16245		2344.46	1.1228
	1221.46	1.10488		2348.15	1.08132
	1223.39	1.17037		2351.85	1.16362
	1225.31	1.17799		2355.55	1.16185
	1227.23	1.14076		2359.25	1.17254
	1229.16	1.27257		2362.95	1.18628
	1231.08	1.32987		2366.64	1.16545
	1233	1.26365		2370.34	1.16475
	1234.93	1.16199		2374.04	1.12784
	1236.85	1.32107		2377.74	1.11861
	1238.77	1.27536		2381.43	1.16792
	1240.7	1.17432		2385.13	1.15676
	1242.62	1.1247		2388.83	1.15978
	1244.54	1.19785		2392.53	1.17988
	1246.47	1.17118		2396.23	1.12354
	1248.39	1.14315		2399.92	1.22067
	1250.32	1.22739		2403.62	1.0649
	1252.24	1.30896		2407.32	1.1907
	1254.16	1.2186		2411.02	1.13403
	1256.09	1.16148		2414.72	1.2095
	1258.01	1.22949		2418.41	1.1339
	1259.93	1.17605		2422.11	1.10794
	1261.86	1.12177		2425.81	1.16839
	1263.78	1.2358		2429.51	1.1058
	1265.7	1.15026		2433.2	1.16944
	1267.63	1.15119		2436.9	1.12646
	1269.55	1.19694		2440.6	1.06578
	1271.47	1.25339		2444.3	1.13123
	1273.4	1.22965		2448	1.11626
	1275.32	1.13987		2451.69	1.11906
	1277.25	1.22352		2455.39	1.12727
	1279.17	1.20177		2459.09	1.10796
	1281.09	1.17453		2462.79	1.06611
	1283.02	1.24158		2466.49	1.15945
	1284.94	1.25831		2470.18	1.14513
	1286.86	1.25908		2473.88	1.19477
	1288.79	1.21713		2477.58	1.15158
	1290.71	1.1393		2481.28	1.14783
	1292.63	1.24489		2484.98	1.17642
	1294.56	1.32385		2488.67	1.06704
	1296.48	1.17436		2492.37	1.17954
	1298.4	1.22654		2496.07	1.08305
	1300.33	1.18224		2499.77	1.12382
	1302.25	1.15539		2503.46	1.1247
	1304.18	1.20184		2507.16	1.1149
	1306.1	1.18138		2510.86	1.17892
	1308.02	1.29325		2514.56	1.0857
	1309.95	1.18397		2518.26	1.15888
	1311.87	1.15934		2521.95	1.23899
	1313.79	1.20318		2525.65	1.2255
	1315.72	1.20763		2529.35	1.13244
	1317.64	1.21394		2533.05	1.12386
	1319.56	1.20514		2536.75	1.0734
	1321.49	1.22596		2540.44	1.16494
	1323.41	1.17092		2544.14	1.15922
	1325.33	1.20882		2547.84	1.09999
	1327.26	1.23966		2551.54	1.22223
	1329.18	1.23966		2555.24	1.15297
	1331.11	1.19814		2558.93	1.172
	1333.03	1.27901		2562.63	1.14363
	1334.95	1.20378		2566.33	1.11226
	1336.88	1.16527		2570.03	1.1173
	1338.8	1.15916		2573.72	1.13759
	1340.72	1.21025		2577.42	1.12615
	1342.65	1.20767		2581.12	1.19231
	1344.57	1.23231		2584.82	1.12145
	1346.49	1.29522		2588.52	1.10618
	1348.42	1.24063		2592.21	1.18499
	1350.34	1.19196		2595.91	1.0838
	1352.26	1.31904		2599.61	1.07738
	1354.19	1.12844		2603.31	1.14641
	1356.11	1.1512		2607.01	1.13002
	1358.03	1.26791		2610.7	1.20013
	1359.96	1.21747		2614.4	1.11905
	1361.88	1.22826		2618.1	1.18153
	1363.81	1.23491		2621.8	1.0947
	1365.73	1.14222		2625.49	1.15786
	1367.65	1.22361		2629.19	1.11147
	1369.58	1.27883		2632.89	1.11602
	1371.5	1.18383		2636.59	1.10112
	1373.42	1.13044		2640.29	1.14777
	1375.35	1.14286		2643.98	1.13644
	1377.27	1.19543		2647.68	1.13341
	1379.19	1.23171		2651.38	1.23939
	1381.12	1.19009		2655.08	1.21247
	1383.04	1.17783		2658.78	1.19808
	1384.96	1.09839		2662.47	1.15794
	1386.89	1.26394		2666.17	1.14427
	1388.81	1.1847		2669.87	1.17131
	1390.74	1.23756		2673.57	1.1443
	1392.66	1.24371		2677.27	1.17048
	1394.58	1.25422		2680.96	1.12285
	1396.51	1.1906		2684.66	1.14485
	1398.43	1.23063		2688.36	1.11381
	1400.35	1.29327		2692.06	1.08965
	1402.28	1.17458		2695.75	1.10266
	1404.2	1.14467		2699.45	1.10258
	1406.12	1.14001		2703.15	1.20889
	1408.05	1.22651		2706.85	1.17963
	1409.97	1.26901		2710.55	1.23889
	1411.89	1.1974		2714.24	1.15292
	1413.82	1.22967		2717.94	1.14167
	1415.74	1.21415		2721.64	1.17097
	1417.67	1.22145		2725.34	1.20307
	1419.59	1.15016		2729.04	1.17423
	1421.51	1.2263		2732.73	1.16527
	1423.44	1.14858		2736.43	1.15264
	1425.36	1.24472		2740.13	1.15572
	1427.28	1.22843		2743.83	1.1179
	1429.21	1.17141		2747.52	1.1083
	1431.13	1.29685		2751.22	1.14562
	1433.05	1.18558		2754.92	1.14228
	1434.98	1.20799		2758.62	1.16073
	1436.9	1.1497		2762.32	1.15056
	1438.82	1.20024		2766.01	1.12762
	1440.75	1.18118		2769.71	1.15024
	1442.67	1.25935		2773.41	1.18173
	1444.6	1.27286		2777.11	1.14892
	1446.52	1.0973		2780.81	1.19369
	1448.44	1.17715		2784.5	1.16613
	1450.37	1.09513		2788.2	1.20456
	1452.29	1.14199		2791.9	1.09547
	1454.21	1.22556		2795.6	1.11622
	1456.14	1.19194		2799.3	1.15312
	1458.06	1.15645		2802.99	1.16817
	1459.98	1.138		2806.69	1.18459
	1461.91	1.20726		2810.39	1.12147
	1463.83	1.19388		2814.09	1.1647
	1465.75	1.18935		2817.78	1.10939
	1467.68	1.20129		2821.48	1.09593
	1469.6	1.16355		2825.18	1.10079
	1471.53	1.24197		2828.88	1.19835
	1473.45	1.18514		2832.58	1.16201
	1475.37	1.22362		2836.27	1.11072
	1477.3	1.22763		2839.97	1.18339
	1479.22	1.1168		2843.67	1.17088
	1481.14	1.17616		2847.37	1.10383
	1483.07	1.19794		2851.07	1.13755
	1484.99	1.20165		2854.76	1.0901
	1486.91	1.11194		2858.46	1.16106
	1488.84	1.24835		2862.16	1.17284
	1490.76	1.16212		2865.86	1.16392
	1492.68	1.23581		2869.55	1.10372
	1494.61	1.20021		2873.25	1.11412
	1496.53	1.19196		2876.95	1.20427
	1498.46	1.21424		2880.65	1.13489
	1500.38	1.1498		2884.35	1.11614
	1502.3	1.21196		2888.04	1.13014
	1504.23	1.18261		2891.74	1.2305
	1506.15	1.14655		2895.44	1.17219
	1508.07	1.27103		2899.14	1.19136
	1510	1.24242		2902.84	1.15907
	1511.92	1.2422		2906.53	1.13406
	1513.84	1.21944		2910.23	1.16037
	1515.77	1.20081		2913.93	1.14905
	1517.69	1.19963		2917.63	1.15494
	1519.61	1.1998		2921.33	1.23593
	1521.54	1.15419		2925.02	1.10338
	1523.46	1.17738		2928.72	1.20923
	1525.38	1.17069		2932.42	1.08157
	1527.31	1.24984		2936.12	1.15292
	1529.23	1.16832		2939.81	1.26189
	1531.16	1.29351		2943.51	1.2096
	1533.08	1.16405		2947.21	1.13972
	1535	1.1918		2950.91	1.21979
	1536.93	1.17388		2954.61	1.171
	1538.85	1.26365		2958.3	1.13224
	1540.77	1.19333		2962	1.15535
	1542.7	1.21305		2965.7	1.19771
	1544.62	1.22755		2969.4	1.17773
	1546.54	1.29014		2973.1	1.11084
	1548.47	1.15902		2976.79	1.17291
	1550.39	1.20356		2980.49	1.23232
	1552.31	1.15799		2984.19	1.13176
	1554.24	1.26044		2987.89	1.14891
	1556.16	1.21158		2991.58	1.18586
	1558.09	1.26098		2995.28	1.19941
	1560.01	1.1628		2998.98	1.16125
	1561.93	1.15617		3002.68	1.27117
	1563.86	1.18158		3006.38	1.18489
	1565.78	1.04289		3010.07	1.13098
	1567.7	1.22462		3013.77	1.21129
	1569.63	1.15976		3017.47	1.17966
	1571.55	1.26208		3021.17	1.1024
	1573.47	1.2299		3024.87	1.18072
	1575.4	1.17881		3028.56	1.15434
	1577.32	1.19028		3032.26	1.12105
	1579.24	1.1941		3035.96	1.1472
	1581.17	1.18409		3039.66	1.22352
	1583.09	1.2403		3043.36	1.10574
	1585.02	1.16781		3047.05	1.18607
	1586.94	1.17968		3050.75	1.14826
	1588.86	1.23737		3054.45	1.17942
	1590.79	1.1917		3058.15	1.20994
	1592.71	1.18835		3061.84	1.19016
	1594.63	1.26611		3065.54	1.17032
	1596.56	1.25679		3069.24	1.12048
	1598.48	1.15281		3072.94	1.15473
	1600.4	1.17745		3076.64	1.1365
	1602.33	1.19494		3080.33	1.17575
	1604.25	1.17879		3084.03	1.27329
	1606.17	1.20017		3087.73	1.20586
	1608.1	1.27065		3091.43	1.20656
	1610.02	1.19189		3095.13	1.16114
	1611.95	1.16713		3098.82	1.15394
	1613.87	1.1465		3102.52	1.1523
	1615.79	1.2475		3106.22	1.13762
	1617.72	1.22544		3109.92	1.16702
	1619.64	1.21582		3113.61	1.20449
	1621.56	1.23531		3117.31	1.23498
	1623.49	1.22063		3121.01	1.09559
	1625.41	1.16804		3124.71	1.31499
	1627.33	1.20983		3128.41	1.19451
	1629.26	1.25524		3132.1	1.19674
	1631.18	1.20357		3135.8	1.17717
	1633.1	1.23226		3139.5	1.14318
	1635.03	1.13799		3143.2	1.13497
	1636.95	1.23845		3146.9	1.19565
	1638.88	1.17034		3150.59	1.13418
	1640.8	1.11758		3154.29	1.17511
	1642.72	1.20133		3157.99	1.21186
	1644.65	1.13403		3161.69	1.13038
	1646.57	1.25045		3165.39	1.20759
	1648.49	1.24607		3169.08	1.21561
	1650.42	1.22316		3172.78	1.19543
	1652.34	1.16973		3176.48	1.11814
	1654.26	1.16031		3180.18	1.1351
	1656.19	1.26912		3183.87	1.14104
	1658.11	1.24982		3187.57	1.21224
	1660.03	1.12903		3191.27	1.1679
	1661.96	1.23548		3194.97	1.18628
	1663.88	1.21679		3198.67	1.19188
	1665.8	1.15165		3202.36	1.1594
	1667.73	1.14004		3206.06	1.18778
	1669.65	1.22541		3209.76	1.19464
	1671.58	1.12566		3213.46	1.11244
	1673.5	1.23314		3217.16	1.22291
	1675.42	1.12093		3220.85	1.16149
	1677.35	1.14333		3224.55	1.19868
	1679.27	1.23956		3228.25	1.15979
	1681.19	1.24163		3231.95	1.23516
	1683.12	1.16222		3235.64	1.0971
	1685.04	1.19111		3239.34	1.0919
	1686.96	1.24268		3243.04	1.18868
	1688.89	1.20038		3246.74	1.17108
	1690.81	1.23017		3250.44	1.19351
	1692.73	1.2207		3254.13	1.17893
	1694.66	1.21943		3257.83	1.19025
	1696.58	1.20055		3261.53	1.10186
	1698.51	1.21532		3265.23	1.17793
	1700.43	1.27436		3268.93	1.13134
	1702.35	1.12859		3272.62	1.14451
	1704.28	1.21575		3276.32	1.16557
	1706.2	1.17008		3280.02	1.17767
	1708.12	1.16089		3283.72	1.18852
	1710.05	1.18858		3287.42	1.16904
	1711.97	1.17094		3291.11	1.18423
	1713.89	1.1461		3294.81	1.23428
	1715.82	1.30599		3298.51	1.16725
	1717.74	1.21087		3302.21	1.18186
	1719.66	1.23913		3305.9	1.21226
	1721.59	1.19767		3309.6	1.09727
	1723.51	1.16466		3313.3	1.22346
	1725.44	1.14408		3317	1.22696
	1727.36	1.21654		3320.7	1.17943
	1729.28	1.26187		3324.39	1.19611
	1731.21	1.15855		3328.09	1.22789
	1733.13	1.10202		3331.79	1.16137
	1735.05	1.15334		3335.49	1.16326
	1736.98	1.21559		3339.19	1.19846
	1738.9	1.12942		3342.88	1.0932
	1740.82	1.20736		3346.58	1.11347
	1742.75	1.16938		3350.28	1.15263
	1744.67	1.2712		3353.98	1.19162
	1746.59	1.11365		3357.67	1.13242
	1748.52	1.19319		3361.37	1.15404
	1750.44	1.18948		3365.07	1.17957
	1752.37	1.16222		3368.77	1.2143
	1754.29	1.27218		3372.47	1.19947
	1756.21	1.13325		3376.16	1.13474
	1758.14	1.19157		3379.86	1.27881
	1760.06	1.16023		3383.56	1.26878
	1761.98	1.17955		3387.26	1.30917
	1763.91	1.17376		3390.96	1.17752
	1765.83	1.29865		3394.65	1.26142
	1767.75	1.16808		3398.35	1.24276
	1769.68	1.2702		3402.05	1.16164
	1771.6	1.17995		3405.75	1.27855
	1773.52	1.22509		3409.45	1.17302
	1775.45	1.20639		3413.14	1.20163
	1777.37	1.21257		3416.84	1.22954
	1779.3	1.18463		3420.54	1.24108
	1781.22	1.11038		3424.24	1.21235
	1783.14	1.29837		3427.93	1.19252
	1785.07	1.21152		3431.63	1.22312
	1786.99	1.17368		3435.33	1.16501
	1788.91	1.16838		3439.03	1.22938
	1790.84	1.17292		3442.73	1.22928
	1792.76	1.24703		3446.42	1.16407
	1794.68	1.14063		3450.12	1.10759
	1796.61	1.23856		3453.82	1.20389
	1798.53	1.18994		3457.52	1.17398
	1800.45	1.16932		3461.22	1.17389
	1802.38	1.24135		3464.91	1.29826
	1804.3	1.24245		3468.61	1.25782
	1806.22	1.22215		3472.31	1.27164
	1808.15	1.19422		3476.01	1.21061
	1810.07	1.16863		3479.7	1.18593
	1812	1.20017		3483.4	1.21226
	1813.92	1.12814		3487.1	1.20833
	1815.84	1.14826		3490.8	1.19732
	1817.77	1.16643		3494.5	1.15103
	1819.69	1.21893		3498.19	1.14352
	1821.61	1.13316		3501.89	1.2555
	1823.54	1.14862		3505.59	1.2389
	1825.46	1.1848		3509.29	1.21816
	1827.38	1.09397		3512.99	1.13283
	1829.31	1.10039		3516.68	1.2693
	1831.23	1.216		3520.38	1.1589
	1833.15	1.2269		3524.08	1.23102
	1835.08	1.18439		3527.78	1.23635
	1837	1.25343		3531.48	1.2525
	1838.93	1.2991		3535.17	1.21639
	1840.85	1.23303		3538.87	1.20046
	1842.77	1.18557		3542.57	1.19924
	1844.7	1.18778		3546.27	1.21684
	1846.62	1.15347		3549.96	1.19535
	1848.54	1.16492		3553.66	1.17423
	1850.47	1.14037		3557.36	1.2732
	1852.39	1.17218		3561.06	1.17295
	1854.31	1.15605		3564.76	1.15695
	1856.24	1.20733		3568.45	1.23164
	1858.16	1.2485		3572.15	1.20513
	1860.08	1.20382		3575.85	1.16424
	1862.01	1.19258		3579.55	1.1998
	1863.93	1.19399		3583.25	1.26098
	1865.86	1.28137		3586.94	1.20938
	1867.78	1.27086		3590.64	1.211
	1869.7	1.17095		3594.34	1.18884
	1871.63	1.21522		3598.04	1.18375
	1873.55	1.18008		3601.74	1.20121
	1875.47	1.22546		3605.43	1.18325
	1877.4	1.20692		3609.13	1.16855
	1879.32	1.25784		3612.83	1.17618
	1881.24	1.14988		3616.53	1.27109
	1883.17	1.1722		3620.22	1.21026
	1885.09	1.2343		3623.92	1.28481
	1887.01	1.1964		3627.62	1.27709
	1888.94	1.1959		3631.32	1.21002
	1890.86	1.1946		3635.02	1.22649
	1892.79	1.09432		3638.71	1.16649
	1894.71	1.18119		3642.41	1.17582
	1896.63	1.22568		3646.11	1.20506
	1898.56	1.26724		3649.81	1.22373
	1900.48	1.22257		3653.51	1.21204
	1902.4	1.26395		3657.2	1.15484
	1904.33	1.12817		3660.9	1.20966
	1906.25	1.18595		3664.6	1.21658
	1908.17	1.30393
	1910.1	1.17237
	1912.02	1.19411
	1913.94	1.24798
	1915.87	1.16745
	1917.79	1.15722
	1919.72	1.2015
	1921.64	1.17697
	1923.56	1.13961
	1925.49	1.15645
	1927.41	1.18931
	1929.33	1.14683
	1931.26	1.30456
	1933.18	1.19383
	1935.1	1.21606
	1937.03	1.27662
	1938.95	1.17803
	1940.87	1.20404
	1942.8	1.3041
	1944.72	1.30127
	1946.65	1.2153
	1948.57	1.2474
	1950.49	1.2351
	1952.42	1.16076
	1954.34	1.17662
	1956.26	1.17628
	1958.19	1.13422
	1960.11	1.22392
	1962.03	1.2307
	1963.96	1.18658
	1965.88	1.17831
	1967.8	1.15632
	1969.73	1.19572
	1971.65	1.1908
	1973.57	1.20339
	1975.5	1.18734
	1977.42	1.2255
	1979.35	1.25319
	1981.27	1.19706
	1983.19	1.23058
	1985.12	1.20029
	1987.04	1.26105
	1988.96	1.23517
	1990.89	1.21063
	1992.81	1.19241
	1994.73	1.15375
	1996.66	1.23947
	1998.58	1.16105
	2000.5	1.23199
	2002.43	1.25353
	2004.35	1.22687
	2006.28	1.17191
	2008.2	1.1847
	2010.12	1.19378
	2012.05	1.16083
	2013.97	1.21473
	2015.89	1.21093
	2017.82	1.20741
	2019.74	1.27266
	2021.66	1.17765
	2023.59	1.17342
	2025.51	1.23115
	2027.43	1.15307
	2029.36	1.13575
	2031.28	1.14991
	2033.21	1.21477
	2035.13	1.25698
	2037.05	1.19459
	2038.98	1.25157
	2040.9	1.17711
	2042.82	1.0454
	2044.75	1.23115
	2046.67	1.14036
	2048.59	1.18548
	2050.52	1.2506
	2052.44	1.21699
	2054.36	1.19759
	2056.29	1.12147
	2058.21	1.22282
	2060.14	1.1279
	2062.06	1.17126
	2063.98	1.18418
	2065.91	1.21221
	2067.83	1.17232
	2069.75	1.19698
	2071.68	1.23233
	2073.6	1.20572
	2075.52	1.23557
	2077.45	1.2293
	2079.37	1.16054
	2081.29	1.15529
	2083.22	1.24827
	2085.14	1.17492
	2087.07	1.21662
	2088.99	1.14779
	2090.91	1.27445
	2092.84	1.19772
	2094.76	1.24972
	2096.68	1.23288
	2098.61	1.19929
	2100.53	1.13852
	2102.45	1.21634
	2104.38	1.09815
	2106.3	1.22422
	2108.22	1.27169
	2110.15	1.22643
	2112.07	1.21007
	2113.99	1.12538
	2115.92	1.22825
	2117.84	1.24989
	2119.77	1.20229
	2121.69	1.20577
	2123.61	1.2142
	2125.54	1.24121
	2127.46	1.20968
	2129.38	1.17492
	2131.31	1.14796
	2133.23	1.23079
	2135.15	1.25186
	2137.08	1.18997
	2139	1.2196
	2140.92	1.1621
	2142.85	1.23991
	2144.77	1.19522
	2146.7	1.26608
	2148.62	1.23997
	2150.54	1.22958
	2152.47	1.21463
	2154.39	1.17715
	2156.31	1.21522
	2158.24	1.24859
	2160.16	1.12415
	2162.08	1.22883
	2164.01	1.1168
	2165.93	1.26122
	2167.85	1.19868
	2169.78	1.2049
	2171.7	1.10732
	2173.63	1.17207
	2175.55	1.1591
	2177.47	1.22886
	2179.4	1.20776
	2181.32	1.14852
	2183.24	1.1958
	2185.17	1.13169
	2187.09	1.17622
	2189.01	1.1279
	2190.94	1.20801
	2192.86	1.20212
	2194.78	1.22899
	2196.71	1.14991
	2198.63	1.1508
	2200.56	1.20078
	2202.48	1.21266
	2204.4	1.14762
	2206.33	1.14833
	2208.25	1.21724
	2210.17	1.14128
	2212.1	1.21076
	2214.02	1.21264
	2215.94	1.10261
	2217.87	1.13398
	2219.79	1.29259
	2221.71	1.1535
	2223.64	1.15799
	2225.56	1.19422
	2227.49	1.11487
	2229.41	1.12262
	2231.33	1.11586
	2233.26	1.11673
	2235.18	1.1292
	2237.1	1.1542
	2239.03	1.15792
	2240.95	1.23405
	2242.87	1.16888
	2244.8	1.14974
	2246.72	1.16304
	2248.64	1.11094
	2250.57	1.15685
	2252.49	1.23955
	2254.41	1.19111
	2256.34	1.14045
	2258.26	1.21676
	2260.19	1.17258
	2262.11	1.22614
	2264.03	1.27219
	2265.96	1.18152
	2267.88	1.23677
	2269.8	1.20108
	2271.73	1.20972
	2273.65	1.17886
	2275.57	1.1856
	2277.5	1.13664
	2279.42	1.20803
	2281.34	1.20562
	2283.27	1.14738
	2285.19	1.20366
	2287.12	1.17465
	2289.04	1.19243
	2290.96	1.16611
	2292.89	1.19438
	2294.81	1.20525
	2296.73	1.18729
	2298.66	1.21136
	2300.58	1.18696
	2302.5	1.18873
	2304.43	1.10141
	2306.35	1.12184
	2308.27	1.15987
	2310.2	1.19108
	2312.12	1.18712
	2314.05	1.25461
	2315.97	1.12751
	2317.89	1.18469
	2319.82	1.22324
	2321.74	1.1536
	2323.66	1.1808
	2325.59	1.16092
	2327.51	1.16336
	2329.43	1.19967
	2331.36	1.19086
	2333.28	1.15811
	2335.2	1.11269
	2337.13	1.25299
	2339.05	1.22645
	2340.98	1.17146
	2342.9	1.1663
	2344.82	1.16723
	2346.75	1.16059
	2348.67	1.23307
	2350.59	1.21287
	2352.52	1.16369
	2354.44	1.18923
	2356.36	1.1394
	2358.29	1.18211
	2360.21	1.15461
	2362.13	1.18864
	2364.06	1.08211
	2365.98	1.1602
	2367.91	1.26372
	2369.83	1.21202
	2371.75	1.20443
	2373.68	1.23271
	2375.6	1.23676
	2377.52	1.20062
	2379.45	1.19549
	2381.37	1.17788
	2383.29	1.23972
	2385.22	1.21358
	2387.14	1.17565
	2389.06	1.18121
	2390.99	1.17305
	2392.91	1.17539
	2394.84	1.14598
	2396.76	1.09612
	2398.68	1.20552
	2400.61	1.19889
	2402.53	1.27221
	2404.45	1.14657
	2406.38	1.18875
	2408.3	1.19951
	2410.22	1.19221
	2412.15	1.19022
	2414.07	1.24211
	2415.99	1.30086
	2417.92	1.13368
	2419.84	1.19297
	2421.76	1.15296
	2423.69	1.24158
	2425.61	1.22285
	2427.54	1.17588
	2429.46	1.17468
	2431.38	1.16374
	2433.31	1.17809
	2435.23	1.21059
	2437.15	1.16537
	2439.08	1.1445
	2441	1.14494
	2442.92	1.26973
	2444.85	1.126
	2446.77	1.21137
	2448.69	1.19525
	2450.62	1.15956
	2452.54	1.15664
	2454.47	1.1598
	2456.39	1.23117
	2458.31	1.18228
	2460.24	1.10322
	2462.16	1.17373
	2464.08	1.19429
	2466.01	1.2252
	2467.93	1.20612
	2469.85	1.24587
	2471.78	1.13417
	2473.7	1.19129
	2475.62	1.15218
	2477.55	1.19524
	2479.47	1.2287
	2481.4	1.22991
	2483.32	1.17301
	2485.24	1.20389
	2487.17	1.23321
	2489.09	1.20259
	2491.01	1.18229
	2492.94	1.2256
	2494.86	1.26479
	2496.78	1.15411
	2498.71	1.18563
	2500.63	1.14966
	2502.55	1.21835
	2504.48	1.20535
	2506.4	1.15866
	2508.33	1.10205
	2510.25	1.14967
	2512.17	1.20354
	2514.1	1.235
	2516.02	1.16328
	2517.94	1.16889
	2519.87	1.22341
	2521.79	1.13648
	2523.71	1.1876
	2525.64	1.08764
	2527.56	1.21425
	2529.48	1.21953
	2531.41	1.14037
	2533.33	1.18221
	2535.26	1.26318
	2537.18	1.17424
	2539.1	1.19267
	2541.03	1.24282
	2542.95	1.19064
	2544.87	1.19543
	2546.8	1.13843
	2548.72	1.18701
	2550.64	1.20631
	2552.57	1.18607
	2554.49	1.30049
	2556.41	1.14485
	2558.34	1.12552
	2560.26	1.19327
	2562.18	1.17977
	2564.11	1.09554
	2566.03	1.2078
	2567.96	1.17974
	2569.88	1.11995
	2571.8	1.20805
	2573.73	1.22919
	2575.65	1.19451
	2577.57	1.2678
	2579.5	1.16735
	2581.42	1.10137
	2583.34	1.20372
	2585.27	1.18176
	2587.19	1.15623
	2589.11	1.29989
	2591.04	1.24264
	2592.96	1.22157
	2594.89	1.24579
	2596.81	1.18491
	2598.73	1.18753
	2600.66	1.21195
	2602.58	1.21
	2604.5	1.13873
	2606.43	1.16786
	2608.35	1.13921
	2610.27	1.23586
	2612.2	1.20198
	2614.12	1.16972
	2616.04	1.17176
	2617.97	1.2098
	2619.89	1.13505
	2621.82	1.14358
	2623.74	1.1721
	2625.66	1.23876
	2627.59	1.16924
	2629.51	1.21118
	2631.43	1.21705
	2633.36	1.22924
	2635.28	1.0829
	2637.2	1.22944
	2639.13	1.15171
	2641.05	1.1586
	2642.97	1.30413
	2644.9	1.173
	2646.82	1.1746
	2648.75	1.21978
	2650.67	1.17524
	2652.59	1.18972
	2654.52	1.18505
	2656.44	1.27383
	2658.36	1.23752
	2660.29	1.23179
	2662.21	1.13911
	2664.13	1.28529
	2666.06	1.27287
	2667.98	1.18091
	2669.9	1.15891
	2671.83	1.15542
	2673.75	1.24817
	2675.68	1.18623
	2677.6	1.17701
	2679.52	1.16044
	2681.45	1.23841
	2683.37	1.26327
	2685.29	1.21935
	2687.22	1.09412
	2689.14	1.14978
	2691.06	1.19042
	2692.99	1.14798
	2694.91	1.16075
	2696.83	1.21432
	2698.76	1.20061
	2700.68	1.19803
	2702.61	1.18368
	2704.53	1.20871
	2706.45	1.25329
	2708.38	1.17003
	2710.3	1.19985
	2712.22	1.19381
	2714.15	1.15819
	2716.07	1.20191
	2717.99	1.15274
	2719.92	1.1409
	2721.84	1.14175
	2723.76	1.17026
	2725.69	1.11573
	2727.61	1.23088
	2729.53	1.20873
	2731.46	1.23054
	2733.38	1.13358
	2735.31	1.19966
	2737.23	1.16782
	2739.15	1.20648
	2741.08	1.21744
	2743	1.15313
	2744.92	1.21019
	2746.85	1.11073
	2748.77	1.16133
	2750.69	1.25879
	2752.62	1.14834
	2754.54	1.16598
	2756.46	1.22974
	2758.39	1.17141
	2760.31	1.24964
	2762.24	1.17533
	2764.16	1.20994
	2766.08	1.16028
	2768.01	1.1669
	2769.93	1.16899
	2771.85	1.20559
	2773.78	1.18011
	2775.7	1.14649
	2777.62	1.22224
	2779.55	1.20048
	2781.47	1.24128
	2783.39	1.1886
	2785.32	1.17747
	2787.24	1.21334
	2789.17	1.207
	2791.09	1.11846
	2793.01	1.11885
	2794.94	1.17349
	2796.86	1.15711
	2798.78	1.10256
	2800.71	1.18142
	2802.63	1.14917
	2804.55	1.16537
	2806.48	1.16485
	2808.4	1.27924
	2810.32	1.16648
	2812.25	1.17895
	2814.17	1.15413
	2816.1	1.15508
	2818.02	1.19629
	2819.94	1.22269
	2821.87	1.19284
	2823.79	1.25573
	2825.71	1.16643
	2827.64	1.24965
	2829.56	1.17644
	2831.48	1.18428
	2833.41	1.19787
	2835.33	1.15438
	2837.25	1.1653
	2839.18	1.1944
	2841.1	1.17037
	2843.03	1.15871
	2844.95	1.20494
	2846.87	1.10549
	2848.8	1.18729
	2850.72	1.22787
	2852.64	1.21694
	2854.57	1.2038
	2856.49	1.1555
	2858.41	1.12615
	2860.34	1.23235
	2862.26	1.14619
	2864.18	1.23197
	2866.11	1.14702
	2868.03	1.19353
	2869.95	1.20936
	2871.88	1.19581
	2873.8	1.10589
	2875.73	1.2276
	2877.65	1.17738
	2879.57	1.14505
	2881.5	1.14339
	2883.42	1.21364
	2885.34	1.15158
	2887.27	1.19087
	2889.19	1.21246
	2891.11	1.1456
	2893.04	1.14393
	2894.96	1.19738
	2896.88	1.23681
	2898.81	1.26071
	2900.73	1.17847
	2902.66	1.14839
	2904.58	1.29238
	2906.5	1.15371
	2908.43	1.16459
	2910.35	1.23641
	2912.27	1.23699
	2914.2	1.22185
	2916.12	1.13838
	2918.04	1.17821
	2919.97	1.23467
	2921.89	1.20688
	2923.81	1.21055
	2925.74	1.19394
	2927.66	1.20565
	2929.59	1.18039
	2931.51	1.15052
	2933.43	1.21898
	2935.36	1.22406
	2937.28	1.20212
	2939.2	1.22353
	2941.13	1.26319
	2943.05	1.21309
	2944.97	1.22098
	2946.9	1.11793
	2948.82	1.18897
	2950.74	1.25031
	2952.67	1.1331
	2954.59	1.28753
	2956.52	1.14721
	2958.44	1.2138
	2960.36	1.18156
	2962.29	1.25771
	2964.21	1.16403
	2966.13	1.14078
	2968.06	1.1861
	2969.98	1.22253
	2971.9	1.16463
	2973.83	1.18129
	2975.75	1.17443
	2977.67	1.23287
	2979.6	1.1287
	2981.52	1.18233
	2983.45	1.19308
	2985.37	1.17576
	2987.29	1.2211
	2989.22	1.17164
	2991.14	1.1986
	2993.06	1.17501
	2994.99	1.21213
	2996.91	1.17841
	2998.83	1.10826
	3000.76	1.15971
	3002.68	1.1948
	3004.6	1.19225
	3006.53	1.18684
	3008.45	1.22336
	3010.37	1.16864
	3012.3	1.22376
	3014.22	1.17157
	3016.15	1.14686
	3018.07	1.18156
	3019.99	1.15912
	3021.92	1.12942
	3023.84	1.18114
	3025.76	1.21858
	3027.69	1.17241
	3029.61	1.16063
	3031.53	1.18538
	3033.46	1.12101
	3035.38	1.25841
	3037.3	1.12006
	3039.23	1.16905
	3041.15	1.06946
	3043.08	1.22243
	3045	1.21157
	3046.92	1.21411
	3048.85	1.14138
	3050.77	1.17936
	3052.69	1.16567
	3054.62	1.15859
	3056.54	1.21782
	3058.46	1.14382
	3060.39	1.23366
	3062.31	1.1347
	3064.23	1.20748
	3066.16	1.1691
	3068.08	1.18604
	3070.01	1.18762
	3071.93	1.13758
	3073.85	1.18424
	3075.78	1.20295
	3077.7	1.16111
	3079.62	1.17818
	3081.55	1.11154
	3083.47	1.13795
	3085.39	1.21186
	3087.32	1.21422
	3089.24	1.15106
	3091.16	1.20907
	3093.09	1.19808
	3095.01	1.16512
	3096.94	1.22502
	3098.86	1.20281
	3100.78	1.17111
	3102.71	1.19821
	3104.63	1.14934
	3106.55	1.22627
	3108.48	1.23711
	3110.4	1.20804
	3112.32	1.17174
	3114.25	1.22916
	3116.17	1.12517
	3118.09	1.2189
	3120.02	1.15951
	3121.94	1.21352
	3123.87	1.25897
	3125.79	1.20113
	3127.71	1.22442
	3129.64	1.16159
	3131.56	1.16441
	3133.48	1.13922
	3135.41	1.13566
	3137.33	1.12865
	3139.25	1.18163
	3141.18	1.28434
	3143.1	1.17502
	3145.02	1.23415
	3146.95	1.16751
	3148.87	1.18238
	3150.8	1.22648
	3152.72	1.21164
	3154.64	1.17852
	3156.57	1.20506
	3158.49	1.17153
	3160.41	1.15936
	3162.34	1.1119
	3164.26	1.26576
	3166.18	1.16373
	3168.11	1.22741
	3170.03	1.15799
	3171.95	1.16596
	3173.88	1.2003
	3175.8	1.13097
	3177.72	1.2054
	3179.65	1.14478
	3181.57	1.18049
	3183.5	1.20604
	3185.42	1.13939
	3187.34	1.15055
	3189.27	1.24837
	3191.19	1.18028
	3193.11	1.1571
	3195.04	1.1381
	3196.96	1.09548
	3198.88	1.16443
	3200.81	1.18035
	3202.73	1.08113
	3204.65	1.15288
	3206.58	1.14854
	3208.5	1.17023
	3210.43	1.1303
	3212.35	1.17842
	3214.27	1.18443
	3216.2	1.15407
	3218.12	1.12856
	3220.04	1.16668
	3221.97	1.20949
	3223.89	1.1819
	3225.81	1.16713
	3227.74	1.22052
	3229.66	1.13758
	3231.58	1.24031
	3233.51	1.14731
	3235.43	1.16784
	3237.36	1.21621
	3239.28	1.17772
	3241.2	1.19666
	3243.13	1.16772
	3245.05	1.16422
	3246.97	1.16043
	3248.9	1.1959
	3250.82	1.14966
	3252.74	1.16755
	3254.67	1.20711
	3256.59	1.14625
	3258.51	1.12014
	3260.44	1.15011
	3262.36	1.20231
	3264.29	1.16017
	3266.21	1.1516
	3268.13	1.17939
	3270.06	1.19028
	3271.98	1.20588
	3273.9	1.1749
	3275.83	1.23553
	3277.75	1.13972
	3279.67	1.16301
	3281.6	1.24087
	3283.52	1.15727
	3285.44	1.13513
	3287.37	1.19147
	3289.29	1.23702
	3291.22	1.1452
	3293.14	1.21548
	3295.06	1.10786
	3296.99	1.20874
	3298.91	1.22321
	3300.83	1.23759
	3302.76	1.20838
	3304.68	1.20488
	3306.6	1.18487
	3308.53	1.22827
	3310.45	1.18188
	3312.37	1.16122
	3314.3	1.21355
	3316.22	1.18358
	3318.14	1.18903
	3320.07	1.13859
	3321.99	1.26302
	3323.92	1.14669
	3325.84	1.17582
	3327.76	1.22041
	3329.69	1.17794
	3331.61	1.18195
	3333.53	1.22662
	3335.46	1.16824
	3337.38	1.14656
	3339.3	1.19396
	3341.23	1.19702
	3343.15	1.21539
	3345.07	1.18244
	3347	1.13517
	3348.92	1.18206
	3350.85	1.21724
	3352.77	1.18141
	3354.69	1.06111
	3356.62	1.17451
	3358.54	1.15627
	3360.46	1.19103
	3362.39	1.27962
	3364.31	1.18877
	3366.23	1.271
	3368.16	1.26621
	3370.08	1.19017
	3372	1.21589
	3373.93	1.19402
	3375.85	1.15135
	3377.78	1.19212
	3379.7	1.22521
	3381.62	1.22722
	3383.55	1.14102
	3385.47	1.1632
	3387.39	1.23718
	3389.32	1.19335
	3391.24	1.1853
	3393.16	1.25844
	3395.09	1.20602
	3397.01	1.17508
	3398.93	1.24972
	3400.86	1.15663
	3402.78	1.25742
	3404.71	1.18873
	3406.63	1.15504
	3408.55	1.18954
	3410.48	1.23377
	3412.4	1.18566
	3414.32	1.1901
	3416.25	1.21972
	3418.17	1.11329
	3420.09	1.188
	3422.02	1.11724
	3423.94	1.19858
	3425.86	1.2031
	3427.79	1.20291
	3429.71	1.1949
	3431.64	1.18959
	3433.56	1.16792
	3435.48	1.11921
	3437.41	1.13766
	3439.33	1.17948
	3441.25	1.20073
	3443.18	1.11749
	3445.1	1.23432
	3447.02	1.19337
	3448.95	1.26188
	3450.87	1.13563
	3452.79	1.1471
	3454.72	1.10648
	3456.64	1.14165
	3458.56	1.05976
	3460.49	1.17079
	3462.41	1.12218
	3464.34	1.20981
	3466.26	1.15951
	3468.18	1.16263
	3470.11	1.18492
	3472.03	1.18519
	3473.95	1.15188
	3475.88	1.18206
	3477.8	1.24119
	3479.72	1.20383
	3481.65	1.13458
	3483.57	1.05007
	3485.49	1.25676
	3487.42	1.23256
	3489.34	1.16141
	3491.27	1.16141
	3493.19	1.16545
	3495.11	1.08373
	3497.04	1.17207
	3498.96	1.1537
	3500.88	1.15053
	3502.81	1.15307
	3504.73	1.19176
	3506.65	1.15574
	3508.58	1.20323
	3510.5	1.20461
	3512.42	1.15495
	3514.35	1.14602
	3516.27	1.16362
	3518.2	1.15548
	3520.12	1.23939
	3522.04	1.24364
	3523.97	1.15066
	3525.89	1.09302
	3527.81	1.16181
	3529.74	1.21413
	3531.66	1.23454
	3533.58	1.1521
	3535.51	1.18331
	3537.43	1.20896
	3539.35	1.18048
	3541.28	1.20512
	3543.2	1.22877
	3545.13	1.13166
	3547.05	1.17976
	3548.97	1.20345
	3550.9	1.18197
	3552.82	1.21785
	3554.74	1.15816
	3556.67	1.15472
	3558.59	1.20021
	3560.51	1.17299
	3562.44	1.15368
	3564.36	1.23194
	3566.28	1.225
	3568.21	1.20826
	3570.13	1.16864
	3572.06	1.13385
	3573.98	1.16797
	3575.9	1.1545
	3577.83	1.22279
	3579.75	1.18991
	3581.67	1.28746
	3583.6	1.22173
	3585.52	1.19159
	3587.44	1.16399
	3589.37	1.15337
	3591.29	1.24364
	3593.21	1.2157
	3595.14	1.15129
	3597.06	1.20204
	3598.99	1.16183
	3600.91	1.16944
	3602.83	1.22001
	3604.76	1.17752
	3606.68	1.13909
	3608.6	1.20314
	3610.53	1.20844
	3612.45	1.16779
	3614.37	1.08797
	3616.3	1.14358
	3618.22	1.19821
	3620.14	1.11835
	3622.07	1.18826
	3623.99	1.12204
	3625.91	1.12328
	3627.84	1.20066
	3629.76	1.14149
	3631.69	1.12014
	3633.61	1.2545
	3635.53	1.13507
	3637.46	1.23125
	3639.38	1.18618
	3641.3	1.16107
	3643.23	1.18731
	3645.15	1.17846
	3647.07	1.15581
	3649	1.14359
	3650.92	1.19028
	3652.84	1.14979
	3654.77	1.21615
	3656.69	1.15459
	3658.62	1.16324
	3660.54	1.23583
	3662.46	1.2051
	3664.39	1.14825
	3666.31	1.16858
	3668.23	1.20676

## Sheet: Gas uptake (2d)
	Normalized kinetic gas uptake curves for 0-40 mbar CO2 and 0-200 mbar ethane in not pressed agZIF-62nP
	CO2			Ethane
	Time, s	Normalized concentration		Time, s	Normalized concentration
	0	0		0	0
	7.39067	0.09693		3.69762	0.05614
	14.7813	0.09039		7.39524	0.10221
	22.172	0.16809		11.0929	0.11166
	29.5627	0.16641		14.7905	0.15377
	36.9533	0.18412		18.4881	0.14128
	44.344	0.1778		22.1857	0.08572
	51.7347	0.22468		25.8834	0.1377
	59.1253	0.22665		29.581	0.23184
	66.516	0.22634		33.2786	0.12545
	73.9067	0.25234		36.9762	0.19875
	81.2973	0.30135		40.6738	0.18525
	88.688	0.30286		44.3715	0.16407
	96.0787	0.30829		48.0691	0.13329
	103.469	0.31602		51.7667	0.11403
	110.86	0.35704		55.4643	0.18423
	118.251	0.33503		59.1619	0.1807
	125.641	0.35779		62.8596	0.23656
	133.032	0.37921		66.5572	0.15406
	140.423	0.36551		70.2548	0.18422
	147.813	0.38141		73.9524	0.12691
	155.204	0.39427		77.65	0.22307
	162.595	0.41886		81.3477	0.21589
	169.985	0.433		85.0453	0.18829
	177.376	0.41367		88.7429	0.19802
	184.767	0.42335		92.4405	0.26249
	192.157	0.44133		96.1382	0.18909
	199.548	0.47742		99.8358	0.25848
	206.939	0.44522		103.533	0.20933
	214.329	0.42434		107.231	0.19376
	221.72	0.45228		110.929	0.26818
	229.111	0.49468		114.626	0.25503
	236.501	0.47629		118.324	0.18741
	243.892	0.52267		122.022	0.20455
	251.283	0.50759		125.719	0.21792
	258.673	0.50678		129.417	0.23385
	266.064	0.52804		133.114	0.27539
	273.455	0.51376		136.812	0.24322
	280.845	0.51405		140.51	0.29044
	288.236	0.56375		144.207	0.25075
	295.627	0.53306		147.905	0.27
	303.017	0.52734		151.602	0.22159
	310.408	0.54982		155.3	0.22464
	317.799	0.57293		158.998	0.31983
	325.189	0.54104		162.695	0.25421
	332.58	0.55751		166.393	0.2877
	339.971	0.57353		170.091	0.2483
	347.361	0.57125		173.788	0.33747
	354.752	0.5609		177.486	0.25715
	362.143	0.58302		181.183	0.23979
	369.533	0.60301		184.881	0.29519
	376.924	0.59008		188.579	0.29637
	384.315	0.60339		192.276	0.32623
	391.705	0.59867		195.974	0.29432
	399.096	0.60408		199.672	0.29659
	406.487	0.61313		203.369	0.2325
	413.877	0.62806		207.067	0.31136
	421.268	0.63054		210.764	0.30199
	428.659	0.62675		214.462	0.33664
	436.049	0.65186		218.16	0.35785
	443.44	0.64767		221.857	0.34378
	450.831	0.62886		225.555	0.18991
	458.221	0.67546		229.253	0.36125
	465.612	0.64066		232.95	0.28316
	473.003	0.66121		236.648	0.3618
	480.393	0.67815		240.345	0.27873
	487.784	0.66726		244.043	0.2351
	495.175	0.65084		247.741	0.34122
	502.565	0.668		251.438	0.28625
	509.956	0.67363		255.136	0.34218
	517.347	0.68024		258.834	0.26232
	524.737	0.72727		262.531	0.30311
	532.128	0.7022		266.229	0.38297
	539.519	0.70113		269.926	0.33743
	546.909	0.6772		273.624	0.34214
	554.3	0.67486		277.322	0.34296
	561.691	0.68243		281.019	0.36164
	569.081	0.69269		284.717	0.34467
	576.472	0.71917		288.414	0.34841
	583.863	0.69684		292.112	0.27019
	591.253	0.726		295.81	0.36697
	598.644	0.72058		299.507	0.34471
	606.035	0.71601		303.205	0.40991
	613.425	0.71235		306.903	0.36776
	620.816	0.7225		310.6	0.352
	628.207	0.71324		314.298	0.35333
	635.597	0.74012		317.995	0.3474
	642.988	0.76117		321.693	0.3821
	650.379	0.73032		325.391	0.3788
	657.769	0.7615		329.088	0.35036
	665.16	0.73622		332.786	0.34004
	672.551	0.75497		336.484	0.32717
	679.941	0.74369		340.181	0.34275
	687.332	0.75954		343.879	0.43138
	694.723	0.72608		347.576	0.33855
	702.113	0.7313		351.274	0.36592
	709.504	0.72487		354.972	0.42239
	716.895	0.76421		358.669	0.35769
	724.285	0.74755		362.367	0.41383
	731.676	0.77106		366.065	0.39207
	739.067	0.75789		369.762	0.43507
	746.457	0.79162		373.46	0.43275
	753.848	0.77572		377.157	0.43957
	761.239	0.78733		380.855	0.35594
	768.629	0.73915		384.553	0.39717
	776.02	0.7647		388.25	0.41037
	783.411	0.77597		391.948	0.42013
	790.801	0.74333		395.646	0.39068
	798.192	0.81096		399.343	0.40256
	805.583	0.80689		403.041	0.42439
	812.973	0.76461		406.738	0.3275
	820.364	0.77382		410.436	0.38769
	827.755	0.79163		414.134	0.36447
	835.145	0.78593		417.831	0.37757
	842.536	0.7975		421.529	0.35396
	849.927	0.80715		425.226	0.40682
	857.317	0.80234		428.924	0.47234
	864.708	0.80247		432.622	0.36752
	872.099	0.80584		436.319	0.36061
	879.489	0.79131		440.017	0.38571
	886.88	0.80679		443.715	0.35903
	894.271	0.82759		447.412	0.36596
	901.661	0.81431		451.11	0.4009
	909.052	0.83381		454.807	0.47715
	916.443	0.81085		458.505	0.40709
	923.833	0.8237		462.203	0.44473
	931.224	0.8261		465.9	0.45728
	938.615	0.85327		469.598	0.41677
	946.005	0.81168		473.296	0.35694
	953.396	0.8304		476.993	0.40076
	960.787	0.8087		480.691	0.35756
	968.177	0.84252		484.388	0.38739
	975.568	0.84636		488.086	0.41322
	982.959	0.8276		491.784	0.39222
	990.349	0.8446		495.481	0.45374
	997.74	0.8115		499.179	0.42492
	1005.13	0.82418		502.877	0.49724
	1012.52	0.83692		506.574	0.4348
	1019.91	0.84706		510.272	0.51302
	1027.3	0.83617		513.969	0.46965
	1034.69	0.84714		517.667	0.42156
	1042.08	0.85587		521.365	0.45669
	1049.47	0.89762		525.062	0.47271
	1056.87	0.86537		528.76	0.45333
	1064.26	0.83038		532.458	0.49394
	1071.65	0.88331		536.155	0.44725
	1079.04	0.8811		539.853	0.48569
	1086.43	0.83581		543.55	0.47633
	1093.82	0.87021		547.248	0.45655
	1101.21	0.82436		550.946	0.42484
	1108.6	0.85822		554.643	0.44732
	1115.99	0.87187		558.341	0.43373
	1123.38	0.87048		562.038	0.46456
	1130.77	0.85235		565.736	0.44037
	1138.16	0.88143		569.434	0.45495
	1145.55	0.85033		573.131	0.4464
	1152.94	0.85782		576.829	0.45442
	1160.33	0.88782		580.527	0.42484
	1167.73	0.85985		584.224	0.55613
	1175.12	0.91413		587.922	0.46268
	1182.51	0.90125		591.619	0.47925
	1189.9	0.85913		595.317	0.41597
	1197.29	0.85285		599.015	0.45955
	1204.68	0.86133		602.712	0.47726
	1212.07	0.87135		606.41	0.49386
	1219.46	0.86968		610.108	0.46049
	1226.85	0.86166		613.805	0.44586
	1234.24	0.85594		617.503	0.47815
	1241.63	0.88211		621.2	0.48268
	1249.02	0.90875		624.898	0.49438
	1256.41	0.89511		628.596	0.49843
	1263.8	0.8725		632.293	0.55726
	1271.19	0.86462		635.991	0.4879
	1278.59	0.86634		639.689	0.48996
	1285.98	0.87836		643.386	0.48819
	1293.37	0.87813		647.084	0.46297
	1300.76	0.90426		650.781	0.46892
	1308.15	0.89804		654.479	0.45073
	1315.54	0.90056		658.177	0.45655
	1322.93	0.88052		661.874	0.4215
	1330.32	0.86903		665.572	0.46171
	1337.71	0.88056		669.27	0.41993
	1345.1	0.89533		672.967	0.44414
	1352.49	0.85398		676.665	0.53202
	1359.88	0.87563		680.362	0.41266
	1367.27	0.91339		684.06	0.48467
	1374.66	0.85702		687.758	0.51681
	1382.05	0.91076		691.455	0.50283
	1389.45	0.88594		695.153	0.42501
	1396.84	0.93152		698.85	0.55109
	1404.23	0.88942		702.548	0.48696
	1411.62	0.91129		706.246	0.56603
	1419.01	0.88522		709.943	0.4691
	1426.4	0.92289		713.641	0.49336
	1433.79	0.90624		717.339	0.49569
	1441.18	0.89164		721.036	0.56375
	1448.57	0.92119		724.734	0.5261
	1455.96	0.91456		728.431	0.45873
	1463.35	0.91733		732.129	0.53338
	1470.74	0.9216		735.827	0.41018
	1478.13	0.88227		739.524	0.51059
	1485.52	0.91669		743.222	0.5457
	1492.91	0.90667		746.92	0.51604
	1500.31	0.86325		750.617	0.48271
	1507.7	0.91187		754.315	0.52056
	1515.09	0.90935		758.012	0.48913
	1522.48	0.90124		761.71	0.56962
	1529.87	0.90572		765.408	0.55881
	1537.26	0.92739		769.105	0.45954
	1544.65	0.91967		772.803	0.5221
	1552.04	0.94126		776.501	0.56352
	1559.43	0.92165		780.198	0.55447
	1566.82	0.90313		783.896	0.52217
	1574.21	0.91257		787.593	0.51977
	1581.6	0.90548		791.291	0.52375
	1588.99	0.89166		794.989	0.53359
	1596.38	0.95623		798.686	0.53587
	1603.77	0.90828		802.384	0.55916
	1611.17	0.92716		806.082	0.49794
	1618.56	0.91846		809.779	0.52708
	1625.95	0.91349		813.477	0.49197
	1633.34	0.93374		817.174	0.51907
	1640.73	0.90458		820.872	0.51695
	1648.12	0.92351		824.57	0.54906
	1655.51	0.88665		828.267	0.48843
	1662.9	0.88633		831.965	0.5661
	1670.29	0.92426		835.662	0.51813
	1677.68	0.90214		839.36	0.53725
	1685.07	0.90771		843.058	0.56442
	1692.46	0.90061		846.755	0.54358
	1699.85	0.89928		850.453	0.53429
	1707.24	0.94945		854.151	0.51293
	1714.63	0.94882		857.848	0.51171
	1722.03	0.94394		861.546	0.5269
	1729.42	0.91035		865.243	0.51776
	1736.81	0.91884		868.941	0.52497
	1744.2	0.93878		872.639	0.47999
	1751.59	0.95106		876.336	0.52676
	1758.98	0.91417		880.034	0.54214
	1766.37	0.92432		883.732	0.58421
	1773.76	0.92189		887.429	0.54533
	1781.15	0.92614		891.127	0.54607
	1788.54	0.92964		894.824	0.57268
	1795.93	0.93333		898.522	0.60592
	1803.32	0.93146		902.22	0.60569
	1810.71	0.91513		905.917	0.47667
	1818.1	0.92607		909.615	0.5453
	1825.49	0.92146		913.313	0.58055
	1832.89	0.94772		917.01	0.60341
	1840.28	0.92599		920.708	0.55475
	1847.67	0.9539		924.405	0.58966
	1855.06	0.94518		928.103	0.5618
	1862.45	0.93296		931.801	0.55152
	1869.84	0.93113		935.498	0.58639
	1877.23	0.90795		939.196	0.56598
	1884.62	0.95391		942.894	0.57578
	1892.01	0.95026		946.591	0.57459
	1899.4	0.91157		950.289	0.61797
	1906.79	0.94547		953.986	0.5846
	1914.18	0.91954		957.684	0.60508
	1921.57	0.92789		961.382	0.50641
	1928.96	0.93888		965.079	0.54741
	1936.35	0.93358		968.777	0.58515
	1943.75	0.93879		972.474	0.65515
	1951.14	0.9311		976.172	0.55838
	1958.53	0.92646		979.87	0.56987
	1965.92	0.92678		983.567	0.62552
	1973.31	0.94955		987.265	0.57992
	1980.7	0.92903		990.963	0.62689
	1988.09	0.94338		994.66	0.6057
	1995.48	0.94694		998.358	0.55428
	2002.87	0.92824		1002.06	0.50665
	2010.26	0.93194		1005.75	0.67012
	2017.65	0.93876		1009.45	0.53821
	2025.04	0.94305		1013.15	0.59425
	2032.43	0.92674		1016.85	0.5686
	2039.82	0.93384		1020.54	0.59327
	2047.21	0.94292		1024.24	0.54688
	2054.61	0.97322		1027.94	0.60798
	2062	0.9183		1031.64	0.61481
	2069.39	0.94213		1035.33	0.57819
	2076.78	0.9254		1039.03	0.55763
	2084.17	0.96495		1042.73	0.55131
	2091.56	0.9315		1046.43	0.60012
	2098.95	0.93499		1050.12	0.62232
	2106.34	0.93271		1053.82	0.55685
	2113.73	0.94707		1057.52	0.63138
	2121.12	0.92905		1061.22	0.6495
	2128.51	0.96864		1064.92	0.58708
	2135.9	0.97284		1068.61	0.66615
	2143.29	0.93017		1072.31	0.60751
	2150.68	0.95885		1076.01	0.55056
	2158.07	0.92998		1079.71	0.65409
	2165.47	0.94636		1083.4	0.59199
	2172.86	0.93387		1087.1	0.62324
	2180.25	0.93728		1090.8	0.56695
	2187.64	0.96511		1094.5	0.55223
	2195.03	0.94377		1098.19	0.57778
	2202.42	0.92389		1101.89	0.6079
	2209.81	0.95173		1105.59	0.57085
	2217.2	0.95022		1109.29	0.68684
	2224.59	0.94537		1112.98	0.62037
	2231.98	0.96772		1116.68	0.58221
	2239.37	0.9363		1120.38	0.63937
	2246.76	0.94276		1124.08	0.63175
	2254.15	0.94257		1127.77	0.58753
	2261.54	0.94618		1131.47	0.54545
	2268.93	0.95787		1135.17	0.6441
	2276.33	0.94838		1138.87	0.59094
	2283.72	0.9292		1142.57	0.58752
	2291.11	0.96947		1146.26	0.59597
	2298.5	0.97542		1149.96	0.60351
	2305.89	0.95886		1153.66	0.53368
	2313.28	0.98171		1157.36	0.62436
	2320.67	0.9666		1161.05	0.54979
	2328.06	0.95287		1164.75	0.62106
	2335.45	0.94319		1168.45	0.59936
	2342.84	0.9392		1172.15	0.61631
	2350.23	0.93824		1175.84	0.6009
	2357.62	0.9327		1179.54	0.57718
	2365.01	0.95907		1183.24	0.61952
	2372.4	0.92716		1186.94	0.63147
	2379.79	0.94588		1190.63	0.644
	2387.19	0.95527		1194.33	0.62596
	2394.58	0.92837		1198.03	0.69335
	2401.97	0.93		1201.73	0.61644
	2409.36	0.9589		1205.42	0.65619
	2416.75	0.96895		1209.12	0.71282
	2424.14	0.91885		1212.82	0.61702
	2431.53	0.95655		1216.52	0.63805
	2438.92	0.92423		1220.22	0.63604
	2446.31	0.95242		1223.91	0.63716
	2453.7	0.97418		1227.61	0.71474
	2461.09	0.94883		1231.31	0.6824
	2468.48	0.95913		1235.01	0.5527
	2475.87	0.96695		1238.7	0.63054
	2483.26	0.92513		1242.4	0.63611
	2490.65	0.96174		1246.1	0.64941
	2498.05	0.96177		1249.8	0.54981
	2505.44	0.967		1253.49	0.62607
	2512.83	0.95406		1257.19	0.70863
	2520.22	0.95357		1260.89	0.59822
	2527.61	0.95934		1264.59	0.64026
	2535	0.96382		1268.28	0.63786
	2542.39	0.95471		1271.98	0.64462
	2549.78	0.98251		1275.68	0.65139
	2557.17	0.95148		1279.38	0.68063
	2564.56	0.93388		1283.07	0.59124
	2571.95	0.94486		1286.77	0.63901
	2579.34	0.95017		1290.47	0.67302
	2586.73	0.97822		1294.17	0.6269
	2594.12	0.97356		1297.87	0.69252
	2601.51	0.96353		1301.56	0.66815
	2608.91	0.94688		1305.26	0.6458
	2616.3	0.95678		1308.96	0.67449
	2623.69	0.94845		1312.66	0.67019
	2631.08	0.97187		1316.35	0.64555
	2638.47	0.94793		1320.05	0.64716
	2645.86	0.98048		1323.75	0.69628
	2653.25	0.98903		1327.45	0.65731
	2660.64	0.93273		1331.14	0.67401
	2668.03	0.95048		1334.84	0.70058
	2675.42	0.94959		1338.54	0.67685
	2682.81	0.97058		1342.24	0.65105
	2690.2	0.96099		1345.93	0.64864
	2697.59	0.9606		1349.63	0.64829
	2704.98	0.95399		1353.33	0.6387
	2712.37	0.97433		1357.03	0.66919
	2719.77	0.95885		1360.72	0.74479
	2727.16	0.95375		1364.42	0.66595
	2734.55	0.95539		1368.12	0.70986
	2741.94	0.95953		1371.82	0.64587
	2749.33	0.95735		1375.52	0.6628
	2756.72	0.94322		1379.21	0.62628
	2764.11	0.92445		1382.91	0.66119
	2771.5	0.93161		1386.61	0.67744
	2778.89	0.93349		1390.31	0.61155
	2786.28	0.97101		1394	0.66619
	2793.67	0.96682		1397.7	0.66124
	2801.06	0.93188		1401.4	0.68614
	2808.45	0.96629		1405.1	0.63998
	2815.84	0.953		1408.79	0.65118
	2823.23	0.955		1412.49	0.63604
	2830.63	0.96054		1416.19	0.65284
	2838.02	0.94029		1419.89	0.62415
	2845.41	0.94983		1423.58	0.68259
	2852.8	0.94931		1427.28	0.71709
	2860.19	0.95258		1430.98	0.66487
	2867.58	0.97872		1434.68	0.69443
	2874.97	0.94305		1438.37	0.66811
	2882.36	0.9483		1442.07	0.73025
	2889.75	0.95562		1445.77	0.66782
	2897.14	0.95584		1449.47	0.67875
	2904.53	0.97058		1453.17	0.68797
	2911.92	0.97527		1456.86	0.67024
	2919.31	0.95114		1460.56	0.68416
	2926.7	0.96354		1464.26	0.67524
	2934.09	0.98148		1467.96	0.66459
	2941.49	0.94803		1471.65	0.70627
	2948.88	0.92243		1475.35	0.73289
	2956.27	0.98423		1479.05	0.64879
	2963.66	0.94524		1482.75	0.68845
	2971.05	0.97316		1486.44	0.73759
	2978.44	0.98908		1490.14	0.65057
	2985.83	0.96476		1493.84	0.63827
	2993.22	0.93323		1497.54	0.64484
	3000.61	0.94662		1501.23	0.69681
	3008	0.93834		1504.93	0.6061
	3015.39	0.97416		1508.63	0.67694
	3022.78	0.97701		1512.33	0.71759
	3030.17	0.94292		1516.02	0.70725
	3037.56	0.94956		1519.72	0.67282
	3044.95	0.95426		1523.42	0.68382
	3052.35	0.94347		1527.12	0.62663
	3059.74	0.94494		1530.82	0.65337
	3067.13	0.95927		1534.51	0.65485
	3074.52	0.95704		1538.21	0.67067
	3081.91	0.97419		1541.91	0.7188
	3089.3	0.92827		1545.61	0.67385
	3096.69	0.94341		1549.3	0.65685
	3104.08	0.92605		1553	0.6547
	3111.47	0.95096		1556.7	0.6606
	3118.86	0.98847		1560.4	0.69582
	3126.25	0.94406		1564.09	0.74018
	3133.64	0.9469		1567.79	0.67378
	3141.03	0.9503		1571.49	0.67345
	3148.42	0.95477		1575.19	0.72537
	3155.81	0.95139		1578.88	0.75958
	3163.21	0.94297		1582.58	0.66783
	3170.6	0.97063		1586.28	0.6665
	3177.99	0.92959		1589.98	0.7828
	3185.38	0.96893		1593.67	0.72962
	3192.77	0.93548		1597.37	0.72289
	3200.16	0.95124		1601.07	0.73146
	3207.55	0.96093		1604.77	0.68216
	3214.94	0.9133		1608.47	0.70904
	3222.33	0.94904		1612.16	0.63289
	3229.72	0.96451		1615.86	0.75722
	3237.11	0.95615		1619.56	0.72716
	3244.5	0.94719		1623.26	0.72794
	3251.89	0.97299		1626.95	0.76009
	3259.28	0.94082		1630.65	0.71937
	3266.67	0.97773		1634.35	0.71823
	3274.07	0.95463		1638.05	0.76308
	3281.46	0.98926		1641.74	0.65449
	3288.85	0.94497		1645.44	0.6895
	3296.24	0.90946		1649.14	0.69676
	3303.63	0.95096		1652.84	0.70754
	3311.02	0.9412		1656.53	0.69668
	3318.41	0.96147		1660.23	0.67659
	3325.8	0.9553		1663.93	0.73714
	3333.19	0.94663		1667.63	0.7566
	3340.58	0.98395		1671.32	0.72234
	3347.97	0.96109		1675.02	0.65409
	3355.36	0.96628		1678.72	0.75852
	3362.75	0.96994		1682.42	0.75698
	3370.14	0.94422		1686.12	0.73017
	3377.53	0.94004		1689.81	0.72834
	3384.93	0.94992		1693.51	0.6559
	3392.32	0.94531		1697.21	0.76942
	3399.71	0.9518		1700.91	0.733
	3407.1	0.9534		1704.6	0.78504
	3414.49	0.98426		1708.3	0.72618
	3421.88	0.98022		1712	0.76297
	3429.27	0.93151		1715.7	0.73171
	3436.66	0.93679		1719.39	0.69197
	3444.05	0.92173		1723.09	0.76261
	3451.44	0.9587		1726.79	0.68616
	3458.83	0.96923		1730.49	0.74724
	3466.22	0.96213		1734.18	0.72632
	3473.61	0.94464		1737.88	0.7372
	3481	0.94219		1741.58	0.65861
	3488.39	0.94051		1745.28	0.77216
	3495.79	0.94691		1748.98	0.76203
	3503.18	0.94881		1752.67	0.72397
	3510.57	0.94653		1756.37	0.75744
	3517.96	0.94479		1760.07	0.7036
	3525.35	0.95464		1763.77	0.74572
	3532.74	0.93653		1767.46	0.72282
	3540.13	0.96779		1771.16	0.73477
	3547.52	0.97337		1774.86	0.75833
	3554.91	0.95417		1778.56	0.73275
	3562.3	0.94513		1782.25	0.69202
	3569.69	0.9667		1785.95	0.78753
	3577.08	0.93963		1789.65	0.73196
	3584.47	0.94853		1793.35	0.77982
	3591.86	0.93555		1797.04	0.7555
	3599.25	0.93708		1800.74	0.74971
	3606.65	0.94578		1804.44	0.77756
	3614.04	0.95509		1808.14	0.7257
	3621.43	0.94947		1811.83	0.80122
	3628.82	0.94702		1815.53	0.67488
	3636.21	0.98639		1819.23	0.74235
	3643.6	0.93735		1822.93	0.71942
	3650.99	0.9457		1826.63	0.7498
	3658.38	0.98983		1830.32	0.81318
	3665.77	0.94701		1834.02	0.72193
	3673.16	0.97966		1837.72	0.79719
	3680.55	0.96731		1841.42	0.74913
	3687.94	0.98126		1845.11	0.74339
	3695.33	0.94086		1848.81	0.77651
				1852.51	0.80686
				1856.21	0.71268
				1859.9	0.76558
				1863.6	0.72734
				1867.3	0.7302
				1871	0.74177
				1874.69	0.77968
				1878.39	0.70918
				1882.09	0.74084
				1885.79	0.70047
				1889.48	0.76685
				1893.18	0.77794
				1896.88	0.67941
				1900.58	0.80158
				1904.28	0.71479
				1907.97	0.77717
				1911.67	0.7116
				1915.37	0.77172
				1919.07	0.75258
				1922.76	0.75727
				1926.46	0.79829
				1930.16	0.82057
				1933.86	0.76319
				1937.55	0.70333
				1941.25	0.82567
				1944.95	0.74615
				1948.65	0.74685
				1952.34	0.76534
				1956.04	0.81106
				1959.74	0.72151
				1963.44	0.75221
				1967.13	0.73858
				1970.83	0.70162
				1974.53	0.80541
				1978.23	0.73239
				1981.93	0.80772
				1985.62	0.71338
				1989.32	0.75795
				1993.02	0.76489
				1996.72	0.79041
				2000.41	0.69604
				2004.11	0.81854
				2007.81	0.75151
				2011.51	0.77925
				2015.2	0.79316
				2018.9	0.77419
				2022.6	0.74863
				2026.3	0.82618
				2029.99	0.7944
				2033.69	0.80242
				2037.39	0.85237
				2041.09	0.7475
				2044.78	0.79305
				2048.48	0.81884
				2052.18	0.77402
				2055.88	0.71542
				2059.58	0.78206
				2063.27	0.79446
				2066.97	0.75156
				2070.67	0.74595
				2074.37	0.74629
				2078.06	0.82057
				2081.76	0.70292
				2085.46	0.85336
				2089.16	0.81433
				2092.85	0.77159
				2096.55	0.772
				2100.25	0.76625
				2103.95	0.74474
				2107.64	0.73654
				2111.34	0.73601
				2115.04	0.70496
				2118.74	0.78876
				2122.43	0.70684
				2126.13	0.83788
				2129.83	0.84585
				2133.53	0.8049
				2137.23	0.80187
				2140.92	0.78503
				2144.62	0.77933
				2148.32	0.76965
				2152.02	0.80574
				2155.71	0.75136
				2159.41	0.79161
				2163.11	0.73793
				2166.81	0.77779
				2170.5	0.76448
				2174.2	0.8176
				2177.9	0.81146
				2181.6	0.84719
				2185.29	0.74519
				2188.99	0.77034
				2192.69	0.79514
				2196.39	0.77058
				2200.08	0.782
				2203.78	0.79681
				2207.48	0.76406
				2211.18	0.82072
				2214.88	0.8167
				2218.57	0.71895
				2222.27	0.79611
				2225.97	0.75953
				2229.67	0.76895
				2233.36	0.82904
				2237.06	0.82841
				2240.76	0.83115
				2244.46	0.82344
				2248.15	0.79722
				2251.85	0.81956
				2255.55	0.73055
				2259.25	0.74576
				2262.94	0.83142
				2266.64	0.84966
				2270.34	0.78609
				2274.04	0.81609
				2277.73	0.84307
				2281.43	0.79679
				2285.13	0.77259
				2288.83	0.79761
				2292.53	0.7624
				2296.22	0.83782
				2299.92	0.77788
				2303.62	0.79378
				2307.32	0.77328
				2311.01	0.81589
				2314.71	0.82333
				2318.41	0.77275
				2322.11	0.84169
				2325.8	0.81278
				2329.5	0.81085
				2333.2	0.82242
				2336.9	0.766
				2340.59	0.75503
				2344.29	0.79845
				2347.99	0.71674
				2351.69	0.8371
				2355.38	0.77917
				2359.08	0.78382
				2362.78	0.80697
				2366.48	0.79542
				2370.18	0.78031
				2373.87	0.83079
				2377.57	0.81895
				2381.27	0.81445
				2384.97	0.82748
				2388.66	0.78673
				2392.36	0.80524
				2396.06	0.77588
				2399.76	0.86324
				2403.45	0.83094
				2407.15	0.83237
				2410.85	0.74601
				2414.55	0.82817
				2418.24	0.84516
				2421.94	0.81222
				2425.64	0.85545
				2429.34	0.72321
				2433.04	0.81028
				2436.73	0.80012
				2440.43	0.83306
				2444.13	0.75303
				2447.83	0.78834
				2451.52	0.75828
				2455.22	0.85584
				2458.92	0.81971
				2462.62	0.84148
				2466.31	0.87662
				2470.01	0.82777
				2473.71	0.89224
				2477.41	0.79453
				2481.1	0.84687
				2484.8	0.79301
				2488.5	0.83668
				2492.2	0.84243
				2495.89	0.80024
				2499.59	0.78757
				2503.29	0.84799
				2506.99	0.82229
				2510.69	0.86871
				2514.38	0.82212
				2518.08	0.82645
				2521.78	0.86592
				2525.48	0.73215
				2529.17	0.85364
				2532.87	0.79686
				2536.57	0.85306
				2540.27	0.84935
				2543.96	0.80501
				2547.66	0.88656
				2551.36	0.81437
				2555.06	0.87964
				2558.75	0.87982
				2562.45	0.89027
				2566.15	0.82576
				2569.85	0.889
				2573.54	0.80034
				2577.24	0.86179
				2580.94	0.84132
				2584.64	0.86047
				2588.34	0.85521
				2592.03	0.83543
				2595.73	0.81592
				2599.43	0.8312
				2603.13	0.77729
				2606.82	0.83085
				2610.52	0.80474
				2614.22	0.8154
				2617.92	0.84484
				2621.61	0.81759
				2625.31	0.82495
				2629.01	0.86404
				2632.71	0.79672
				2636.4	0.84895
				2640.1	0.87982
				2643.8	0.90551
				2647.5	0.77781
				2651.19	0.93878
				2654.89	0.84829
				2658.59	0.86275
				2662.29	0.81897
				2665.99	0.8378
				2669.68	0.85686
				2673.38	0.85122
				2677.08	0.85009
				2680.78	0.8401
				2684.47	0.84089
				2688.17	0.83445
				2691.87	0.84246
				2695.57	0.85463
				2699.26	0.87662
				2702.96	0.86663
				2706.66	0.90376
				2710.36	0.82009
				2714.05	0.90662
				2717.75	0.85486
				2721.45	0.82873
				2725.15	0.86221
[truncated: 253 more rows]

## Sheet: Gas uptake (2e) 
	Normalized kinetic gas uptake curve for 0-40 mbar CO2 in pressed agZIF-62P
[truncated: 1,870 more rows]

[truncated: 1 more sheets: Guest concentration mapping(2f)]
