# Supplementary material for: Precise control over gas-transporting channels in zeolitic imidazolate framework glasses
Source: Nat Mater. 2023 Dec 20;23(2):262–70. doi: 10.1038/s41563-023-01738-3 (PMC10837076; doi:10.1038/s41563-023-01738-3)
Supplement: Supplementary file 9 — Source data for Fig. 3e,f. [file 41563_2023_1738_MOESM9_ESM.xlsx]

## Sheet: TEM distance (3e,f)
	200 distance measurements between two mass centers giving the interatomic distances from the HR-TEM
		agZIF-62nP	agZIF-62P
	Counts	Distance, nm	Distance, nm
	1	0.21	0.21
	2	0.27	0.32
	3	0.21	0.24
	4	0.2	0.26
	5	0.25	0.23
	6	0.41	0.19
	7	0.22	0.25
	8	0.25	0.28
	9	0.26	0.27
	10	0.35	0.27
	11	0.28	0.25
	12	0.36	0.29
	13	0.31	0.31
	14	0.27	0.23
	15	0.28	0.22
	16	0.23	0.18
	17	0.24	0.28
	18	0.28	0.23
	19	0.31	0.28
	20	0.3	0.27
	21	0.3	0.25
	22	0.36	0.22
	23	0.32	0.27
	24	0.39	0.23
	25	0.3	0.23
	26	0.35	0.21
	27	0.26	0.29
	28	0.35	0.25
	29	0.31	0.19
	30	0.29	0.24
	31	0.36	0.2
	32	0.34	0.26
	33	0.31	0.29
	34	0.38	0.23
	35	0.21	0.29
	36	0.3	0.26
	37	0.38	0.29
	38	0.32	0.28
	39	0.34	0.24
	40	0.6	0.29
	41	0.34	0.33
	42	0.43	0.3
	43	0.23	0.35
	44	0.4	0.29
	45	0.47	0.27
	46	0.37	0.31
	47	0.35	0.2
	48	0.44	0.29
	49	0.42	0.33
	50	0.38	0.25
	51	0.4	0.34
	52	0.25	0.25
	53	0.31	0.39
	54	0.37	0.27
	55	0.35	0.29
	56	0.37	0.23
	57	0.29	0.23
	58	0.38	0.22
	59	0.23	0.25
	60	0.14	0.24
	61	0.3	0.25
	62	0.24	0.27
	63	0.34	0.29
	64	0.26	0.37
	65	0.36	0.26
	66	0.17	0.21
	67	0.13	0.22
	68	0.23	0.24
	69	0.17	0.27
	70	0.24	0.25
	71	0.16	0.33
	72	0.24	0.34
	73	0.24	0.28
	74	0.32	0.25
	75	0.22	0.32
	76	0.28	0.35
	77	0.41	0.33
	78	0.42	0.55
	79	0.26	0.31
	80	0.22	0.32
	81	0.26	0.27
	82	0.3	0.23
	83	0.23	0.36
	84	0.31	0.27
	85	0.35	0.19
	86	0.22	0.32
	87	0.48	0.29
	88	0.38	0.24
	89	0.46	0.26
	90	0.45	0.34
	91	0.44	0.27
	92	0.38	0.28
	93	0.42	0.31
	94	0.26	0.28
	95	0.34	0.4
	96	0.31	0.23
	97	0.51	0.19
	98	0.4	0.18
	99	0.36	0.24
	100	0.32	0.24
	101	0.4	0.17
	102	0.28	0.19
	103	0.28	0.24
	104	0.18	0.26
	105	0.31	0.36
	106	0.27	0.23
	107	0.18	0.28
	108	0.19	0.23
	109	0.17	0.33
	110	0.16	0.28
	111	0.39	0.23
	112	0.27	0.21
	113	0.2	0.3
	114	0.36	0.22
	115	0.31	0.29
	116	0.35	0.29
	117	0.23	0.21
	118	0.19	0.27
	119	0.19	0.3
	120	0.16	0.3
	121	0.21	0.2
	122	0.18	0.24
	123	0.2	0.29
	124	0.25	0.33
	125	0.25	0.27
	126	0.26	0.31
	127	0.47	0.25
	128	0.39	0.19
	129	0.34	0.25
	130	0.22	0.32
	131	0.52	0.32
	132	0.23	0.26
	133	0.22	0.31
	134	0.24	0.25
	135	0.21	0.26
	136	0.26	0.24
	137	0.25	0.23
	138	0.22	0.25
	139	0.16	0.28
	140	0.56	0.26
	141	0.42	0.32
	142	0.48	0.2
	143	0.28	0.26
	144	0.23	0.3
	145	0.35	0.27
	146	0.41	0.32
	147	0.38	0.3
	148	0.44	0.34
	149	0.34	0.28
	150	0.32	0.33
	151	0.36	0.24
	152	0.32	0.29
	153	0.49	0.29
	154	0.38	0.3
	155	0.29	0.29
	156	0.33	0.25
	157	0.34	0.27
	158	0.36	0.28
	159	0.28	0.23
	160	0.3	0.21
	161	0.35	0.33
	162	0.34	0.31
	163	0.35	0.33
	164	0.31	0.21
	165	0.28	0.19
	166	0.3	0.28
	167	0.27	0.31
	168	0.38	0.28
	169	0.39	0.23
	170	0.32	0.28
	171	0.22	0.25
	172	0.38	0.26
	173	0.32	0.28
	174	0.31	0.32
	175	0.34	0.3
	176	0.38	0.26
	177	0.28	0.26
	178	0.34	0.22
	179	0.27	0.32
	180	0.31	0.23
	181	0.36	0.2
	182	0.36	0.24
	183	0.26	0.22
	184	0.25	0.21
	185	0.38	0.21
	186	0.34	0.26
	187	0.39	0.29
	188	0.39	0.23
	189	0.42	0.3
	190	0.38	0.26
	191	0.46	0.19
	192	0.34	0.23
	193	0.34	0.22
	194	0.35	0.31
	195	0.41	0.24
	196	0.4	0.24
	197	0.38	0.37
	198	0.47	0.33
	199	0.39	0.21
	200	0.38	0.35
