# Supplementary material for: Precise control over gas-transporting channels in zeolitic imidazolate framework glasses
Source: Nat Mater. 2023 Dec 20;23(2):262–70. doi: 10.1038/s41563-023-01738-3 (PMC10837076; doi:10.1038/s41563-023-01738-3)
Supplement: Supplementary file 10 — Source data for Fig. 4d–f. [file 41563_2023_1738_MOESM10_ESM.xlsx]

## Sheet: Gas uptake (4d)
	Kinetic CO2 uptake from 0-40 mbar measured by the IRM for agZIF-62nP→T and agZIF-62nP
	agZIF-62nP→T			agZIF-62nP
	Time, s	Normalized concentration		Time, s	Normalized concentration
	0	0		0	0
	3.85553	0.02625		7.39067	0.09693
	7.71106	0.0333		14.7813	0.09039
	11.5666	0.0435		22.172	0.16809
	15.4221	0.05949		29.5627	0.16641
	19.2776	0.06706		36.9533	0.18412
	23.1332	0.07131		44.344	0.1778
	26.9887	0.07314		51.7347	0.22468
	30.8442	0.10345		59.1253	0.22665
	34.6998	0.0903		66.516	0.22634
	38.5553	0.10694		73.9067	0.25234
	42.4108	0.10101		81.2973	0.30135
	46.2664	0.10593		88.688	0.30286
	50.1219	0.10296		96.0787	0.30829
	53.9774	0.10281		103.469	0.31602
	57.8329	0.10387		110.86	0.35704
	61.6885	0.1223		118.251	0.33503
	65.544	0.11132		125.641	0.35779
	69.3995	0.1239		133.032	0.37921
	73.255	0.11448		140.423	0.36551
	77.1106	0.12409		147.813	0.38141
	80.9661	0.14596		155.204	0.39427
	84.8216	0.14714		162.595	0.41886
	88.6772	0.16298		169.985	0.433
	92.5327	0.16003		177.376	0.41367
	96.3882	0.16512		184.767	0.42335
	100.244	0.15844		192.157	0.44133
	104.099	0.17855		199.548	0.47742
	107.955	0.17784		206.939	0.44522
	111.81	0.16319		214.329	0.42434
	115.666	0.16118		221.72	0.45228
	119.521	0.18627		229.111	0.49468
	123.377	0.17649		236.501	0.47629
	127.232	0.1831		243.892	0.52267
	131.088	0.18743		251.283	0.50759
	134.944	0.20309		258.673	0.50678
	138.799	0.20371		266.064	0.52804
	142.655	0.21192		273.455	0.51376
	146.51	0.20964		280.845	0.51405
	150.366	0.194		288.236	0.56375
	154.221	0.21951		295.627	0.53306
	158.077	0.22641		303.017	0.52734
	161.932	0.22522		310.408	0.54982
	165.788	0.22586		317.799	0.57293
	169.643	0.23716		325.189	0.54104
	173.499	0.24942		332.58	0.55751
	177.354	0.23726		339.971	0.57353
	181.21	0.25586		347.361	0.57125
	185.065	0.23994		354.752	0.5609
	188.921	0.23877		362.143	0.58302
	192.776	0.2529		369.533	0.60301
	196.632	0.263		376.924	0.59008
	200.488	0.26039		384.315	0.60339
	204.343	0.24243		391.705	0.59867
	208.199	0.281		399.096	0.60408
	212.054	0.29348		406.487	0.61313
	215.91	0.25135		413.877	0.62806
	219.765	0.25954		421.268	0.63054
	223.621	0.26554		428.659	0.62675
	227.476	0.28825		436.049	0.65186
	231.332	0.27758		443.44	0.64767
	235.187	0.25082		450.831	0.62886
	239.043	0.26554		458.221	0.67546
	242.898	0.28855		465.612	0.64066
	246.754	0.28884		473.003	0.66121
	250.609	0.28077		480.393	0.67815
	254.465	0.30095		487.784	0.66726
	258.32	0.28477		495.175	0.65084
	262.176	0.30978		502.565	0.668
	266.031	0.29925		509.956	0.67363
	269.887	0.31455		517.347	0.68024
	273.743	0.32354		524.737	0.72727
	277.598	0.30556		532.128	0.7022
	281.454	0.29566		539.519	0.70113
	285.309	0.30752		546.909	0.6772
	289.165	0.32872		554.3	0.67486
	293.02	0.3374		561.691	0.68243
	296.876	0.32704		569.081	0.69269
	300.731	0.33031		576.472	0.71917
	304.587	0.30228		583.863	0.69684
	308.442	0.34295		591.253	0.726
	312.298	0.32698		598.644	0.72058
	316.153	0.3263		606.035	0.71601
	320.009	0.31748		613.425	0.71235
	323.864	0.34159		620.816	0.7225
	327.72	0.33332		628.207	0.71324
	331.575	0.3418		635.597	0.74012
	335.431	0.35596		642.988	0.76117
	339.287	0.33691		650.379	0.73032
	343.142	0.35699		657.769	0.7615
	346.998	0.34093		665.16	0.73622
	350.853	0.3396		672.551	0.75497
	354.709	0.36352		679.941	0.74369
	358.564	0.35631		687.332	0.75954
	362.42	0.36685		694.723	0.72608
	366.275	0.36338		702.113	0.7313
	370.131	0.36477		709.504	0.72487
	373.986	0.34563		716.895	0.76421
	377.842	0.36525		724.285	0.74755
	381.697	0.35394		731.676	0.77106
	385.553	0.36553		739.067	0.75789
	389.408	0.38079		746.457	0.79162
	393.264	0.37639		753.848	0.77572
	397.119	0.38808		761.239	0.78733
	400.975	0.38993		768.629	0.73915
	404.831	0.38127		776.02	0.7647
	408.686	0.40147		783.411	0.77597
	412.542	0.38565		790.801	0.74333
	416.397	0.39179		798.192	0.81096
	420.253	0.39122		805.583	0.80689
	424.108	0.38211		812.973	0.76461
	427.964	0.39344		820.364	0.77382
	431.819	0.41213		827.755	0.79163
	435.675	0.37621		835.145	0.78593
	439.53	0.40588		842.536	0.7975
	443.386	0.39084		849.927	0.80715
	447.241	0.39237		857.317	0.80234
	451.097	0.39747		864.708	0.80247
	454.952	0.41291		872.099	0.80584
	458.808	0.40563		879.489	0.79131
	462.663	0.41968		886.88	0.80679
	466.519	0.40702		894.271	0.82759
	470.375	0.43945		901.661	0.81431
	474.23	0.41837		909.052	0.83381
	478.086	0.42192		916.443	0.81085
	481.941	0.42481		923.833	0.8237
	485.797	0.4403		931.224	0.8261
	489.652	0.41753		938.615	0.85327
	493.508	0.43706		946.005	0.81168
	497.363	0.42311		953.396	0.8304
	501.219	0.44207		960.787	0.8087
	505.074	0.44488		968.177	0.84252
	508.93	0.42173		975.568	0.84636
	512.785	0.45357		982.959	0.8276
	516.641	0.4338		990.349	0.8446
	520.496	0.41517		997.74	0.8115
	524.352	0.46752		1005.13	0.82418
	528.207	0.45657		1012.52	0.83692
	532.063	0.45712		1019.91	0.84706
	535.918	0.46514		1027.3	0.83617
	539.774	0.46034		1034.69	0.84714
	543.63	0.46817		1042.08	0.85587
	547.485	0.45681		1049.47	0.89762
	551.341	0.46651		1056.87	0.86537
	555.196	0.44798		1064.26	0.83038
	559.052	0.45962		1071.65	0.88331
	562.907	0.46864		1079.04	0.8811
	566.763	0.48828		1086.43	0.83581
	570.618	0.4667		1093.82	0.87021
	574.474	0.47464		1101.21	0.82436
	578.329	0.48258		1108.6	0.85822
	582.185	0.47628		1115.99	0.87187
	586.04	0.47977		1123.38	0.87048
	589.896	0.45645		1130.77	0.85235
	593.751	0.49041		1138.16	0.88143
	597.607	0.47648		1145.55	0.85033
	601.462	0.47795		1152.94	0.85782
	605.318	0.49685		1160.33	0.88782
	609.174	0.48165		1167.73	0.85985
	613.029	0.46586		1175.12	0.91413
	616.885	0.49004		1182.51	0.90125
	620.74	0.51576		1189.9	0.85913
	624.596	0.48945		1197.29	0.85285
	628.451	0.5084		1204.68	0.86133
	632.307	0.48584		1212.07	0.87135
	636.162	0.51046		1219.46	0.86968
	640.018	0.49609		1226.85	0.86166
	643.873	0.50546		1234.24	0.85594
	647.729	0.49881		1241.63	0.88211
	651.584	0.50376		1249.02	0.90875
	655.44	0.5024		1256.41	0.89511
	659.295	0.48725		1263.8	0.8725
	663.151	0.52154		1271.19	0.86462
	667.006	0.51145		1278.59	0.86634
	670.862	0.52469		1285.98	0.87836
	674.718	0.53319		1293.37	0.87813
	678.573	0.51272		1300.76	0.90426
	682.429	0.52352		1308.15	0.89804
	686.284	0.52167		1315.54	0.90056
	690.14	0.50894		1322.93	0.88052
	693.995	0.51814		1330.32	0.86903
	697.851	0.51017		1337.71	0.88056
	701.706	0.53774		1345.1	0.89533
	705.562	0.52181		1352.49	0.85398
	709.417	0.51309		1359.88	0.87563
	713.273	0.54098		1367.27	0.91339
	717.128	0.52558		1374.66	0.85702
	720.984	0.545		1382.05	0.91076
	724.839	0.54181		1389.45	0.88594
	728.695	0.55651		1396.84	0.93152
	732.55	0.53608		1404.23	0.88942
	736.406	0.54525		1411.62	0.91129
	740.262	0.53751		1419.01	0.88522
	744.117	0.53351		1426.4	0.92289
	747.973	0.54782		1433.79	0.90624
	751.828	0.5524		1441.18	0.89164
	755.684	0.55934		1448.57	0.92119
	759.539	0.55356		1455.96	0.91456
	763.395	0.55278		1463.35	0.91733
	767.25	0.56402		1470.74	0.9216
	771.106	0.55128		1478.13	0.88227
	774.961	0.56454		1485.52	0.91669
	778.817	0.55464		1492.91	0.90667
	782.672	0.56559		1500.31	0.86325
	786.528	0.56257		1507.7	0.91187
	790.383	0.56076		1515.09	0.90935
	794.239	0.56008		1522.48	0.90124
	798.094	0.55652		1529.87	0.90572
	801.95	0.5657		1537.26	0.92739
	805.806	0.55656		1544.65	0.91967
	809.661	0.59229		1552.04	0.94126
	813.517	0.55604		1559.43	0.92165
	817.372	0.57264		1566.82	0.90313
	821.228	0.57288		1574.21	0.91257
	825.083	0.58213		1581.6	0.90548
	828.939	0.59405		1588.99	0.89166
	832.794	0.59489		1596.38	0.95623
	836.65	0.56822		1603.77	0.90828
	840.505	0.57593		1611.17	0.92716
	844.361	0.58433		1618.56	0.91846
	848.216	0.59941		1625.95	0.91349
	852.072	0.60911		1633.34	0.93374
	855.927	0.58376		1640.73	0.90458
	859.783	0.60336		1648.12	0.92351
	863.638	0.60248		1655.51	0.88665
	867.494	0.59159		1662.9	0.88633
	871.35	0.60409		1670.29	0.92426
	875.205	0.60627		1677.68	0.90214
	879.061	0.61358		1685.07	0.90771
	882.916	0.60373		1692.46	0.90061
	886.772	0.61798		1699.85	0.89928
	890.627	0.60498		1707.24	0.94945
	894.483	0.6072		1714.63	0.94882
	898.338	0.61003		1722.03	0.94394
	902.194	0.60292		1729.42	0.91035
	906.049	0.61773		1736.81	0.91884
	909.905	0.62495		1744.2	0.93878
	913.76	0.60891		1751.59	0.95106
	917.616	0.63207		1758.98	0.91417
	921.471	0.60941		1766.37	0.92432
	925.327	0.59892		1773.76	0.92189
	929.182	0.61672		1781.15	0.92614
	933.038	0.60576		1788.54	0.92964
	936.893	0.60835		1795.93	0.93333
	940.749	0.59685		1803.32	0.93146
	944.605	0.61508		1810.71	0.91513
	948.46	0.63194		1818.1	0.92607
	952.316	0.62568		1825.49	0.92146
	956.171	0.62176		1832.89	0.94772
	960.027	0.64156		1840.28	0.92599
	963.882	0.61331		1847.67	0.9539
	967.738	0.62444		1855.06	0.94518
	971.593	0.62127		1862.45	0.93296
	975.449	0.62616		1869.84	0.93113
	979.304	0.63448		1877.23	0.90795
	983.16	0.62625		1884.62	0.95391
	987.015	0.61019		1892.01	0.95026
	990.871	0.64602		1899.4	0.91157
	994.726	0.65117		1906.79	0.94547
	998.582	0.64673		1914.18	0.91954
	1002.44	0.63063		1921.57	0.92789
	1006.29	0.63376		1928.96	0.93888
	1010.15	0.63942		1936.35	0.93358
	1014	0.65876		1943.75	0.93879
	1017.86	0.64824		1951.14	0.9311
	1021.72	0.64342		1958.53	0.92646
	1025.57	0.66998		1965.92	0.92678
	1029.43	0.655		1973.31	0.94955
	1033.28	0.64815		1980.7	0.92903
	1037.14	0.64495		1988.09	0.94338
	1040.99	0.65147		1995.48	0.94694
	1044.85	0.66987		2002.87	0.92824
	1048.7	0.65678		2010.26	0.93194
	1052.56	0.6437		2017.65	0.93876
	1056.41	0.64805		2025.04	0.94305
	1060.27	0.65448		2032.43	0.92674
	1064.13	0.64714		2039.82	0.93384
	1067.98	0.67361		2047.21	0.94292
	1071.84	0.65672		2054.61	0.97322
	1075.69	0.67618		2062	0.9183
	1079.55	0.66653		2069.39	0.94213
	1083.4	0.66765		2076.78	0.9254
	1087.26	0.6725		2084.17	0.96495
	1091.11	0.67238		2091.56	0.9315
	1094.97	0.66503		2098.95	0.93499
	1098.83	0.69139		2106.34	0.93271
	1102.68	0.66026		2113.73	0.94707
	1106.54	0.6981		2121.12	0.92905
	1110.39	0.69555		2128.51	0.96864
	1114.25	0.67331		2135.9	0.97284
	1118.1	0.66486		2143.29	0.93017
	1121.96	0.67473		2150.68	0.95885
	1125.81	0.68468		2158.07	0.92998
	1129.67	0.68428		2165.47	0.94636
	1133.53	0.68618		2172.86	0.93387
	1137.38	0.68457		2180.25	0.93728
	1141.24	0.69009		2187.64	0.96511
	1145.09	0.67609		2195.03	0.94377
	1148.95	0.69669		2202.42	0.92389
	1152.8	0.68128		2209.81	0.95173
	1156.66	0.69481		2217.2	0.95022
	1160.51	0.68885		2224.59	0.94537
	1164.37	0.68541		2231.98	0.96772
	1168.23	0.70541		2239.37	0.9363
	1172.08	0.71139		2246.76	0.94276
	1175.94	0.67596		2254.15	0.94257
	1179.79	0.70691		2261.54	0.94618
	1183.65	0.71667		2268.93	0.95787
	1187.5	0.68113		2276.33	0.94838
	1191.36	0.67979		2283.72	0.9292
	1195.21	0.70462		2291.11	0.96947
	1199.07	0.70482		2298.5	0.97542
	1202.92	0.70515		2305.89	0.95886
	1206.78	0.69746		2313.28	0.98171
	1210.64	0.69333		2320.67	0.9666
	1214.49	0.71498		2328.06	0.95287
	1218.35	0.71688		2335.45	0.94319
	1222.2	0.70526		2342.84	0.9392
	1226.06	0.71056		2350.23	0.93824
	1229.91	0.7229		2357.62	0.9327
	1233.77	0.69998		2365.01	0.95907
	1237.62	0.725		2372.4	0.92716
	1241.48	0.70424		2379.79	0.94588
	1245.34	0.73815		2387.19	0.95527
	1249.19	0.71221		2394.58	0.92837
	1253.05	0.73502		2401.97	0.93
	1256.9	0.71431		2409.36	0.9589
	1260.76	0.72985		2416.75	0.96895
	1264.61	0.73256		2424.14	0.91885
	1268.47	0.73904		2431.53	0.95655
	1272.32	0.71265		2438.92	0.92423
	1276.18	0.72672		2446.31	0.95242
	1280.04	0.72017		2453.7	0.97418
	1283.89	0.72936		2461.09	0.94883
	1287.75	0.73176		2468.48	0.95913
	1291.6	0.74066		2475.87	0.96695
	1295.46	0.7345		2483.26	0.92513
	1299.31	0.72968		2490.65	0.96174
	1303.17	0.73594		2498.05	0.96177
	1307.02	0.73882		2505.44	0.967
	1310.88	0.7172		2512.83	0.95406
	1314.74	0.73886		2520.22	0.95357
	1318.59	0.74151		2527.61	0.95934
	1322.45	0.73313		2535	0.96382
	1326.3	0.75228		2542.39	0.95471
	1330.16	0.72499		2549.78	0.98251
	1334.01	0.73631		2557.17	0.95148
	1337.87	0.75091		2564.56	0.93388
	1341.72	0.73195		2571.95	0.94486
	1345.58	0.73697		2579.34	0.95017
	1349.44	0.76943		2586.73	0.97822
	1353.29	0.73638		2594.12	0.97356
	1357.15	0.73469		2601.51	0.96353
	1361	0.76602		2608.91	0.94688
	1364.86	0.71734		2616.3	0.95678
	1368.71	0.75605		2623.69	0.94845
	1372.57	0.75974		2631.08	0.97187
	1376.42	0.73806		2638.47	0.94793
	1380.28	0.76146		2645.86	0.98048
	1384.13	0.74965		2653.25	0.98903
	1387.99	0.7546		2660.64	0.93273
	1391.85	0.76397		2668.03	0.95048
	1395.7	0.75935		2675.42	0.94959
	1399.56	0.7884		2682.81	0.97058
	1403.41	0.77644		2690.2	0.96099
	1407.27	0.7582		2697.59	0.9606
	1411.12	0.75964		2704.98	0.95399
	1414.98	0.73158		2712.37	0.97433
	1418.83	0.76033		2719.77	0.95885
	1422.69	0.76782		2727.16	0.95375
	1426.55	0.75722		2734.55	0.95539
	1430.4	0.75644		2741.94	0.95953
	1434.26	0.77404		2749.33	0.95735
	1438.11	0.75568		2756.72	0.94322
	1441.97	0.76627		2764.11	0.92445
	1445.82	0.7671		2771.5	0.93161
	1449.68	0.78109		2778.89	0.93349
	1453.53	0.77772		2786.28	0.97101
	1457.39	0.77992		2793.67	0.96682
	1461.25	0.78186		2801.06	0.93188
	1465.1	0.77475		2808.45	0.96629
	1468.96	0.76534		2815.84	0.953
	1472.81	0.77448		2823.23	0.955
	1476.67	0.76665		2830.63	0.96054
	1480.52	0.77528		2838.02	0.94029
	1484.38	0.78421		2845.41	0.94983
	1488.23	0.78992		2852.8	0.94931
	1492.09	0.79049		2860.19	0.95258
	1495.95	0.76868		2867.58	0.97872
	1499.8	0.77908		2874.97	0.94305
	1503.66	0.79207		2882.36	0.9483
	1507.51	0.77737		2889.75	0.95562
	1511.37	0.77978		2897.14	0.95584
	1515.22	0.79044		2904.53	0.97058
	1519.08	0.7866		2911.92	0.97527
	1522.93	0.79407		2919.31	0.95114
	1526.79	0.76774		2926.7	0.96354
	1530.64	0.7791		2934.09	0.98148
	1534.5	0.77205		2941.49	0.94803
	1538.36	0.79846		2948.88	0.92243
	1542.21	0.76347		2956.27	0.98423
	1546.07	0.78114		2963.66	0.94524
	1549.92	0.78678		2971.05	0.97316
	1553.78	0.80687		2978.44	0.98908
	1557.63	0.79395		2985.83	0.96476
	1561.49	0.80825		2993.22	0.93323
	1565.34	0.78278		3000.61	0.94662
	1569.2	0.7924		3008	0.93834
	1573.06	0.7955		3015.39	0.97416
	1576.91	0.82756		3022.78	0.97701
	1580.77	0.79508		3030.17	0.94292
	1584.62	0.80891		3037.56	0.94956
	1588.48	0.80117		3044.95	0.95426
	1592.33	0.81321		3052.35	0.94347
	1596.19	0.81368		3059.74	0.94494
	1600.04	0.79227		3067.13	0.95927
	1603.9	0.8027		3074.52	0.95704
	1607.76	0.79736		3081.91	0.97419
	1611.61	0.80385		3089.3	0.92827
	1615.47	0.80008		3096.69	0.94341
	1619.32	0.8068		3104.08	0.92605
	1623.18	0.81677		3111.47	0.95096
	1627.03	0.81606		3118.86	0.98847
	1630.89	0.81801		3126.25	0.94406
	1634.74	0.79949		3133.64	0.9469
	1638.6	0.79889		3141.03	0.9503
	1642.46	0.8175		3148.42	0.95477
	1646.31	0.80809		3155.81	0.95139
	1650.17	0.81994		3163.21	0.94297
	1654.02	0.80367		3170.6	0.97063
	1657.88	0.81613		3177.99	0.92959
	1661.73	0.79572		3185.38	0.96893
	1665.59	0.81103		3192.77	0.93548
	1669.44	0.80083		3200.16	0.95124
	1673.3	0.83585		3207.55	0.96093
	1677.16	0.79505		3214.94	0.9133
	1681.01	0.80513		3222.33	0.94904
	1684.87	0.81316		3229.72	0.96451
	1688.72	0.80288		3237.11	0.95615
	1692.58	0.81961		3244.5	0.94719
	1696.43	0.83185		3251.89	0.97299
	1700.29	0.80136		3259.28	0.94082
	1704.14	0.82565		3266.67	0.97773
	1708	0.81872		3274.07	0.95463
	1711.85	0.81195		3281.46	0.98926
	1715.71	0.82348		3288.85	0.94497
	1719.57	0.83743		3296.24	0.90946
	1723.42	0.84233		3303.63	0.95096
	1727.28	0.81047		3311.02	0.9412
	1731.13	0.83162		3318.41	0.96147
	1734.99	0.83083		3325.8	0.9553
	1738.84	0.84854		3333.19	0.94663
	1742.7	0.82013		3340.58	0.98395
	1746.55	0.82845		3347.97	0.96109
	1750.41	0.85059		3355.36	0.96628
	1754.27	0.82165		3362.75	0.96994
	1758.12	0.83584		3370.14	0.94422
	1761.98	0.82831		3377.53	0.94004
	1765.83	0.83968		3384.93	0.94992
	1769.69	0.82205		3392.32	0.94531
	1773.54	0.82993		3399.71	0.9518
	1777.4	0.8412		3407.1	0.9534
	1781.25	0.84583		3414.49	0.98426
	1785.11	0.85179		3421.88	0.98022
	1788.97	0.83541		3429.27	0.93151
	1792.82	0.82852		3436.66	0.93679
	1796.68	0.8272		3444.05	0.92173
	1800.53	0.84623		3451.44	0.9587
	1804.39	0.83804		3458.83	0.96923
	1808.24	0.83273		3466.22	0.96213
	1812.1	0.81945		3473.61	0.94464
	1815.95	0.81269		3481	0.94219
	1819.81	0.84249		3488.39	0.94051
	1823.67	0.8253		3495.79	0.94691
	1827.52	0.83549		3503.18	0.94881
	1831.38	0.83676		3510.57	0.94653
	1835.23	0.85642		3517.96	0.94479
	1839.09	0.85591		3525.35	0.95464
	1842.94	0.85426		3532.74	0.93653
	1846.8	0.83171		3540.13	0.96779
	1850.65	0.83713		3547.52	0.97337
	1854.51	0.84413		3554.91	0.95417
	1858.36	0.83731		3562.3	0.94513
	1862.22	0.87428		3569.69	0.9667
	1866.08	0.83514		3577.08	0.93963
	1869.93	0.85391		3584.47	0.94853
	1873.79	0.83609		3591.86	0.93555
	1877.64	0.86036		3599.25	0.93708
	1881.5	0.85064		3606.65	0.94578
	1885.35	0.85462		3614.04	0.95509
	1889.21	0.84855		3621.43	0.94947
	1893.06	0.84668		3628.82	0.94702
	1896.92	0.8624		3636.21	0.98639
	1900.78	0.85697		3643.6	0.93735
	1904.63	0.83807		3650.99	0.9457
	1908.49	0.85659		3658.38	0.98983
	1912.34	0.86591		3665.77	0.94701
	1916.2	0.86607		3673.16	0.97966
	1920.05	0.85578		3680.55	0.96731
	1923.91	0.85684		3687.94	0.98126
	1927.76	0.84758		3695.33	0.94086
	1931.62	0.83921		3702.72	0.96998
	1935.48	0.85939		3710.11	0.9527
	1939.33	0.87325		3717.51	0.97728
	1943.19	0.84466		3724.9	0.93404
	1947.04	0.86094		3732.29	0.95497
	1950.9	0.86347		3739.68	0.97285
	1954.75	0.85809		3747.07	0.95512
	1958.61	0.8733		3754.46	0.9411
	1962.46	0.87538		3761.85	0.95697
	1966.32	0.8547		3769.24	0.96573
	1970.18	0.85115		3776.63	0.94443
	1974.03	0.84967		3784.02	0.96167
	1977.89	0.8645		3791.41	0.95225
	1981.74	0.86539		3798.8	0.98522
	1985.6	0.8608		3806.19	0.98614
	1989.45	0.8742		3813.58	0.97246
	1993.31	0.86948		3820.97	0.97858
	1997.16	0.87461		3828.37	0.96219
	2001.02	0.86704		3835.76	0.93907
	2004.87	0.85466		3843.15	0.95939
	2008.73	0.86168		3850.54	0.9674
	2012.59	0.86726		3857.93	0.99048
	2016.44	0.86535		3865.32	0.95917
	2020.3	0.87969		3872.71	0.96289
	2024.15	0.87597		3880.1	0.95869
	2028.01	0.86874		3887.49	0.97504
	2031.86	0.86472		3894.88	0.95124
	2035.72	0.86949		3902.27	0.95671
	2039.57	0.8694		3909.66	0.94665
	2043.43	0.87718		3917.05	0.95706
	2047.29	0.87349		3924.44	0.94703
	2051.14	0.86794		3931.83	0.98041
	2055	0.869		3939.23	0.97776
	2058.85	0.8692		3946.62	0.94709
	2062.71	0.87079		3954.01	0.93649
	2066.56	0.88464		3961.4	0.93772
	2070.42	0.87288		3968.79	0.95858
	2074.27	0.88272		3976.18	0.94937
	2078.13	0.88751		3983.57	0.95677
	2081.99	0.88088		3990.96	0.95289
	2085.84	0.87507		3998.35	0.94554
	2089.7	0.88675		4005.74	0.92931
	2093.55	0.85964		4013.13	0.94892
	2097.41	0.86444		4020.52	0.95468
	2101.26	0.90762		4027.91	0.95233
	2105.12	0.88162		4035.3	0.95816
	2108.97	0.88519		4042.69	0.95203
	2112.83	0.87866		4050.09	0.95901
	2116.69	0.89554		4057.48	0.9436
	2120.54	0.90031		4064.87	0.98351
	2124.4	0.89059		4072.26	0.94647
	2128.25	0.89012		4079.65	0.96529
	2132.11	0.88736		4087.04	0.95576
	2135.96	0.8933		4094.43	0.95248
	2139.82	0.88053		4101.82	0.94817
	2143.67	0.88614		4109.21	0.98659
	2147.53	0.86769		4116.6	0.96797
	2151.39	0.88825		4123.99	0.94872
	2155.24	0.87197		4131.38	0.98601
	2159.1	0.89528		4138.77	0.94058
	2162.95	0.88049		4146.16	0.94915
	2166.81	0.89031		4153.55	0.94142
	2170.66	0.87385		4160.95	0.96165
	2174.52	0.89192		4168.34	0.94595
	2178.37	0.89063		4175.73	0.96552
	2182.23	0.8736		4183.12	0.9465
	2186.08	0.88649		4190.51	0.94137
	2189.94	0.90336		4197.9	0.94902
	2193.8	0.90073		4205.29	0.9676
	2197.65	0.8884		4212.68	0.98313
	2201.51	0.90333		4220.07	0.95219
	2205.36	0.89308		4227.46	0.96191
	2209.22	0.88473		4234.85	0.95745
	2213.07	0.87804		4242.24	0.98896
	2216.93	0.89821		4249.63	0.95014
	2220.78	0.90448		4257.02	0.98274
	2224.64	0.90167		4264.41	0.94631
	2228.5	0.91057		4271.81	0.99892
	2232.35	0.90033		4279.2	0.98841
	2236.21	0.91449		4286.59	0.92773
	2240.06	0.9007		4293.98	0.96117
	2243.92	0.89604		4301.37	0.95651
	2247.77	0.90229		4308.76	0.94769
	2251.63	0.88333		4316.15	0.9703
	2255.48	0.90718		4323.54	0.98255
	2259.34	0.88098		4330.93	0.96317
	2263.2	0.90824		4338.32	0.97667
	2267.05	0.88702		4345.71	0.95646
	2270.91	0.90309		4353.1	0.95095
	2274.76	0.90503		4360.49	0.96626
	2278.62	0.89243		4367.88	0.96031
	2282.47	0.88551		4375.27	0.96656
	2286.33	0.89682		4382.67	0.94189
	2290.18	0.89569		4390.06	0.97469
	2294.04	0.88175		4397.45	0.97285
	2297.9	0.90406		4404.84	0.96115
	2301.75	0.90889		4412.23	0.93689
	2305.61	0.9127		4419.62	0.95599
	2309.46	0.91845		4427.01	0.94873
	2313.32	0.88477		4434.4	0.93943
	2317.17	0.92821		4441.79	0.95189
	2321.03	0.90266		4449.18	0.99017
	2324.88	0.89025		4456.57	0.9612
	2328.74	0.89819		4463.96	0.93804
	2332.59	0.90029		4471.35	0.93947
	2336.45	0.90803		4478.74	0.96229
	2340.31	0.92453		4486.13	0.95468
	2344.16	0.89497		4493.53	0.96112
	2348.02	0.91877		4500.92	0.95659
	2351.87	0.88259		4508.31	0.94131
	2355.73	0.89891		4515.7	0.94331
	2359.58	0.89948		4523.09	0.95863
	2363.44	0.90867		4530.48	0.94979
	2367.29	0.90411		4537.87	0.96929
	2371.15	0.91902		4545.26	0.95041
	2375.01	0.90181		4552.65	0.95986
	2378.86	0.89499		4560.04	0.98031
	2382.72	0.88944		4567.43	0.93935
	2386.57	0.90748		4574.82	0.99178
	2390.43	0.89601		4582.21	0.94036
	2394.28	0.90688		4589.6	0.96979
	2398.14	0.91389		4596.99	0.92159
	2401.99	0.91971		4604.39	0.96623
	2405.85	0.91863		4611.78	0.96778
	2409.71	0.9205		4619.17	0.97188
	2413.56	0.90764		4626.56	0.95729
	2417.42	0.9256		4633.95	0.98057
	2421.27	0.91623		4641.34	0.97329
	2425.13	0.94484		4648.73	0.94765
	2428.98	0.91661		4656.12	0.98642
	2432.84	0.91852		4663.51	0.97046
	2436.69	0.91697		4670.9	0.96109
	2440.55	0.90603		4678.29	0.96909
	2444.41	0.89739		4685.68	0.95776
	2448.26	0.88949		4693.07	0.98043
	2452.12	0.90822		4700.46	0.94886
	2455.97	0.90937		4707.85	0.94505
	2459.83	0.90592		4715.25	0.96247
	2463.68	0.91367		4722.64	0.96704
	2467.54	0.91764		4730.03	0.95514
	2471.39	0.91515		4737.42	0.95642
	2475.25	0.91251		4744.81	0.96474
	2479.11	0.93475		4752.2	0.94557
	2482.96	0.92013		4759.59	0.95153
	2486.82	0.92304		4766.98	1
	2490.67	0.89657		4774.37	0.95115
	2494.53	0.9258		4781.76	0.95049
	2498.38	0.93138		4789.15	0.92568
	2502.24	0.9119		4796.54	0.97577
	2506.09	0.90755
	2509.95	0.9076
	2513.8	0.92213
	2517.66	0.93335
	2521.52	0.92687
	2525.37	0.91577
	2529.23	0.93031
	2533.08	0.92332
	2536.94	0.9176
	2540.79	0.93591
	2544.65	0.92302
	2548.5	0.92771
	2552.36	0.9178
	2556.22	0.91949
	2560.07	0.89865
	2563.93	0.91928
	2567.78	0.92867
	2571.64	0.94094
	2575.49	0.9166
	2579.35	0.92811
	2583.2	0.92705
	2587.06	0.92998
	2590.92	0.95672
	2594.77	0.92751
	2598.63	0.90622
	2602.48	0.92831
	2606.34	0.92479
	2610.19	0.92271
	2614.05	0.93206
	2617.9	0.93336
	2621.76	0.90955
	2625.62	0.93579
	2629.47	0.9184
	2633.33	0.91694
	2637.18	0.90976
	2641.04	0.92946
	2644.89	0.9326
	2648.75	0.91253
	2652.6	0.92241
	2656.46	0.93236
	2660.31	0.9161
	2664.17	0.93176
	2668.03	0.91869
	2671.88	0.89871
	2675.74	0.91736
	2679.59	0.91015
	2683.45	0.92268
	2687.3	0.95817
	2691.16	0.95849
	2695.01	0.92909
	2698.87	0.92194
	2702.73	0.94227
	2706.58	0.94348
	2710.44	0.93694
	2714.29	0.9386
	2718.15	0.93376
	2722	0.95071
	2725.86	0.92059
	2729.71	0.92984
	2733.57	0.92428
	2737.43	0.94007
	2741.28	0.9532
	2745.14	0.94612
	2748.99	0.95223
	2752.85	0.95899
	2756.7	0.92919
	2760.56	0.92242
	2764.41	0.9361
	2768.27	0.9371
	2772.13	0.93464
	2775.98	0.93538
	2779.84	0.92736
	2783.69	0.93364
	2787.55	0.93527
	2791.4	0.93518
	2795.26	0.92622
	2799.11	0.95287
	2802.97	0.9386
	2806.82	0.93537
	2810.68	0.94599
	2814.54	0.93368
	2818.39	0.92294
	2822.25	0.93553
	2826.1	0.94341
	2829.96	0.96024
	2833.81	0.92143
	2837.67	0.94121
	2841.52	0.94191
	2845.38	0.94749
	2849.24	0.93705
	2853.09	0.92727
	2856.95	0.92749
	2860.8	0.93213
	2864.66	0.94212
	2868.51	0.92748
	2872.37	0.95825
	2876.22	0.92755
	2880.08	0.9352
	2883.94	0.92761
	2887.79	0.93691
	2891.65	0.93954
	2895.5	0.92839
	2899.36	0.92935
	2903.21	0.92393
	2907.07	0.97099
	2910.92	0.94543
	2914.78	0.94495
	2918.64	0.9355
	2922.49	0.94614
	2926.35	0.95529
	2930.2	0.93428
	2934.06	0.95149
	2937.91	0.95187
	2941.77	0.96146
	2945.62	0.95411
	2949.48	0.94855
	2953.34	0.94826
	2957.19	0.93694
	2961.05	0.95853
	2964.9	0.94701
	2968.76	0.95492
	2972.61	0.95126
	2976.47	0.94866
	2980.32	0.9409
	2984.18	0.94686
	2988.03	0.93745
	2991.89	0.96128
	2995.75	0.95541
	2999.6	0.97527
	3003.46	0.94432
	3007.31	0.9529
	3011.17	0.95596
	3015.02	0.94366
	3018.88	0.94285
	3022.73	0.93624
	3026.59	0.95094
	3030.45	0.95814
	3034.3	0.94043
	3038.16	0.95099
	3042.01	0.94796
	3045.87	0.95443
	3049.72	0.94825
	3053.58	0.95357
	3057.43	0.94734
	3061.29	0.96111
	3065.15	0.95218
	3069	0.94503
	3072.86	0.9577
	3076.71	0.94885
	3080.57	0.94908
	3084.42	0.97196
	3088.28	0.96326
	3092.13	0.9409
	3095.99	0.96651
	3099.85	0.98226
	3103.7	0.95741
	3107.56	0.95859
	3111.41	0.96238
	3115.27	0.94735
	3119.12	0.95232
	3122.98	0.94693
	3126.83	0.97053
	3130.69	0.94737
	3134.54	0.95026
	3138.4	0.955
	3142.26	0.96047
	3146.11	0.9446
	3149.97	0.94563
	3153.82	0.96797
	3157.68	0.9374
	3161.53	0.96731
	3165.39	0.9447
	3169.24	0.93765
	3173.1	0.94637
	3176.96	0.95894
	3180.81	0.93663
	3184.67	0.94448
	3188.52	0.94046
	3192.38	0.94896
	3196.23	0.94804
	3200.09	0.95385
	3203.94	0.96822
	3207.8	0.95617
	3211.66	0.95411
	3215.51	0.95961
	3219.37	0.94714
	3223.22	0.95556
	3227.08	0.96033
	3230.93	0.95156
	3234.79	0.96059
	3238.64	0.96744
	3242.5	0.96229
	3246.36	0.95582
	3250.21	0.96882
	3254.07	0.95487
	3257.92	0.96121
	3261.78	0.96298
	3265.63	0.9551
	3269.49	0.95876
	3273.34	0.97897
	3277.2	0.96929
	3281.05	0.95835
	3284.91	0.95985
	3288.77	0.96408
	3292.62	0.94283
	3296.48	0.96255
	3300.33	0.94491
	3304.19	0.9446
	3308.04	0.95116
	3311.9	0.96713
	3315.75	0.96408
	3319.61	0.94316
	3323.47	0.95499
	3327.32	0.96202
	3331.18	0.93784
	3335.03	0.95702
	3338.89	0.95153
	3342.74	0.97764
	3346.6	0.97924
	3350.45	0.96887
	3354.31	0.94398
	3358.17	0.95044
	3362.02	0.95434
	3365.88	0.97845
	3369.73	0.9475
	3373.59	0.96441
	3377.44	0.98232
	3381.3	0.96431
	3385.15	0.95959
	3389.01	0.98116
	3392.87	0.95109
	3396.72	0.9543
	3400.58	0.96876
	3404.43	0.95168
	3408.29	0.9489
	3412.14	0.97415
	3416	0.96396
	3419.85	0.96198
	3423.71	0.97333
	3427.57	0.97579
	3431.42	0.96323
	3435.28	0.94577
	3439.13	0.96334
	3442.99	0.96322
	3446.84	0.97
	3450.7	0.95375
	3454.55	0.97991
	3458.41	0.96664
	3462.26	0.96237
	3466.12	0.97281
	3469.98	0.97092
	3473.83	0.97935
	3477.69	0.95539
	3481.54	0.95436
	3485.4	0.96291
	3489.25	0.94315
	3493.11	0.95308
	3496.96	0.97007
	3500.82	0.95952
	3504.68	0.96382
	3508.53	0.96199
	3512.39	0.96565
	3516.24	0.97182
	3520.1	0.96493
	3523.95	0.96255
	3527.81	0.97809
	3531.66	0.94297
	3535.52	0.96743
	3539.38	0.98298
	3543.23	0.95753
	3547.09	0.97877
	3550.94	0.98277
	3554.8	0.96318
	3558.65	0.95649
	3562.51	0.94832
	3566.36	0.96885
	3570.22	0.94987
	3574.08	0.96191
	3577.93	0.9746
	3581.79	0.9632
	3585.64	0.99344
	3589.5	0.96891
	3593.35	0.96071
	3597.21	0.96644
	3601.06	0.97067
	3604.92	0.96187
	3608.77	0.9692
	3612.63	0.97474
	3616.49	0.97014
	3620.34	0.9766
	3624.2	0.9694
	3628.05	0.95877
	3631.91	0.9732
	3635.76	0.97338
	3639.62	0.96086
	3643.47	0.97662
	3647.33	0.98247
	3651.19	0.9349
	3655.04	0.95024
	3658.9	0.96901
	3662.75	0.95891
	3666.61	0.97238
	3670.46	0.96873
	3674.32	0.9652
	3678.17	0.97432
	3682.03	0.96362
	3685.89	0.96055
	3689.74	0.97891
	3693.6	0.94879
	3697.45	0.96893
	3701.31	0.96308
	3705.16	0.9665
	3709.02	0.95488
	3712.87	0.96597
	3716.73	0.95658
	3720.59	0.97886
	3724.44	0.95498
	3728.3	0.94894
	3732.15	0.97234
	3736.01	0.98074
	3739.86	0.95329
	3743.72	0.97081
	3747.57	0.95039
	3751.43	0.98448
	3755.29	0.9707
	3759.14	0.95628
	3763	0.96191
	3766.85	0.96974
	3770.71	0.96278
	3774.56	0.94897
	3778.42	0.97662
	3782.27	0.98427
	3786.13	0.97134
	3789.98	0.9655
	3793.84	0.96748
	3797.7	0.98358
	3801.55	0.96383
	3805.41	0.96562
	3809.26	0.96115
	3813.12	0.95699
	3816.97	0.97904
	3820.83	0.98322
	3824.68	0.96231
	3828.54	0.99271
	3832.4	0.97513
	3836.25	0.98332
	3840.11	0.97972
	3843.96	0.96378
	3847.82	0.98086
	3851.67	0.96023
	3855.53	0.97959
	3859.38	0.95637
	3863.24	0.96782
	3867.1	0.96709
	3870.95	0.96302
	3874.81	0.97586
	3878.66	0.97465
	3882.52	0.96833
	3886.37	0.96923
	3890.23	0.96726
	3894.08	0.96549
	3897.94	0.9687
	3901.8	0.97302
	3905.65	0.95295
	3909.51	0.98522
	3913.36	0.97518
	3917.22	0.96466
	3921.07	0.96887
	3924.93	0.97272
	3928.78	0.9715
	3932.64	0.97293
	3936.49	0.96476
	3940.35	0.96855
	3944.21	0.98284
	3948.06	0.98277
	3951.92	0.9767
	3955.77	0.99131
	3959.63	0.96679
	3963.48	0.97238
	3967.34	0.97339
	3971.19	0.96189
	3975.05	0.96523
	3978.91	0.97029
	3982.76	0.97488
	3986.62	0.97924
	3990.47	0.97486
	3994.33	0.98428
	3998.18	0.98224
	4002.04	0.98351
	4005.89	0.97129
	4009.75	0.94844
	4013.61	0.98635
	4017.46	0.98012
	4021.32	0.98348
	4025.17	0.99411
	4029.03	0.9639
	4032.88	0.96935
	4036.74	0.95503
	4040.59	0.98224
	4044.45	0.96831
	4048.31	0.97633
	4052.16	0.98125
	4056.02	0.94946
	4059.87	0.96309
	4063.73	0.97317
	4067.58	0.96017
	4071.44	0.98479
	4075.29	0.98107
	4079.15	0.96406
	4083	0.96966
	4086.86	0.97662
	4090.72	0.9685
	4094.57	0.98645
	4098.43	0.98192
	4102.28	0.97472
	4106.14	0.9793
	4109.99	0.96164
	4113.85	0.96532
	4117.7	0.97248
	4121.56	0.96904
	4125.42	0.95597
	4129.27	0.99515
	4133.13	0.96952
	4136.98	0.96058
	4140.84	0.96627
	4144.69	0.96331
	4148.55	0.98219
	4152.4	0.9868
	4156.26	0.98128
	4160.12	0.96633
	4163.97	0.97739
	4167.83	0.9834
	4171.68	0.95849
	4175.54	0.97008
	4179.39	0.9898
	4183.25	0.97178
	4187.1	0.97307
	4190.96	0.96864
	4194.82	0.96949
	4198.67	0.97829
	4202.53	0.9773
	4206.38	0.981
	4210.24	0.97975
	4214.09	0.9587
	4217.95	0.96879
	4221.8	0.95621
	4225.66	0.99104
	4229.52	0.97217
	4233.37	0.96279
	4237.23	0.95726
	4241.08	0.98574
	4244.94	0.96787
	4248.79	0.97686
	4252.65	0.96933
	4256.5	0.96641
	4260.36	0.99345
	4264.21	0.97452
	4268.07	0.979
	4271.93	0.95943
	4275.78	0.95744
	4279.64	0.97192
	4283.49	0.98465
	4287.35	0.96133
	4291.2	0.96457
	4295.06	0.97633
	4298.91	0.97908
	4302.77	0.96341
	4306.63	0.96517
	4310.48	0.96631
	4314.34	0.96052
	4318.19	0.96422
	4322.05	0.98332
	4325.9	0.98687
	4329.76	0.97496
	4333.61	0.96968
	4337.47	0.96136
	4341.33	0.98902
	4345.18	0.96451
	4349.04	0.9562
	4352.89	0.97121
	4356.75	0.95204
	4360.6	0.9805
	4364.46	0.9689
	4368.31	0.985
	4372.17	0.97861
	4376.03	0.9791
	4379.88	0.97624
	4383.74	0.96889
	4387.59	0.95991
	4391.45	0.9798
	4395.3	0.96493
	4399.16	0.98776
	4403.01	0.97851
	4406.87	0.97254
	4410.72	0.97475
	4414.58	0.97113
	4418.44	0.96549
	4422.29	0.98549
	4426.15	0.9694
	4430	0.98254
	4433.86	0.97605
	4437.71	0.99026
	4441.57	0.98451
	4445.42	0.96928
	4449.28	0.98425
	4453.14	0.98143
	4456.99	0.98304
	4460.85	0.97324
	4464.7	0.9582
	4468.56	0.97098
	4472.41	0.95145
	4476.27	0.97989
	4480.12	0.97596
	4483.98	0.96461
	4487.84	0.97823
	4491.69	0.97857
	4495.55	0.96642
	4499.4	0.96869
	4503.26	0.97274
	4507.11	1
	4510.97	0.97188
	4514.82	0.97821
	4518.68	0.98181
	4522.54	0.96866
	4526.39	0.98607
	4530.25	0.9789
	4534.1	0.97874
	4537.96	0.95357
	4541.81	0.97206
	4545.67	0.98281
	4549.52	0.97301
	4553.38	0.96713
	4557.23	0.98172
	4561.09	0.96697
	4564.95	0.98718
	4568.8	0.9836
	4572.66	0.97425
	4576.51	0.96979
	4580.37	0.96539
	4584.22	0.97585
	4588.08	0.96328
	4591.93	0.96393
	4595.79	0.98339
	4599.65	0.96851
	4603.5	0.98528
	4607.36	0.97619
	4611.21	0.97851
	4615.07	0.96909
	4618.92	0.96168
	4622.78	0.9775
	4626.63	0.97565
	4630.49	0.96189
	4634.35	0.9801
	4638.2	0.97745
	4642.06	0.96746
	4645.91	0.96241
	4649.77	0.97627
	4653.62	0.98531
	4657.48	0.99047
	4661.33	0.97723
	4665.19	0.96927
	4669.05	0.97463
	4672.9	0.97653
	4676.76	0.97397
	4680.61	0.97934
	4684.47	0.96685
	4688.32	0.98866
	4692.18	0.97704
	4696.03	0.95214
	4699.89	0.97172
	4703.75	0.96788
	4707.6	0.96839
	4711.46	0.98193
	4715.31	0.96352
	4719.17	0.96154
	4723.02	0.95529
	4726.88	0.97865
	4730.73	0.96024
	4734.59	0.96854
	4738.44	0.98072
	4742.3	0.98133
	4746.16	0.95868
	4750.01	0.97577
	4753.87	0.96512
	4757.72	0.96481
	4761.58	0.98133
	4765.43	0.98934
	4769.29	0.96296
	4773.14	0.9712
	4777	0.96164
	4780.86	0.96585
	4784.71	0.97062
	4788.57	0.96252
	4792.42	0.9678
	4796.28	0.97694

## Sheet: Gas uptake (4e)
	Kinetic CO2 uptake from 0-40 mbar measured by the IRM for agZIF-62P→T and agZIF-62P
	agZIF-62P→T			agZIF-62P
	Time, s	Normalized concentration		Time, s	Normalized concentration
	0	0		0	0
	9.85865	0.01348		7.39105	0.03105
	19.7173	0.0332		14.7821	0.05614
	29.5759	0.04752		22.1731	0.07729
	39.4346	0.0549		29.5642	0.08798
	49.2933	0.06848		36.9552	0.10147
	59.1519	0.0729		44.3463	0.11761
	69.0105	0.07527		51.7373	0.1225
	78.8692	0.0867		59.1284	0.13024
	88.7279	0.09342		66.5194	0.1443
	98.5865	0.10748		73.9105	0.14617
	108.445	0.11077		81.3015	0.15138
	118.304	0.11606		88.6926	0.16477
	128.162	0.12326		96.0836	0.16959
	138.021	0.12455		103.475	0.1732
	147.88	0.13402		110.866	0.18025
	157.738	0.14286		118.257	0.18668
	167.597	0.14747		125.648	0.19314
	177.456	0.14863		133.039	0.20153
	187.314	0.15263		140.43	0.20455
	197.173	0.15837		147.821	0.20496
	207.032	0.16381		155.212	0.21337
	216.89	0.17194		162.603	0.2206
	226.749	0.16887		169.994	0.22159
	236.608	0.17491		177.385	0.23086
	246.466	0.17831		184.776	0.23127
	256.325	0.1848		192.167	0.23992
	266.184	0.18423		199.558	0.23592
	276.042	0.18831		206.949	0.24466
	285.901	0.1937		214.34	0.24956
	295.76	0.19895		221.731	0.25586
	305.618	0.20238		229.123	0.25793
	315.477	0.2024		236.514	0.26554
	325.335	0.20784		243.905	0.2682
	335.194	0.21205		251.296	0.2731
	345.053	0.21776		258.687	0.27267
	354.911	0.2142		266.078	0.27102
	364.77	0.21652		273.469	0.26811
	374.629	0.21505		280.86	0.28172
	384.487	0.21525		288.251	0.28873
	394.346	0.22219		295.642	0.29014
	404.205	0.22764		303.033	0.30041
	414.063	0.22848		310.424	0.2913
	423.922	0.22916		317.815	0.30218
	433.781	0.23319		325.206	0.30103
	443.639	0.23468		332.597	0.3093
	453.498	0.23674		339.988	0.31424
	463.357	0.23788		347.379	0.31336
	473.215	0.24134		354.77	0.31882
	483.074	0.24745		362.161	0.3205
	492.933	0.24808		369.552	0.32414
	502.791	0.24721		376.944	0.32901
	512.65	0.25353		384.335	0.32915
	522.508	0.25286		391.726	0.34116
	532.367	0.25844		399.117	0.33654
	542.226	0.25861		406.508	0.3468
	552.084	0.26156		413.899	0.34092
	561.943	0.26254		421.29	0.35117
	571.802	0.26916		428.681	0.35048
	581.66	0.2707		436.072	0.3576
	591.519	0.27139		443.463	0.34482
	601.378	0.27238		450.854	0.35488
	611.236	0.27241		458.245	0.35638
	621.095	0.27687		465.636	0.35198
	630.954	0.28183		473.027	0.36026
	640.812	0.28027		480.418	0.36364
	650.671	0.28063		487.809	0.35719
	660.53	0.28187		495.2	0.36637
	670.388	0.28684		502.591	0.37251
	680.247	0.28968		509.982	0.36939
	690.106	0.2875		517.373	0.37582
	699.964	0.29459		524.765	0.368
	709.823	0.29621		532.156	0.38084
	719.681	0.29409		539.547	0.37851
	729.54	0.29759		546.938	0.38516
	739.399	0.29964		554.329	0.38371
	749.257	0.30481		561.72	0.38224
	759.116	0.29899		569.111	0.3856
	768.975	0.29901		576.502	0.38963
	778.833	0.30779		583.893	0.39569
	788.692	0.30903		591.284	0.39638
	798.551	0.31015		598.675	0.39018
	808.409	0.30905		606.066	0.3906
	818.268	0.31778		613.457	0.39604
	828.127	0.31671		620.848	0.40997
	837.985	0.31846		628.239	0.40455
	847.844	0.31884		635.63	0.40252
	857.703	0.31989		643.021	0.41022
	867.561	0.32152		650.412	0.39936
	877.42	0.32459		657.803	0.41391
	887.279	0.32241		665.194	0.40794
	897.137	0.33131		672.586	0.4121
	906.996	0.32707		679.977	0.41969
	916.854	0.33536		687.368	0.42222
	926.713	0.32797		694.759	0.42842
	936.572	0.33144		702.15	0.42176
	946.43	0.33665		709.541	0.42968
	956.289	0.34022		716.932	0.42712
	966.148	0.3415		724.323	0.43021
	976.006	0.34389		731.714	0.43068
	985.865	0.34059		739.105	0.43204
	995.724	0.33764		746.496	0.4392
	1005.58	0.34281		753.887	0.43324
	1015.44	0.3428		761.278	0.43329
	1025.3	0.34676		768.669	0.44125
	1035.16	0.34939		776.06	0.43838
	1045.02	0.35427		783.451	0.44679
	1054.88	0.35096		790.842	0.4449
	1064.73	0.35467		798.233	0.44815
	1074.59	0.35582		805.624	0.44747
	1084.45	0.35411		813.015	0.45431
	1094.31	0.35674		820.406	0.45184
	1104.17	0.35375		827.798	0.45696
	1114.03	0.35811		835.189	0.46093
	1123.89	0.36428		842.58	0.46293
	1133.74	0.36242		849.971	0.45948
	1143.6	0.36716		857.362	0.46043
	1153.46	0.36961		864.753	0.46296
	1163.32	0.3658		872.144	0.46589
	1173.18	0.37141		879.535	0.46481
	1183.04	0.36804		886.926	0.4661
	1192.9	0.37146		894.317	0.472
	1202.76	0.37541		901.708	0.46885
	1212.61	0.37134		909.099	0.47162
	1222.47	0.37605		916.49	0.47435
	1232.33	0.37619		923.881	0.47795
	1242.19	0.37883		931.272	0.47416
	1252.05	0.38376		938.663	0.48147
	1261.91	0.38304		946.054	0.48326
	1271.77	0.38165		953.445	0.48306
	1281.62	0.38456		960.836	0.48569
	1291.48	0.38383		968.227	0.4851
	1301.34	0.38915		975.619	0.48718
	1311.2	0.39054		983.01	0.49229
	1321.06	0.39575		990.401	0.4897
	1330.92	0.39123		997.792	0.49352
	1340.78	0.39371		1005.18	0.49467
	1350.64	0.39436		1012.57	0.49125
	1360.49	0.3958		1019.96	0.49797
	1370.35	0.39989		1027.36	0.50185
	1380.21	0.40155		1034.75	0.50051
	1390.07	0.40185		1042.14	0.50365
	1399.93	0.40315		1049.53	0.5008
	1409.79	0.40363		1056.92	0.50344
	1419.65	0.40538		1064.31	0.50328
	1429.5	0.40638		1071.7	0.50865
	1439.36	0.41024		1079.09	0.50613
	1449.22	0.41224		1086.48	0.51455
	1459.08	0.40875		1093.88	0.51098
	1468.94	0.41382		1101.27	0.51141
	1478.8	0.41322		1108.66	0.50835
	1488.66	0.41517		1116.05	0.52151
	1498.51	0.41723		1123.44	0.52128
	1508.37	0.4177		1130.83	0.51731
	1518.23	0.42132		1138.22	0.52163
	1528.09	0.42004		1145.61	0.51969
	1537.95	0.42203		1153	0.52229
	1547.81	0.42175		1160.39	0.53194
	1557.67	0.42426		1167.79	0.52993
	1567.53	0.43076		1175.18	0.52219
	1577.38	0.4281		1182.57	0.53102
	1587.24	0.43445		1189.96	0.53099
	1597.1	0.4311		1197.35	0.53346
	1606.96	0.43193		1204.74	0.53528
	1616.82	0.43384		1212.13	0.53988
	1626.68	0.43474		1219.52	0.53231
	1636.54	0.43651		1226.91	0.53801
	1646.39	0.44101		1234.31	0.54259
	1656.25	0.43909		1241.7	0.54248
	1666.11	0.43827		1249.09	0.53737
	1675.97	0.44232		1256.48	0.54415
	1685.83	0.44452		1263.87	0.54647
	1695.69	0.44851		1271.26	0.54756
	1705.55	0.44689		1278.65	0.54919
	1715.41	0.45058		1286.04	0.54847
	1725.26	0.44794		1293.43	0.54852
	1735.12	0.45568		1300.82	0.55153
	1744.98	0.45138		1308.22	0.55134
	1754.84	0.45789		1315.61	0.5601
	1764.7	0.4544		1323	0.55641
	1774.56	0.45799		1330.39	0.56011
	1784.42	0.45812		1337.78	0.55468
	1794.27	0.46333		1345.17	0.56163
	1804.13	0.46241		1352.56	0.55718
	1813.99	0.46606		1359.95	0.56325
	1823.85	0.46717		1367.34	0.56943
	1833.71	0.4649		1374.74	0.56718
	1843.57	0.46132		1382.13	0.56388
	1853.43	0.46653		1389.52	0.57168
	1863.28	0.46946		1396.91	0.57061
	1873.14	0.46907		1404.3	0.56937
	1883	0.47176		1411.69	0.56751
	1892.86	0.47253		1419.08	0.57705
	1902.72	0.47401		1426.47	0.57674
	1912.58	0.47742		1433.86	0.57824
	1922.44	0.47751		1441.25	0.57842
	1932.3	0.48084		1448.65	0.57985
	1942.15	0.4797		1456.04	0.58131
	1952.01	0.48355		1463.43	0.5732
	1961.87	0.47855		1470.82	0.58084
	1971.73	0.48304		1478.21	0.57851
	1981.59	0.48172		1485.6	0.58205
	1991.45	0.48483		1492.99	0.58189
	2001.31	0.48933		1500.38	0.58785
	2011.16	0.48728		1507.77	0.58908
	2021.02	0.48776		1515.17	0.59434
	2030.88	0.49318		1522.56	0.59113
	2040.74	0.49265		1529.95	0.59676
	2050.6	0.49467		1537.34	0.59275
	2060.46	0.48982		1544.73	0.59368
	2070.32	0.49709		1552.12	0.59798
	2080.18	0.49594		1559.51	0.59891
	2090.03	0.49823		1566.9	0.59887
	2099.89	0.50117		1574.29	0.59624
	2109.75	0.5016		1581.68	0.59988
	2119.61	0.50269		1589.08	0.60284
	2129.47	0.50277		1596.47	0.60436
	2139.33	0.50605		1603.86	0.60918
	2149.19	0.50785		1611.25	0.60684
	2159.04	0.51017		1618.64	0.60638
	2168.9	0.50994		1626.03	0.60892
	2178.76	0.51095		1633.42	0.61104
	2188.62	0.51094		1640.81	0.60957
	2198.48	0.51207		1648.2	0.60866
	2208.34	0.51399		1655.6	0.61304
	2218.2	0.51797		1662.99	0.61106
	2228.05	0.52007		1670.38	0.61539
	2237.91	0.51876		1677.77	0.61449
	2247.77	0.52322		1685.16	0.61879
	2257.63	0.52403		1692.55	0.61596
	2267.49	0.52201		1699.94	0.61892
	2277.35	0.52281		1707.33	0.62157
	2287.21	0.52436		1714.72	0.62491
	2297.07	0.52722		1722.11	0.62445
	2306.92	0.52825		1729.51	0.62517
	2316.78	0.52973		1736.9	0.62659
	2326.64	0.52792		1744.29	0.62859
	2336.5	0.53003		1751.68	0.62799
	2346.36	0.53102		1759.07	0.63393
	2356.22	0.53449		1766.46	0.62975
	2366.08	0.53199		1773.85	0.63368
	2375.93	0.53871		1781.24	0.62828
	2385.79	0.5358		1788.63	0.6313
	2395.65	0.53715		1796.03	0.63601
	2405.51	0.53926		1803.42	0.63007
	2415.37	0.54128		1810.81	0.6357
	2425.23	0.54141		1818.2	0.64121
	2435.09	0.54204		1825.59	0.63786
	2444.95	0.54319		1832.98	0.64046
	2454.8	0.54509		1840.37	0.64283
	2464.66	0.54556		1847.76	0.63982
	2474.52	0.55059		1855.15	0.64234
	2484.38	0.54681		1862.54	0.64696
	2494.24	0.54917		1869.94	0.64672
	2504.1	0.54734		1877.33	0.64265
	2513.96	0.55216		1884.72	0.65329
	2523.81	0.5551		1892.11	0.64462
	2533.67	0.55389		1899.5	0.64506
	2543.53	0.55495		1906.89	0.64914
	2553.39	0.55729		1914.28	0.65579
	2563.25	0.55692		1921.67	0.65542
	2573.11	0.55788		1929.06	0.65456
	2582.97	0.56139		1936.45	0.6584
	2592.83	0.55898		1943.85	0.65818
	2602.68	0.56706		1951.24	0.66185
	2612.54	0.56249		1958.63	0.65639
	2622.4	0.56186		1966.02	0.66087
	2632.26	0.56763		1973.41	0.66201
	2642.12	0.57016		1980.8	0.65998
	2651.98	0.56739		1988.19	0.66176
	2661.84	0.56733		1995.58	0.66727
	2671.69	0.57151		2002.97	0.6651
	2681.55	0.57498		2010.37	0.66334
	2691.41	0.57213		2017.76	0.66977
	2701.27	0.57322		2025.15	0.67196
	2711.13	0.57395		2032.54	0.66902
	2720.99	0.57221		2039.93	0.67011
	2730.85	0.57922		2047.32	0.67015
	2740.7	0.57654		2054.71	0.67585
	2750.56	0.5783		2062.1	0.6756
	2760.42	0.57884		2069.49	0.67657
	2770.28	0.5803		2076.88	0.67679
	2780.14	0.58448		2084.28	0.67459
	2790	0.58826		2091.67	0.67832
	2799.86	0.58261		2099.06	0.6798
	2809.72	0.58712		2106.45	0.67926
	2819.57	0.58404		2113.84	0.68007
	2829.43	0.5852		2121.23	0.68503
	2839.29	0.58811		2128.62	0.68586
	2849.15	0.58936		2136.01	0.68713
	2859.01	0.59209		2143.4	0.68482
	2868.87	0.59109		2150.8	0.68739
	2878.73	0.59276		2158.19	0.6868
	2888.58	0.59155		2165.58	0.6866
	2898.44	0.59296		2172.97	0.68923
	2908.3	0.59502		2180.36	0.68732
	2918.16	0.60249		2187.75	0.69095
	2928.02	0.60063		2195.14	0.69222
	2937.88	0.59949		2202.53	0.69404
	2947.74	0.59887		2209.92	0.69501
	2957.6	0.59858		2217.31	0.69488
	2967.45	0.6031		2224.71	0.69891
	2977.31	0.60335		2232.1	0.69832
	2987.17	0.59999		2239.49	0.69841
	2997.03	0.60778		2246.88	0.70343
	3006.89	0.60747		2254.27	0.69648
	3016.75	0.60854		2261.66	0.70294
	3026.61	0.60901		2269.05	0.70336
	3036.46	0.61157		2276.44	0.70063
	3046.32	0.61204		2283.83	0.70227
	3056.18	0.61446		2291.23	0.7018
	3066.04	0.61426		2298.62	0.70739
	3075.9	0.61651		2306.01	0.70798
	3085.76	0.61446		2313.4	0.70821
	3095.62	0.61564		2320.79	0.70949
	3105.47	0.61484		2328.18	0.70806
	3115.33	0.61711		2335.57	0.70765
	3125.19	0.61833		2342.96	0.71097
	3135.05	0.61843		2350.35	0.71182
	3144.91	0.61851		2357.74	0.71184
	3154.77	0.62069		2365.14	0.71374
	3164.63	0.62036		2372.53	0.71292
	3174.49	0.62199		2379.92	0.71317
	3184.34	0.62128		2387.31	0.71932
	3194.2	0.62653		2394.7	0.71718
	3204.06	0.63099		2402.09	0.71637
	3213.92	0.62806		2409.48	0.71954
	3223.78	0.63131		2416.87	0.71951
	3233.64	0.62873		2424.26	0.72044
	3243.5	0.62851		2431.66	0.72518
	3253.35	0.63036		2439.05	0.72136
	3263.21	0.62912		2446.44	0.7247
	3273.07	0.631		2453.83	0.72939
	3282.93	0.63443		2461.22	0.7273
	3292.79	0.63397		2468.61	0.72692
	3302.65	0.63686		2476	0.72599
	3312.51	0.63608		2483.39	0.73079
	3322.37	0.63454		2490.78	0.73092
	3332.22	0.63856		2498.17	0.72839
	3342.08	0.63856		2505.57	0.73133
	3351.94	0.64061		2512.96	0.73196
	3361.8	0.64162		2520.35	0.73531
	3371.66	0.64325		2527.74	0.73086
	3381.52	0.64423		2535.13	0.73513
	3391.38	0.64292		2542.52	0.73559
	3401.23	0.64546		2549.91	0.73348
	3411.09	0.6451		2557.3	0.73576
	3420.95	0.64697		2564.69	0.73629
	3430.81	0.64221		2572.09	0.74056
	3440.67	0.64432		2579.48	0.74268
	3450.53	0.64787		2586.87	0.73448
	3460.39	0.65133		2594.26	0.74247
	3470.24	0.64893		2601.65	0.74217
	3480.1	0.65332		2609.04	0.7389
	3489.96	0.65299		2616.43	0.74107
	3499.82	0.65559		2623.82	0.74631
	3509.68	0.65288		2631.21	0.7441
	3519.54	0.6544		2638.6	0.74617
	3529.4	0.65405		2646	0.74955
	3539.26	0.6559		2653.39	0.74661
	3549.11	0.65772		2660.78	0.75029
	3558.97	0.6572		2668.17	0.74944
	3568.83	0.65956		2675.56	0.75075
	3578.69	0.65495		2682.95	0.74751
	3588.55	0.662		2690.34	0.75504
	3598.41	0.65981		2697.73	0.75224
	3608.27	0.66242		2705.12	0.75307
	3618.12	0.66658		2712.52	0.75227
	3627.98	0.66496		2719.91	0.75636
	3637.84	0.66547		2727.3	0.75925
	3647.7	0.66874		2734.69	0.75518
	3657.56	0.66671		2742.08	0.75888
	3667.42	0.67001		2749.47	0.759
	3677.28	0.66505		2756.86	0.76149
	3687.14	0.67107		2764.25	0.75499
	3696.99	0.67077		2771.64	0.75912
	3706.85	0.66743		2779.03	0.75881
	3716.71	0.67256		2786.43	0.7654
	3726.57	0.67226		2793.82	0.75662
	3736.43	0.67309		2801.21	0.7627
	3746.29	0.67228		2808.6	0.76798
	3756.15	0.67512		2815.99	0.76729
	3766	0.67565		2823.38	0.767
	3775.86	0.67837		2830.77	0.76439
	3785.72	0.67636		2838.16	0.76766
	3795.58	0.67563		2845.55	0.77066
	3805.44	0.68215		2852.95	0.7728
	3815.3	0.68121		2860.34	0.769
	3825.16	0.67684		2867.73	0.77104
	3835.01	0.68667		2875.12	0.77368
	3844.87	0.68347		2882.51	0.77454
	3854.73	0.68467		2889.9	0.77427
	3864.59	0.68571		2897.29	0.77699
	3874.45	0.6841		2904.68	0.76782
	3884.31	0.68278		2912.07	0.7686
	3894.17	0.68636		2919.46	0.77465
	3904.03	0.68452		2926.86	0.77717
	3913.88	0.68733		2934.25	0.77447
	3923.74	0.6887		2941.64	0.77466
	3933.6	0.69163		2949.03	0.77795
	3943.46	0.69115		2956.42	0.77632
	3953.32	0.68819		2963.81	0.77742
	3963.18	0.6929		2971.2	0.77774
	3973.04	0.69316		2978.59	0.78121
	3982.89	0.69322		2985.98	0.78683
	3992.75	0.6962		2993.38	0.78393
	4002.61	0.69333		3000.77	0.78137
	4012.47	0.69885		3008.16	0.7822
	4022.33	0.69482		3015.55	0.78494
	4032.19	0.70081		3022.94	0.78661
	4042.05	0.69705		3030.33	0.78966
	4051.91	0.69816		3037.72	0.78936
	4061.76	0.6954		3045.11	0.78818
	4071.62	0.69702		3052.5	0.79162
	4081.48	0.70382		3059.89	0.78635
	4091.34	0.7028		3067.29	0.7885
	4101.2	0.70073		3074.68	0.78899
	4111.06	0.70152		3082.07	0.792
	4120.92	0.70246		3089.46	0.79176
	4130.77	0.70126		3096.85	0.79033
	4140.63	0.70283		3104.24	0.79351
	4150.49	0.70502		3111.63	0.791
	4160.35	0.70614		3119.02	0.79674
	4170.21	0.70932		3126.41	0.79467
	4180.07	0.70606		3133.8	0.79492
	4189.93	0.70906		3141.2	0.79882
	4199.79	0.70806		3148.59	0.79843
	4209.64	0.71087		3155.98	0.79906
	4219.5	0.71734		3163.37	0.79925
	4229.36	0.7133		3170.76	0.79964
	4239.22	0.71308		3178.15	0.80353
	4249.08	0.71625		3185.54	0.80287
	4258.94	0.71475		3192.93	0.80229
	4268.8	0.72143		3200.32	0.80778
	4278.65	0.71747		3207.72	0.80164
	4288.51	0.71787		3215.11	0.80059
	4298.37	0.71693		3222.5	0.80712
	4308.23	0.72143		3229.89	0.79994
	4318.09	0.72128		3237.28	0.80607
	4327.95	0.71753		3244.67	0.80868
	4337.81	0.72665		3252.06	0.80225
	4347.66	0.71863		3259.45	0.8098
	4357.52	0.71872		3266.84	0.8088
	4367.38	0.72209		3274.23	0.80745
	4377.24	0.72532		3281.63	0.80804
	4387.1	0.73009		3289.02	0.81158
	4396.96	0.72134		3296.41	0.81546
	4406.82	0.72814		3303.8	0.80798
	4416.68	0.73555		3311.19	0.80891
	4426.53	0.72942		3318.58	0.81361
	4436.39	0.72883		3325.97	0.81582
	4446.25	0.73102		3333.36	0.81976
	4456.11	0.7316		3340.75	0.81513
	4465.97	0.72961		3348.15	0.81398
	4475.83	0.73378		3355.54	0.81507
	4485.69	0.72928		3362.93	0.81527
	4495.54	0.72994		3370.32	0.81961
	4505.4	0.73313		3377.71	0.81965
	4515.26	0.73474		3385.1	0.81198
	4525.12	0.73481		3392.49	0.82143
	4534.98	0.73188		3399.88	0.8203
	4544.84	0.73867		3407.27	0.81972
	4554.7	0.7381		3414.66	0.81953
	4564.56	0.73537		3422.06	0.82042
	4574.41	0.73951		3429.45	0.82114
	4584.27	0.73747		3436.84	0.82059
	4594.13	0.74264		3444.23	0.82576
	4603.99	0.74104		3451.62	0.82687
	4613.85	0.74212		3459.01	0.82548
	4623.71	0.73939		3466.4	0.82699
	4633.57	0.74035		3473.79	0.82963
	4643.42	0.74256		3481.18	0.82874
	4653.28	0.74308		3488.58	0.82062
	4663.14	0.74231		3495.97	0.8218
	4673	0.7412		3503.36	0.83072
	4682.86	0.75271		3510.75	0.82819
	4692.72	0.74513		3518.14	0.83119
	4702.58	0.74115		3525.53	0.82955
	4712.43	0.74756		3532.92	0.8307
	4722.29	0.7501		3540.31	0.83524
	4732.15	0.74646		3547.7	0.83537
	4742.01	0.74927		3555.09	0.82294
	4751.87	0.74652		3562.49	0.83013
	4761.73	0.74691		3569.88	0.83169
	4771.59	0.74839		3577.27	0.83308
	4781.45	0.7516		3584.66	0.83326
	4791.3	0.75134		3592.05	0.83046
	4801.16	0.75028		3599.44	0.83469
	4811.02	0.75304		3606.83	0.83461
	4820.88	0.75784		3614.22	0.83529
	4830.74	0.75493		3621.61	0.8368
	4840.6	0.75422		3629.01	0.83837
	4850.46	0.75645		3636.4	0.83637
	4860.31	0.75192		3643.79	0.84035
	4870.17	0.75806		3651.18	0.84497
	4880.03	0.76078		3658.57	0.84214
	4889.89	0.75635		3665.96	0.83965
	4899.75	0.75731		3673.35	0.83718
	4909.61	0.75638		3680.74	0.83967
	4919.47	0.75453		3688.13	0.83968
	4929.33	0.7635		3695.52	0.84361
	4939.18	0.76259		3702.92	0.8437
	4949.04	0.76008		3710.31	0.8491
	4958.9	0.76163		3717.7	0.84638
	4968.76	0.76472		3725.09	0.84168
	4978.62	0.766		3732.48	0.84827
	4988.48	0.76423		3739.87	0.84573
	4998.34	0.76525		3747.26	0.84793
	5008.19	0.76354		3754.65	0.84937
	5018.05	0.76693		3762.04	0.84438
	5027.91	0.76593		3769.44	0.85102
	5037.77	0.7692		3776.83	0.84784
	5047.63	0.76653		3784.22	0.84083
	5057.49	0.767		3791.61	0.8508
	5067.35	0.77067		3799	0.85097
	5077.2	0.77435		3806.39	0.84822
	5087.06	0.76935		3813.78	0.84981
	5096.92	0.77349		3821.17	0.857
	5106.78	0.77287		3828.56	0.85154
	5116.64	0.77364		3835.95	0.85305
	5126.5	0.77182		3843.35	0.85158
	5136.36	0.77957		3850.74	0.85621
	5146.22	0.77178		3858.13	0.84997
	5156.07	0.77566		3865.52	0.85318
	5165.93	0.77474		3872.91	0.84917
	5175.79	0.77666		3880.3	0.8608
	5185.65	0.77626		3887.69	0.8524
	5195.51	0.77438		3895.08	0.8502
	5205.37	0.77936		3902.47	0.85869
	5215.23	0.77401		3909.87	0.85514
	5225.08	0.77813		3917.26	0.8543
	5234.94	0.77467		3924.65	0.85408
	5244.8	0.77864		3932.04	0.85547
	5254.66	0.77669		3939.43	0.86035
	5264.52	0.78557		3946.82	0.85884
	5274.38	0.77986		3954.21	0.85732
	5284.24	0.77592		3961.6	0.86163
	5294.1	0.78187		3968.99	0.85861
	5303.95	0.77945		3976.38	0.86506
	5313.81	0.78578		3983.78	0.8618
	5323.67	0.78523		3991.17	0.85946
	5333.53	0.78349		3998.56	0.86314
	5343.39	0.78197		4005.95	0.86212
	5353.25	0.78548		4013.34	0.8694
	5363.11	0.78863		4020.73	0.86171
	5372.96	0.78737		4028.12	0.86615
	5382.82	0.79036		4035.51	0.86448
	5392.68	0.78911		4042.9	0.86374
	5402.54	0.78848		4050.3	0.87138
	5412.4	0.79195		4057.69	0.8656
	5422.26	0.78796		4065.08	0.86499
	5432.12	0.7898		4072.47	0.86773
	5441.97	0.78877		4079.86	0.86576
	5451.83	0.79053		4087.25	0.87267
	5461.69	0.79227		4094.64	0.86436
	5471.55	0.79291		4102.03	0.869
	5481.41	0.79483		4109.42	0.86628
	5491.27	0.79504		4116.81	0.86847
	5501.13	0.79484		4124.21	0.87082
	5510.99	0.79546		4131.6	0.86873
	5520.84	0.79245		4138.99	0.86845
	5530.7	0.79466		4146.38	0.8707
	5540.56	0.80133		4153.77	0.86946
	5550.42	0.8014		4161.16	0.86796
	5560.28	0.79818		4168.55	0.87289
	5570.14	0.79427		4175.94	0.87034
	5580	0.79794		4183.33	0.87335
	5589.85	0.80218		4190.73	0.87215
	5599.71	0.79941		4198.12	0.87418
	5609.57	0.80472		4205.51	0.87437
	5619.43	0.80516		4212.9	0.87092
	5629.29	0.80555		4220.29	0.87224
	5639.15	0.8063		4227.68	0.87185
	5649.01	0.81064		4235.07	0.87787
	5658.87	0.81269		4242.46	0.87533
	5668.72	0.81279		4249.85	0.87447
	5678.58	0.81184		4257.24	0.88023
	5688.44	0.81575		4264.64	0.87525
	5698.3	0.81352		4272.03	0.87537
	5708.16	0.81819		4279.42	0.8733
	5718.02	0.8155		4286.81	0.8804
	5727.88	0.81822		4294.2	0.87854
	5737.73	0.81534		4301.59	0.88258
	5747.59	0.81582		4308.98	0.87983
	5757.45	0.81691		4316.37	0.87745
	5767.31	0.81626		4323.76	0.88105
	5777.17	0.81533		4331.16	0.87733
	5787.03	0.82004		4338.55	0.88107
	5796.89	0.82435		4345.94	0.87896
	5806.75	0.82037		4353.33	0.87983
	5816.6	0.82308		4360.72	0.87985
	5826.46	0.82359		4368.11	0.87942
	5836.32	0.82264		4375.5	0.88037
	5846.18	0.82262		4382.89	0.88753
	5856.04	0.82081		4390.28	0.88425
	5865.9	0.82646		4397.67	0.88508
	5875.76	0.82509		4405.07	0.88705
	5885.61	0.8266		4412.46	0.88654
	5895.47	0.82715		4419.85	0.88537
	5905.33	0.8272		4427.24	0.882
	5915.19	0.82298		4434.63	0.88227
	5925.05	0.82453		4442.02	0.88417
	5934.91	0.82737		4449.41	0.8855
	5944.77	0.82734		4456.8	0.8848
	5954.62	0.82832		4464.19	0.88912
	5964.48	0.83284		4471.58	0.88913
	5974.34	0.83193		4478.98	0.88753
	5984.2	0.83022		4486.37	0.88625
	5994.06	0.82918		4493.76	0.8883
	6003.92	0.83332		4501.15	0.8875
	6013.78	0.83145		4508.54	0.88957
	6023.64	0.82852		4515.93	0.89071
	6033.49	0.83193		4523.32	0.88655
	6043.35	0.83531		4530.71	0.89004
	6053.21	0.83675		4538.1	0.89256
	6063.07	0.83184		4545.5	0.88981
	6072.93	0.83009		4552.89	0.88901
	6082.79	0.83743		4560.28	0.88969
	6092.65	0.83646		4567.67	0.89313
	6102.5	0.83627		4575.06	0.89052
	6112.36	0.83985		4582.45	0.89454
	6122.22	0.83783		4589.84	0.8908
	6132.08	0.83832		4597.23	0.89185
	6141.94	0.83539		4604.62	0.89366
	6151.8	0.83767		4612.01	0.8918
	6161.66	0.83956		4619.41	0.89317
	6171.52	0.83987		4626.8	0.89032
	6181.37	0.84309		4634.19	0.89473
	6191.23	0.83844		4641.58	0.8921
	6201.09	0.83992		4648.97	0.89094
	6210.95	0.83915		4656.36	0.8913
	6220.81	0.8406		4663.75	0.89609
	6230.67	0.84666		4671.14	0.89529
	6240.53	0.8441		4678.53	0.89263
	6250.38	0.84556		4685.93	0.89762
	6260.24	0.83894		4693.32	0.89763
	6270.1	0.84293		4700.71	0.90228
	6279.96	0.84833		4708.1	0.89542
	6289.82	0.84483		4715.49	0.90132
	6299.68	0.84514		4722.88	0.8975
	6309.54	0.84451		4730.27	0.89461
	6319.39	0.84334		4737.66	0.89535
	6329.25	0.84984		4745.05	0.8995
	6339.11	0.84336		4752.44	0.90129
	6348.97	0.8469		4759.84	0.90151
	6358.83	0.84927		4767.23	0.89955
	6368.69	0.84771		4774.62	0.90253
	6378.55	0.84656		4782.01	0.90306
	6388.41	0.84464		4789.4	0.90044
	6398.26	0.85097		4796.79	0.9015
	6408.12	0.85428		4804.18	0.8991
	6417.98	0.85265		4811.57	0.9043
	6427.84	0.85395		4818.96	0.90444
	6437.7	0.85041		4826.36	0.90387
	6447.56	0.85184		4833.75	0.90634
	6457.42	0.85108		4841.14	0.89914
	6467.27	0.85409		4848.53	0.90095
	6477.13	0.85306		4855.92	0.90807
	6486.99	0.85578		4863.31	0.90584
	6496.85	0.8549		4870.7	0.90708
	6506.71	0.85773		4878.09	0.9089
	6516.57	0.85403		4885.48	0.90698
	6526.43	0.85316		4892.87	0.90755
	6536.29	0.85744		4900.27	0.90706
	6546.14	0.85706		4907.66	0.90763
	6556	0.85584		4915.05	0.90561
	6565.86	0.85859		4922.44	0.90535
	6575.72	0.85519		4929.83	0.90844
	6585.58	0.85631		4937.22	0.90844
	6595.44	0.85721		4944.61	0.90887
	6605.3	0.86024		4952	0.9058
	6615.15	0.85828		4959.39	0.90601
	6625.01	0.85406		4966.79	0.91038
	6634.87	0.85915		4974.18	0.91348
	6644.73	0.86271		4981.57	0.90844
	6654.59	0.86166		4988.96	0.91254
	6664.45	0.854		4996.35	0.90932
	6674.31	0.86246		5003.74	0.91075
	6684.16	0.86178		5011.13	0.90822
	6694.02	0.86415		5018.52	0.91049
	6703.88	0.8614		5025.91	0.90975
	6713.74	0.86206		5033.3	0.91752
	6723.6	0.86705		5040.7	0.91081
	6733.46	0.8642		5048.09	0.91502
	6743.32	0.86168		5055.48	0.91366
	6753.18	0.86154		5062.87	0.91125
	6763.03	0.86511		5070.26	0.90815
	6772.89	0.86164		5077.65	0.91759
	6782.75	0.8641		5085.04	0.91513
	6792.61	0.86803		5092.43	0.91784
	6802.47	0.86837		5099.82	0.91317
	6812.33	0.86686		5107.22	0.91775
	6822.19	0.86432		5114.61	0.91715
	6832.04	0.86701		5122	0.91697
	6841.9	0.86691		5129.39	0.9138
	6851.76	0.86956		5136.78	0.91252
	6861.62	0.86348		5144.17	0.91792
	6871.48	0.87084		5151.56	0.91378
	6881.34	0.86929		5158.95	0.91654
	6891.2	0.87184		5166.34	0.91708
	6901.06	0.86948		5173.73	0.92098
	6910.91	0.86767		5181.13	0.91705
	6920.77	0.86493		5188.52	0.91883
	6930.63	0.86996		5195.91	0.92236
	6940.49	0.87085		5203.3	0.91973
	6950.35	0.8697		5210.69	0.92096
	6960.21	0.8676		5218.08	0.92063
	6970.07	0.87238		5225.47	0.92253
	6979.92	0.87562		5232.86	0.92256
	6989.78	0.86677		5240.25	0.92093
	6999.64	0.87524		5247.65	0.92387
	7009.5	0.8695		5255.04	0.91968
	7019.36	0.87225		5262.43	0.91708
	7029.22	0.87461		5269.82	0.92131
	7039.08	0.87052		5277.21	0.92226
	7048.93	0.87034		5284.6	0.91708
	7058.79	0.87589		5291.99	0.92149
	7068.65	0.87626		5299.38	0.92159
	7078.51	0.87656		5306.77	0.92741
	7088.37	0.8739		5314.16	0.91738
	7098.23	0.87383		5321.56	0.92438
	7108.09	0.87669		5328.95	0.91882
	7117.95	0.87405		5336.34	0.91955
	7127.8	0.87955		5343.73	0.92042
	7137.66	0.87163		5351.12	0.92544
	7147.52	0.88232		5358.51	0.92405
	7157.38	0.87437		5365.9	0.92323
	7167.24	0.87837		5373.29	0.92563
	7177.1	0.87753		5380.68	0.92048
	7186.96	0.87798		5388.08	0.92508
	7196.81	0.87397		5395.47	0.92078
	7206.67	0.87574		5402.86	0.92136
	7216.53	0.88038		5410.25	0.92747
	7226.39	0.88076		5417.64	0.92709
	7236.25	0.88377		5425.03	0.92803
	7246.11	0.87889		5432.42	0.92583
	7255.97	0.87943		5439.81	0.92846
	7265.83	0.8808		5447.2	0.92701
	7275.68	0.88064		5454.59	0.92807
	7285.54	0.87871		5461.99	0.92247
	7295.4	0.88028		5469.38	0.93087
	7305.26	0.88421		5476.77	0.92686
	7315.12	0.8844		5484.16	0.93168
	7324.98	0.88365		5491.55	0.92963
	7334.84	0.88305		5498.94	0.92722
	7344.69	0.88295		5506.33	0.92798
	7354.55	0.88318		5513.72	0.93083
	7364.41	0.88596		5521.11	0.93146
	7374.27	0.88797		5528.51	0.93099
	7384.13	0.88886		5535.9	0.92938
	7393.99	0.88322		5543.29	0.92783
	7403.85	0.88947		5550.68	0.92971
	7413.71	0.88602		5558.07	0.93081
	7423.56	0.88896		5565.46	0.92756
	7433.42	0.88516		5572.85	0.9289
	7443.28	0.88867		5580.24	0.93339
	7453.14	0.88818		5587.63	0.93235
	7463	0.8874		5595.02	0.93123
	7472.86	0.88725		5602.42	0.93244
	7482.72	0.8861		5609.81	0.93151
	7492.57	0.88913		5617.2	0.9351
	7502.43	0.88933		5624.59	0.93158
	7512.29	0.89039		5631.98	0.93168
	7522.15	0.88984		5639.37	0.93609
	7532.01	0.89203		5646.76	0.93335
	7541.87	0.89346		5654.15	0.93273
	7551.73	0.89351		5661.54	0.9346
	7561.58	0.89238		5668.93	0.93446
	7571.44	0.89221		5676.33	0.92857
	7581.3	0.89439		5683.72	0.93119
	7591.16	0.88822		5691.11	0.93176
	7601.02	0.89031		5698.5	0.93466
	7610.88	0.89222		5705.89	0.93004
	7620.74	0.89528		5713.28	0.93715
	7630.6	0.89104		5720.67	0.9404
	7640.45	0.88825		5728.06	0.93124
	7650.31	0.8911		5735.45	0.93435
	7660.17	0.88616		5742.85	0.93865
	7670.03	0.89029		5750.24	0.93547
	7679.89	0.89137		5757.63	0.9381
	7689.75	0.89498		5765.02	0.94163
	7699.61	0.89762		5772.41	0.93632
	7709.46	0.89104		5779.8	0.94106
	7719.32	0.89426		5787.19	0.93907
	7729.18	0.89531		5794.58	0.9348
	7739.04	0.89223		5801.97	0.93498
	7748.9	0.89549		5809.36	0.93555
	7758.76	0.89626		5816.76	0.93767
	7768.62	0.89168		5824.15	0.94267
	7778.48	0.89515		5831.54	0.94069
	7788.33	0.89762		5838.93	0.93943
	7798.19	0.89439		5846.32	0.93549
	7808.05	0.89966		5853.71	0.93984
	7817.91	0.89354		5861.1	0.93889
	7827.77	0.89526		5868.49	0.94493
	7837.63	0.89481		5875.88	0.93837
	7847.49	0.89992		5883.28	0.94126
	7857.34	0.89704		5890.67	0.93764
	7867.2	0.89772		5898.06	0.94106
	7877.06	0.896		5905.45	0.9429
	7886.92	0.89673		5912.84	0.93985
	7896.78	0.89602		5920.23	0.93725
	7906.64	0.89868		5927.62	0.9434
	7916.5	0.89794		5935.01	0.94641
	7926.35	0.8989		5942.4	0.94165
	7936.21	0.90509		5949.79	0.94505
	7946.07	0.9011		5957.19	0.94421
	7955.93	0.90105		5964.58	0.93867
	7965.79	0.90091		5971.97	0.942
	7975.65	0.90333		5979.36	0.94254
	7985.51	0.90235		5986.75	0.93863
	7995.37	0.90348		5994.14	0.93939
	8005.22	0.90467		6001.53	0.9476
	8015.08	0.90007		6008.92	0.94696
	8024.94	0.90501		6016.31	0.94185
	8034.8	0.89928		6023.71	0.94724
	8044.66	0.90304		6031.1	0.94153
	8054.52	0.90195		6038.49	0.94473
	8064.38	0.90678		6045.88	0.94697
	8074.23	0.907		6053.27	0.94892
	8084.09	0.90206		6060.66	0.94494
	8093.95	0.90292		6068.05	0.94567
	8103.81	0.90402		6075.44	0.94536
	8113.67	0.90752		6082.83	0.94583
	8123.53	0.89986		6090.22	0.95078
	8133.39	0.90453		6097.62	0.94206
	8143.25	0.90386		6105.01	0.94954
	8153.1	0.9027		6112.4	0.9477
	8162.96	0.90612		6119.79	0.94651
	8172.82	0.90582		6127.18	0.94587
	8182.68	0.90473		6134.57	0.94699
	8192.54	0.91154		6141.96	0.94938
	8202.4	0.90775		6149.35	0.94879
	8212.26	0.90443		6156.74	0.94709
	8222.11	0.90848		6164.14	0.94758
	8231.97	0.91132		6171.53	0.94745
	8241.83	0.90752		6178.92	0.9471
	8251.69	0.91158		6186.31	0.94501
	8261.55	0.9081		6193.7	0.95012
	8271.41	0.90907		6201.09	0.94868
	8281.27	0.90711		6208.48	0.9514
	8291.12	0.91151		6215.87	0.9496
	8300.98	0.89987		6223.26	0.95271
	8310.84	0.90945		6230.65	0.94951
	8320.7	0.90862		6238.05	0.95273
	8330.56	0.91106		6245.44	0.95166
	8340.42	0.91129		6252.83	0.95164
	8350.28	0.90556		6260.22	0.95011
	8360.14	0.90865		6267.61	0.95118
	8369.99	0.90916		6275	0.95183
	8379.85	0.91064		6282.39	0.95524
	8389.71	0.90689		6289.78	0.95152
	8399.57	0.9073		6297.17	0.9465
	8409.43	0.91191		6304.57	0.95424
	8419.29	0.91039		6311.96	0.95253
	8429.15	0.9132		6319.35	0.95382
	8439	0.91373		6326.74	0.95594
	8448.86	0.91258		6334.13	0.95333
	8458.72	0.9116		6341.52	0.95349
	8468.58	0.91549		6348.91	0.95519
	8478.44	0.91255		6356.3	0.95558
	8488.3	0.91358		6363.69	0.95041
	8498.16	0.90795		6371.08	0.95298
	8508.02	0.91592		6378.48	0.95874
	8517.87	0.9151		6385.87	0.9592
	8527.73	0.91468		6393.26	0.95571
	8537.59	0.91184		6400.65	0.95758
	8547.45	0.91244		6408.04	0.95187
	8557.31	0.91766		6415.43	0.95345
	8567.17	0.91582		6422.82	0.95466
	8577.03	0.91475		6430.21	0.95075
	8586.88	0.91457		6437.6	0.95343
	8596.74	0.91667		6445	0.94987
	8606.6	0.91938		6452.39	0.95994
	8616.46	0.915		6459.78	0.95754
	8626.32	0.9185		6467.17	0.95708
	8636.18	0.91995		6474.56	0.95855
	8646.04	0.91282		6481.95	0.95473
	8655.89	0.91635		6489.34	0.95985
	8665.75	0.91709		6496.73	0.95709
	8675.61	0.9149		6504.12	0.95905
	8685.47	0.92112		6511.51	0.9557
	8695.33	0.91781		6518.91	0.95722
	8705.19	0.91583		6526.3	0.95805
	8715.05	0.91703		6533.69	0.95835
	8724.91	0.92138		6541.08	0.95769
	8734.76	0.91946		6548.47	0.95883
	8744.62	0.92043		6555.86	0.96073
	8754.48	0.91651		6563.25	0.95954
	8764.34	0.92234		6570.64	0.95841
	8774.2	0.92127		6578.03	0.95698
	8784.06	0.92119		6585.43	0.96288
	8793.92	0.92218		6592.82	0.95972
	8803.77	0.92214		6600.21	0.95516
	8813.63	0.92352		6607.6	0.95655
	8823.49	0.92085		6614.99	0.96111
	8833.35	0.92432		6622.38	0.95356
	8843.21	0.92014		6629.77	0.96116
	8853.07	0.92477		6637.16	0.95445
	8862.93	0.92462		6644.55	0.96322
	8872.79	0.92225		6651.94	0.95866
	8882.64	0.91937		6659.34	0.96116
	8892.5	0.9265		6666.73	0.96007
	8902.36	0.92361		6674.12	0.95861
	8912.22	0.92418		6681.51	0.95555
	8922.08	0.92128		6688.9	0.96406
	8931.94	0.92695		6696.29	0.96078
	8941.8	0.92572		6703.68	0.96169
	8951.65	0.92491		6711.07	0.96232
	8961.51	0.92569		6718.46	0.96021
	8971.37	0.92745		6725.86	0.9618
	8981.23	0.92636		6733.25	0.96394
	8991.09	0.9217		6740.64	0.96391
	9000.95	0.93086		6748.03	0.96004
	9010.81	0.92201		6755.42	0.96071
	9020.67	0.92946		6762.81	0.96446
	9030.52	0.92737		6770.2	0.96407
	9040.38	0.92589		6777.59	0.96223
	9050.24	0.93104		6784.98	0.96185
	9060.1	0.92367		6792.37	0.96176
	9069.96	0.92832		6799.77	0.96527
	9079.82	0.93208		6807.16	0.96287
	9089.68	0.92612		6814.55	0.95989
	9099.53	0.92901		6821.94	0.96309
	9109.39	0.92918		6829.33	0.96103
	9119.25	0.92893		6836.72	0.96568
	9129.11	0.92987		6844.11	0.96433
	9138.97	0.92601		6851.5	0.95842
	9148.83	0.9266		6858.89	0.96618
	9158.69	0.93022		6866.28	0.96395
	9168.54	0.92913		6873.68	0.96414
	9178.4	0.93402		6881.07	0.96615
	9188.26	0.93004		6888.46	0.96501
	9198.12	0.93111		6895.85	0.96318
	9207.98	0.9275		6903.24	0.9667
	9217.84	0.93225		6910.63	0.96513
	9227.7	0.93103		6918.02	0.96356
	9237.56	0.93401		6925.41	0.96121
	9247.41	0.93153		6932.8	0.96925
	9257.27	0.93087		6940.2	0.95798
	9267.13	0.93699		6947.59	0.96738
	9276.99	0.93172		6954.98	0.96768
	9286.85	0.93003		6962.37	0.96365
	9296.71	0.93453		6969.76	0.96195
	9306.57	0.93508		6977.15	0.9659
	9316.42	0.93694		6984.54	0.96881
	9326.28	0.93151		6991.93	0.96473
	9336.14	0.93483		6999.32	0.96757
	9346	0.93378		7006.71	0.96995
	9355.86	0.93498		7014.11	0.97056
	9365.72	0.93288		7021.5	0.96502
	9375.58	0.9322		7028.89	0.9677
	9385.44	0.935		7036.28	0.96885
	9395.29	0.93373		7043.67	0.96547
	9405.15	0.93742		7051.06	0.9705
	9415.01	0.93546		7058.45	0.96434
	9424.87	0.93743		7065.84	0.96775
	9434.73	0.93468		7073.23	0.96901
	9444.59	0.93636		7080.63	0.96929
	9454.45	0.94116		7088.02	0.96802
	9464.3	0.93757		7095.41	0.96736
	9474.16	0.93901		7102.8	0.96706
	9484.02	0.94125		7110.19	0.97073
	9493.88	0.93794		7117.58	0.96235
	9503.74	0.93769		7124.97	0.96734
	9513.6	0.93599		7132.36	0.96772
	9523.46	0.94094		7139.75	0.97526
	9533.31	0.93789		7147.14	0.96397
	9543.17	0.93929		7154.54	0.9666
	9553.03	0.93691		7161.93	0.96786
	9562.89	0.9407		7169.32	0.96733
	9572.75	0.93989		7176.71	0.97135
	9582.61	0.94482		7184.1	0.96907
	9592.47	0.94022		7191.49	0.96649
	9602.33	0.93773		7198.88	0.97156
	9612.18	0.94343		7206.27	0.97317
	9622.04	0.9449		7213.66	0.97099
	9631.9	0.9427		7221.06	0.97037
	9641.76	0.94229		7228.45	0.97454
	9651.62	0.9405		7235.84	0.9714
	9661.48	0.94106		7243.23	0.96537
	9671.34	0.94378		7250.62	0.96769
	9681.19	0.94252		7258.01	0.969
	9691.05	0.94633		7265.4	0.96806
	9700.91	0.94015		7272.79	0.97149
	9710.77	0.94207		7280.18	0.97411
	9720.63	0.94368		7287.57	0.97264
	9730.49	0.94326		7294.97	0.97171
	9740.35	0.941		7302.36	0.9704
	9750.21	0.94656		7309.75	0.97233
	9760.06	0.94371		7317.14	0.9687
	9769.92	0.94679		7324.53	0.96833
	9779.78	0.94701		7331.92	0.97353
	9789.64	0.94649		7339.31	0.97418
	9799.5	0.9446		7346.7	0.97202
	9809.36	0.9452		7354.09	0.96932
	9819.22	0.94966		7361.49	0.9679
	9829.07	0.94419		7368.88	0.97093
	9838.93	0.94402		7376.27	0.96828
	9848.79	0.94733		7383.66	0.96956
	9858.65	0.94623		7391.05	0.97151
	9868.51	0.94519		7398.44	0.97035
	9878.37	0.94687		7405.83	0.97051
	9888.23	0.9468		7413.22	0.96702
	9898.08	0.94213		7420.61	0.96824
	9907.94	0.94833		7428	0.97399
	9917.8	0.94649		7435.4	0.96923
	9927.66	0.94687		7442.79	0.97242
	9937.52	0.94435		7450.18	0.97453
	9947.38	0.94789		7457.57	0.97088
	9957.24	0.94929		7464.96	0.96882
	9967.1	0.94659		7472.35	0.97232
	9976.95	0.94611		7479.74	0.97071
	9986.81	0.94333		7487.13	0.96787
	9996.67	0.94679		7494.52	0.97152
	10006.5	0.95006		7501.92	0.97289
	10016.4	0.94698		7509.31	0.96829
	10026.2	0.9511		7516.7	0.97514
	10036.1	0.94965		7524.09	0.97727
	10046	0.94542		7531.48	0.9743
	10055.8	0.94959		7538.87	0.97395
	10065.7	0.94944		7546.26	0.97595
	10075.5	0.94829		7553.65	0.97357
	10085.4	0.95101		7561.04	0.96745
	10095.3	0.95083		7568.43	0.96882
	10105.1	0.95276		7575.83	0.9712
	10115	0.94616		7583.22	0.97401
	10124.8	0.95184		7590.61	0.97645
	10134.7	0.94707		7598	0.97498
	10144.6	0.94955		7605.39	0.96993
	10154.4	0.95003		7612.78	0.97373
	10164.3	0.95373		7620.17	0.97174
	10174.1	0.94766		7627.56	0.976
	10184	0.95278		7634.95	0.96993
	10193.8	0.9494		7642.35	0.9733
	10203.7	0.95084		7649.74	0.97517
	10213.6	0.9505		7657.13	0.97365
	10223.4	0.9497		7664.52	0.97403
	10233.3	0.94992		7671.91	0.97526
	10243.1	0.95344		7679.3	0.97121
	10253	0.94856		7686.69	0.97384
	10262.9	0.94865		7694.08	0.97456
	10272.7	0.95286		7701.47	0.97485
	10282.6	0.9551		7708.86	0.97118
	10292.4	0.95579		7716.26	0.97349
	10302.3	0.956		7723.65	0.97376
	10312.1	0.95615		7731.04	0.97606
	10322	0.95297		7738.43	0.97034
	10331.9	0.94912		7745.82	0.97192
	10341.7	0.95717		7753.21	0.97606
	10351.6	0.94945		7760.6	0.9738
	10361.4	0.9531		7767.99	0.97884
	10371.3	0.95079		7775.38	0.97428
	10381.2	0.9553		7782.78	0.97177
	10391	0.95611		7790.17	0.97556
	10400.9	0.95733		7797.56	0.9756
	10410.7	0.95388		7804.95	0.97212
	10420.6	0.95525		7812.34	0.98071
	10430.5	0.95481		7819.73	0.97546
	10440.3	0.95409		7827.12	0.97848
	10450.2	0.95607		7834.51	0.98033
	10460	0.95273		7841.9	0.97662
	10469.9	0.95538		7849.29	0.97161
	10479.7	0.95742		7856.69	0.9776
	10489.6	0.95327		7864.08	0.97725
	10499.5	0.95677		7871.47	0.97916
	10509.3	0.95107		7878.86	0.97753
	10519.2	0.96158		7886.25	0.97707
	10529	0.95717		7893.64	0.97357
	10538.9	0.95219		7901.03	0.97518
	10548.8	0.96117		7908.42	0.97475
	10558.6	0.95734		7915.81	0.97671
	10568.5	0.95816		7923.21	0.97764
	10578.3	0.95687		7930.6	0.97299
	10588.2	0.95557		7937.99	0.97646
	10598	0.96013		7945.38	0.98039
	10607.9	0.95809		7952.77	0.97958
	10617.8	0.95478		7960.16	0.98648
	10627.6	0.96226		7967.55	0.97619
	10637.5	0.95813		7974.94	0.98141
	10647.3	0.95618		7982.33	0.97957
	10657.2	0.95888		7989.72	0.9793
	10667.1	0.96066		7997.12	0.97508
	10676.9	0.95846		8004.51	0.97635
	10686.8	0.95817		8011.9	0.97567
	10696.6	0.96216		8019.29	0.97725
	10706.5	0.95875		8026.68	0.97766
	10716.4	0.95986		8034.07	0.98035
	10726.2	0.95906		8041.46	0.97663
	10736.1	0.96152		8048.85	0.97865
	10745.9	0.96078		8056.24	0.9789
	10755.8	0.95928		8063.64	0.98064
	10765.6	0.95867		8071.03	0.97692
	10775.5	0.96056		8078.42	0.97964
	10785.4	0.95835		8085.81	0.97499
	10795.2	0.95782		8093.2	0.97748
	10805.1	0.96167		8100.59	0.97666
	10814.9	0.96042		8107.98	0.97936
	10824.8	0.95834		8115.37	0.9804
	10834.7	0.95855		8122.76	0.9818
	10844.5	0.96278		8130.15	0.98495
	10854.4	0.96251		8137.55	0.9733
	10864.2	0.96162		8144.94	0.97588
	10874.1	0.96222		8152.33	0.9798
	10883.9	0.95948		8159.72	0.982
	10893.8	0.96139		8167.11	0.97563
	10903.7	0.96109		8174.5	0.97964
	10913.5	0.95786		8181.89	0.97808
	10923.4	0.95811		8189.28	0.97594
	10933.2	0.95742		8196.67	0.97676
	10943.1	0.96482		8204.06	0.98198
	10953	0.96272		8211.46	0.9772
	10962.8	0.96262		8218.85	0.98191
	10972.7	0.95974		8226.24	0.97781
	10982.5	0.96602		8233.63	0.97768
	10992.4	0.96306		8241.02	0.98247
	11002.3	0.96232		8248.41	0.97931
	11012.1	0.96469		8255.8	0.98066
	11022	0.96287		8263.19	0.97906
	11031.8	0.96266		8270.58	0.97913
	11041.7	0.96432		8277.98	0.97812
	11051.5	0.96628		8285.37	0.98247
	11061.4	0.96191		8292.76	0.97889
	11071.3	0.96375		8300.15	0.98402
	11081.1	0.96272		8307.54	0.97877
	11091	0.96358		8314.93	0.98361
	11100.8	0.96628		8322.32	0.97839
	11110.7	0.95807		8329.71	0.98328
	11120.6	0.96451		8337.1	0.97978
	11130.4	0.96666		8344.49	0.98179
	11140.3	0.96532		8351.89	0.9771
	11150.1	0.96605		8359.28	0.97685
	11160	0.96419		8366.67	0.97579
	11169.9	0.96369		8374.06	0.97671
	11179.7	0.96608		8381.45	0.97579
	11189.6	0.96485		8388.84	0.98904
	11199.4	0.96356		8396.23	0.98106
	11209.3	0.96283		8403.62	0.9797
	11219.1	0.96953		8411.01	0.98347
	11229	0.96738		8418.41	0.98345
	11238.9	0.96788		8425.8	0.98072
	11248.7	0.9663		8433.19	0.98039
	11258.6	0.97068		8440.58	0.98346
	11268.4	0.96705		8447.97	0.98249
	11278.3	0.96588		8455.36	0.97974
	11288.2	0.96256		8462.75	0.98158
	11298	0.96831		8470.14	0.9812
	11307.9	0.96777		8477.53	0.98078
	11317.7	0.9662		8484.92	0.98273
	11327.6	0.96639		8492.32	0.9798
	11337.4	0.96938		8499.71	0.98157
	11347.3	0.96837		8507.1	0.9789
	11357.2	0.96563		8514.49	0.9858
	11367	0.96626		8521.88	0.98334
	11376.9	0.96476		8529.27	0.97722
	11386.7	0.9664		8536.66	0.98501
	11396.6	0.96598		8544.05	0.98124
	11406.5	0.97121		8551.44	0.97843
	11416.3	0.96566		8558.84	0.97978
	11426.2	0.9621		8566.23	0.9843
	11436	0.96969		8573.62	0.97735
	11445.9	0.96828		8581.01	0.98325
	11455.8	0.97027		8588.4	0.98237
	11465.6	0.97398		8595.79	0.98138
	11475.5	0.96655		8603.18	0.98246
	11485.3	0.96925		8610.57	0.98661
	11495.2	0.97172		8617.96	0.9833
	11505	0.97174		8625.35	0.98656
	11514.9	0.97019		8632.75	0.98487
	11524.8	0.96987		8640.14	0.9839
	11534.6	0.96763		8647.53	0.98338
	11544.5	0.97014		8654.92	0.98216
	11554.3	0.96389		8662.31	0.98211
	11564.2	0.96507		8669.7	0.97914
	11574.1	0.9692		8677.09	0.98276
	11583.9	0.97019		8684.48	0.9831
	11593.8	0.96777		8691.87	0.98268
	11603.6	0.97489		8699.27	0.98863
	11613.5	0.96962		8706.66	0.98706
	11623.3	0.97609		8714.05	0.98371
	11633.2	0.96959		8721.44	0.98214
	11643.1	0.97142		8728.83	0.9832
	11652.9	0.97193		8736.22	0.98405
	11662.8	0.9737		8743.61	0.98908
	11672.6	0.97169		8751	0.98491
	11682.5	0.97066		8758.39	0.98582
	11692.4	0.97188		8765.78	0.98308
	11702.2	0.97593		8773.18	0.98281
	11712.1	0.96905		8780.57	0.98005
	11721.9	0.97039		8787.96	0.98621
	11731.8	0.97002		8795.35	0.98445
	11741.7	0.96962		8802.74	0.97933
	11751.5	0.97405		8810.13	0.9814
	11761.4	0.97562		8817.52	0.98738
	11771.2	0.97355		8824.91	0.98716
	11781.1	0.97022		8832.3	0.98861
	11790.9	0.97132		8839.7	0.9915
	11800.8	0.97305		8847.09	0.9872
	11810.7	0.97043		8854.48	0.98343
	11820.5	0.97756		8861.87	0.98421
	11830.4	0.96956		8869.26	0.98589
	11840.2	0.97724		8876.65	0.98534
	11850.1	0.96981		8884.04	0.98568
	11860	0.97543		8891.43	0.9831
	11869.8	0.97574		8898.82	0.98366
	11879.7	0.9758		8906.21	0.99097
	11889.5	0.97447		8913.61	0.9841
	11899.4	0.97355		8921	0.98119
	11909.2	0.97408		8928.39	0.98175
	11919.1	0.97596		8935.78	0.98198
	11929	0.97519		8943.17	0.98279
	11938.8	0.97376		8950.56	0.98404
	11948.7	0.97281		8957.95	0.98336
	11958.5	0.97768		8965.34	0.98355
	11968.4	0.97301		8972.73	0.98642
	11978.3	0.97341		8980.13	0.98543
	11988.1	0.97934		8987.52	0.98439
	11998	0.97393		8994.91	0.98831
	12007.8	0.97607		9002.3	0.98563
	12017.7	0.97405		9009.69	0.9842
	12027.6	0.97425		9017.08	0.98246
	12037.4	0.97754		9024.47	0.98347
	12047.3	0.97975		9031.86	0.98663
	12057.1	0.97563		9039.25	0.98117
	12067	0.9756		9046.64	0.98644
	12076.8	0.97905		9054.04	0.98279
	12086.7	0.97463		9061.43	0.98169
	12096.6	0.9721		9068.82	0.98542
	12106.4	0.98052		9076.21	0.98797
	12116.3	0.98299		9083.6	0.9853
	12126.1	0.9831		9090.99	0.99032
	12136	0.97479		9098.38	0.98446
	12145.9	0.98151		9105.77	0.98369
	12155.7	0.98267		9113.16	0.98434
	12165.6	0.97897		9120.56	0.98491
	12175.4	0.97469		9127.95	0.98025
	12185.3	0.98133		9135.34	0.98618
	12195.2	0.97967		9142.73	0.98878
	12205	0.97966		9150.12	0.9883
	12214.9	0.98099		9157.51	0.98973
	12224.7	0.97994		9164.9	0.98729
	12234.6	0.97814		9172.29	0.98726
	12244.4	0.97294		9179.68	0.98715
	12254.3	0.97965		9187.07	0.99066
	12264.2	0.9792		9194.47	0.99088
	12274	0.97864		9201.86	0.98392
	12283.9	0.98042		9209.25	0.99175
	12293.7	0.98414		9216.64	0.98465
	12303.6	0.9824		9224.03	0.99063
	12313.5	0.97693		9231.42	0.98512
	12323.3	0.98106		9238.81	0.98574
	12333.2	0.97932		9246.2	0.98647
	12343	0.97787		9253.59	0.98647
	12352.9	0.9781		9260.99	0.98653
	12362.7	0.981		9268.38	0.99049
	12372.6	0.9794		9275.77	0.98963
	12382.5	0.9865		9283.16	0.99047
	12392.3	0.98254		9290.55	0.98431
	12402.2	0.98313		9297.94	0.98479
	12412	0.98281		9305.33	0.98559
	12421.9	0.97767		9312.72	0.9853
	12431.8	0.9766		9320.11	0.98983
	12441.6	0.98431		9327.5	0.9857
	12451.5	0.98014		9334.9	0.98854
	12461.3	0.98206		9342.29	0.98591
	12471.2	0.98032		9349.68	0.98558
	12481.1	0.97757		9357.07	0.98457
	12490.9	0.9803		9364.46	0.98797
	12500.8	0.98138		9371.85	0.98578
	12510.6	0.98022		9379.24	0.99083
	12520.5	0.98292		9386.63	0.98877
	12530.3	0.97772		9394.02	0.98859
	12540.2	0.98492		9401.41	0.98467
	12550.1	0.98133		9408.81	0.98308
	12559.9	0.97983		9416.2	0.98744
	12569.8	0.97621		9423.59	0.98216
	12579.6	0.98422		9430.98	0.98472
	12589.5	0.98249		9438.37	0.98499
	12599.4	0.98084		9445.76	0.98856
	12609.2	0.98305		9453.15	0.98461
	12619.1	0.98657		9460.54	0.98891
	12628.9	0.98356		9467.93	0.9858
	12638.8	0.98583		9475.33	0.98736
	12648.6	0.98733		9482.72	0.98817
	12658.5	0.98024		9490.11	0.98723
	12668.4	0.97837		9497.5	0.9903
	12678.2	0.98093		9504.89	0.98402
	12688.1	0.98601		9512.28	0.99255
	12697.9	0.98186		9519.67	0.98474
	12707.8	0.98634		9527.06	0.98303
	12717.7	0.98609		9534.45	0.98658
	12727.5	0.98299		9541.84	0.98574
	12737.4	0.9842		9549.24	0.9873
	12747.2	0.98403		9556.63	0.98742
	12757.1	0.98589		9564.02	0.989
	12767	0.98403		9571.41	0.98907
	12776.8	0.9868		9578.8	0.99101
	12786.7	0.98387		9586.19	0.99007
	12796.5	0.98421		9593.58	0.98878
	12806.4	0.9862		9600.97	0.99074
	12816.2	0.98006		9608.36	0.9904
	12826.1	0.98778		9615.76	0.98692
	12836	0.98321		9623.15	0.98659
	12845.8	0.98354		9630.54	0.98473
	12855.7	0.98757		9637.93	0.98899
	12865.5	0.98962		9645.32	0.98315
	12875.4	0.9847		9652.71	0.99018
	12885.3	0.98641		9660.1	0.98761
	12895.1	0.99096		9667.49	0.98662
	12905	0.98533		9674.88	0.98282
	12914.8	0.98244		9682.27	0.9914
	12924.7	0.98652		9689.67	0.98754
	12934.5	0.98687		9697.06	0.98566
	12944.4	0.98758		9704.45	0.98635
	12954.3	0.98806		9711.84	0.98881
	12964.1	0.98865		9719.23	0.99338
	12974	0.98431		9726.62	0.9912
	12983.8	0.9899		9734.01	0.99052
	12993.7	0.98875		9741.4	0.99358
	13003.6	0.98816		9748.79	0.98877
	13013.4	0.98864		9756.19	0.98566
	13023.3	0.99314		9763.58	0.98809
	13033.1	0.98757		9770.97	0.98912
	13043	0.98879		9778.36	0.98942
	13052.9	0.99592		9785.75	0.98701
	13062.7	0.98919		9793.14	0.98626
	13072.6	0.99328		9800.53	0.9912
	13082.4	0.98909		9807.92	0.98737
	13092.3	0.99307		9815.31	0.98876
	13102.1	0.98963		9822.7	0.98756
	13112	0.98987		9830.1	0.98649
	13121.9	0.9908		9837.49	0.98573
	13131.7	0.99034		9844.88	0.98852
	13141.6	0.99135		9852.27	0.99046
	13151.4	0.98888		9859.66	0.99132
	13161.3	0.98741		9867.05	0.99066
	13171.2	0.98875		9874.44	0.98658
	13181	0.98861		9881.83	0.98686
	13190.9	0.99209		9889.22	0.98705
	13200.7	0.98801		9896.62	0.98478
	13210.6	0.98854		9904.01	0.99061
	13220.5	0.99071		9911.4	0.98537
	13230.3	0.99097		9918.79	0.98811
	13240.2	0.98986		9926.18	0.98695
	13250	0.99653		9933.57	0.98608
	13259.9	0.99605		9940.96	0.98457
	13269.7	0.99244		9948.35	0.98816
	13279.6	0.98894		9955.74	0.98708
	13289.5	0.99013		9963.13	0.98376
	13299.3	0.98761		9970.53	0.98859
	13309.2	0.98887		9977.92	0.99169
	13319	0.99263		9985.31	0.98483
	13328.9	0.98657		9992.7	0.99047
	13338.8	0.99155		10000.1	0.98736
	13348.6	0.99443		10007.5	0.99104
	13358.5	0.99852		10014.9	0.99391
	13368.3	0.99297		10022.3	0.99023
	13378.2	0.99413		10029.7	0.98645
	13388	0.99317		10037	0.98847
	13397.9	0.99301		10044.4	0.99057
	13407.8	0.99425		10051.8	0.98617
	13417.6	0.99182		10059.2	0.99003
	13427.5	0.99782		10066.6	0.98707
	13437.3	0.99587		10074	0.98834
	13447.2	0.9931		10081.4	0.9928
	13457.1	0.99594		10088.8	0.98829
	13466.9	0.99548		10096.2	0.98841
	13476.8	0.98959		10103.6	0.98903
	13486.6	0.99118		10111	0.98942
	13496.5	0.99174		10118.3	0.99064
	13506.4	0.99283		10125.7	0.98876
	13516.2	0.99588		10133.1	0.99094
	13526.1	0.99681		10140.5	0.99441
	13535.9	0.99974		10147.9	0.98864
	13545.8	0.99723		10155.3	0.99148
	13555.6	0.99324		10162.7	0.98871
	13565.5	0.99392		10170.1	0.98865
	13575.4	0.98928		10177.5	0.99203
	13585.2	0.9986		10184.9	0.99431
	13595.1	0.99178		10192.3	0.99053
	13604.9	0.99276		10199.6	0.99182
	13614.8	0.99679		10207	0.98816
	13624.7	0.992		10214.4	0.99093
	13634.5	0.99107		10221.8	0.98631
	13644.4	0.98868		10229.2	0.99012
	13654.2	0.99664		10236.6	0.9937
	13664.1	0.99692		10244	0.99052
	13673.9	0.99177		10251.4	0.99056
	13683.8	0.99618		10258.8	0.98472
	13693.7	0.99856		10266.2	0.99172
				10273.6	0.99052
				10280.9	0.98625
				10288.3	0.9883
				10295.7	0.98969
				10303.1	0.99243
				10310.5	0.98592
				10317.9	0.98662
				10325.3	0.99074
				10332.7	0.99321
				10340.1	0.99172
				10347.5	0.99027
				10354.9	0.99003
				10362.3	0.99035
				10369.6	0.99102
				10377	0.98882
				10384.4	0.98742
				10391.8	0.99077
				10399.2	0.98995
				10406.6	0.98967
				10414	0.98804
				10421.4	0.99036
				10428.8	0.98744
				10436.2	0.98886
				10443.6	0.99286
				10450.9	0.98996
				10458.3	0.99371
				10465.7	0.99106
				10473.1	0.99561
				10480.5	0.98894
				10487.9	0.99144
				10495.3	0.98933
				10502.7	0.99038
				10510.1	0.99184
				10517.5	0.99013
				10524.9	0.98952
				10532.2	0.99264
				10539.6	0.99051
				10547	0.99324
				10554.4	0.98947
				10561.8	0.98914
				10569.2	0.98949
				10576.6	0.98947
				10584	0.99119
				10591.4	0.98888
				10598.8	0.99358
				10606.2	0.98691
				10613.5	0.98928
				10620.9	0.98973
				10628.3	0.99237
				10635.7	0.98805
				10643.1	0.99358
				10650.5	0.98727
				10657.9	0.99162
				10665.3	0.99144
				10672.7	0.988
				10680.1	0.98951
				10687.5	0.9886
				10694.8	0.98982
				10702.2	0.99575
				10709.6	0.98521
				10717	0.99383
				10724.4	0.99033
				10731.8	0.99605
				10739.2	0.98949
				10746.6	0.98943
				10754	0.99003
				10761.4	0.98824
				10768.8	0.98989
				10776.2	0.9905
				10783.5	0.9899
				10790.9	0.9901
				10798.3	0.99401
				10805.7	0.99781
				10813.1	0.98935
				10820.5	0.99145
				10827.9	0.99022
				10835.3	0.99066
				10842.7	0.99608
				10850.1	0.98705
				10857.5	0.98653
				10864.8	0.98964
				10872.2	0.98983
				10879.6	0.99347
				10887	0.99168
				10894.4	0.98826
				10901.8	0.99245
				10909.2	0.99316
				10916.6	0.99214
				10924	0.9927
				10931.4	0.9934
				10938.8	0.99293
				10946.1	0.99089
				10953.5	0.99667
				10960.9	0.99136
				10968.3	0.99183
				10975.7	0.9899
				10983.1	0.98747
				10990.5	0.98973
				10997.9	0.99216
				11005.3	0.9943
				11012.7	0.98921
				11020.1	0.99044
				11027.4	0.9902
				11034.8	0.98739
				11042.2	0.98969
				11049.6	0.99088
				11057	0.98845
				11064.4	0.9931
				11071.8	0.9897
				11079.2	0.99021
				11086.6	0.98882
				11094	0.9906
				11101.4	0.99251
				11108.7	0.99421
				11116.1	0.98764
				11123.5	0.99194
				11130.9	0.99141
				11138.3	0.98962
				11145.7	0.99225
				11153.1	0.99045
				11160.5	0.98722
				11167.9	0.98864
				11175.3	0.99026
				11182.7	0.99268
				11190	0.98802
				11197.4	0.98886
				11204.8	0.99288
				11212.2	0.98673
				11219.6	0.98993
				11227	0.99255
				11234.4	0.99321
				11241.8	0.99412
				11249.2	0.99103
				11256.6	0.99038
				11264	0.99113
				11271.4	0.99103
				11278.7	0.99317
				11286.1	0.99363
				11293.5	0.98856
				11300.9	0.99189
				11308.3	0.9876
				11315.7	0.99222
				11323.1	0.98931
				11330.5	0.98925
				11337.9	0.99199
				11345.3	0.9946
				11352.7	0.98902
				11360	0.98951
				11367.4	0.99492
				11374.8	0.99122
				11382.2	0.98864
				11389.6	0.99607
				11397	0.99154
				11404.4	0.98863
				11411.8	0.99216
				11419.2	0.98784
				11426.6	0.99264
				11434	0.99331
				11441.3	0.99476
				11448.7	0.98789
				11456.1	0.99155
				11463.5	0.98679
				11470.9	0.99308
				11478.3	0.99236
				11485.7	0.99334
				11493.1	0.98949
				11500.5	0.99007
				11507.9	0.99012
				11515.3	0.99448
				11522.6	0.99342
				11530	0.98672
				11537.4	0.98993
				11544.8	0.99093
				11552.2	0.99352
				11559.6	0.9924
				11567	0.99221
				11574.4	0.99156
				11581.8	0.99189
				11589.2	0.99696
				11596.6	0.99401
				11603.9	0.98944
				11611.3	0.98967
				11618.7	0.9942
				11626.1	0.98905
				11633.5	0.99052
				11640.9	0.99073
				11648.3	0.99187
				11655.7	0.99306
				11663.1	0.98602
				11670.5	0.99284
				11677.9	0.99321
				11685.2	0.99206
				11692.6	0.9922
				11700	0.98652
				11707.4	0.99323
				11714.8	0.99259
				11722.2	0.99461
				11729.6	0.99477
				11737	0.98907
				11744.4	0.99318
				11751.8	0.9888
				11759.2	0.99422
				11766.6	0.9905
				11773.9	0.99194
				11781.3	0.99224
				11788.7	0.98853
				11796.1	0.996
				11803.5	0.98871
				11810.9	0.99379
				11818.3	0.99222
				11825.7	0.99594
				11833.1	0.99073
				11840.5	0.99418
				11847.9	0.99113
				11855.2	0.99346
				11862.6	0.98673
				11870	0.9916
				11877.4	0.99218
				11884.8	0.99173
				11892.2	0.99322
				11899.6	0.99738
				11907	0.99131
				11914.4	0.98773
				11921.8	0.99192
				11929.2	0.99165
				11936.5	0.99363
				11943.9	0.98691
				11951.3	0.98972
				11958.7	0.99178
				11966.1	0.99393
				11973.5	0.992
				11980.9	0.98933
				11988.3	0.99111
				11995.7	0.99662
				12003.1	0.99193
				12010.5	0.99233
				12017.8	0.99257
				12025.2	0.99415
				12032.6	0.99212
				12040	0.99216
				12047.4	0.99535
				12054.8	0.99645
				12062.2	0.9952
				12069.6	0.98621
				12077	0.99315
				12084.4	0.9893
				12091.8	0.98885
				12099.1	0.99728
				12106.5	0.98968
				12113.9	0.99338
				12121.3	0.99337
				12128.7	0.99251
				12136.1	0.9969
				12143.5	0.99201
				12150.9	0.99371
				12158.3	0.9899
				12165.7	0.98975
				12173.1	0.9922
				12180.4	0.99388
				12187.8	0.99502
				12195.2	0.9924
				12202.6	0.99214
				12210	0.99488
				12217.4	0.99018
				12224.8	0.99272
				12232.2	0.99733
				12239.6	0.99363
				12247	0.99406
				12254.4	0.98963
				12261.8	0.9926
				12269.1	0.99136
				12276.5	0.99492
				12283.9	0.99495
				12291.3	0.99162
				12298.7	0.98993
				12306.1	0.99543
				12313.5	0.99225
				12320.9	0.99768
				12328.3	0.9917
				12335.7	0.99224
				12343.1	0.99432
				12350.4	0.99202
				12357.8	0.99326
				12365.2	0.99562
				12372.6	0.98949
				12380	0.99171
				12387.4	0.98975
				12394.8	0.99629
				12402.2	0.99158
				12409.6	0.9906
				12417	0.9881
				12424.4	0.99048
				12431.7	0.9907
				12439.1	0.99238
				12446.5	0.99041
				12453.9	0.99316
				12461.3	0.99179
				12468.7	0.98929
				12476.1	0.99278
				12483.5	0.99157
				12490.9	0.99197
				12498.3	0.99365
				12505.7	0.99222
				12513	0.99002
				12520.4	0.99476
				12527.8	0.98969
				12535.2	0.99354
				12542.6	0.98906
				12550	0.99271
				12557.4	0.99172
				12564.8	0.99468
				12572.2	0.98971
				12579.6	0.99284
				12587	0.9896
				12594.3	0.98774
				12601.7	0.99316
				12609.1	0.99054
				12616.5	0.99116
				12623.9	0.98836
				12631.3	0.99436
				12638.7	0.9958
				12646.1	0.99504
				12653.5	0.98843
				12660.9	0.99092
				12668.3	0.99296
				12675.6	0.99493
				12683	0.99173
				12690.4	0.99566
				12697.8	0.99467
				12705.2	0.99089
				12712.6	0.99352
				12720	0.98963
				12727.4	0.99131
				12734.8	0.99102
				12742.2	0.99257
				12749.6	0.99277
				12757	0.9926
				12764.3	0.99182
				12771.7	0.99482
				12779.1	0.99407
				12786.5	0.99507
				12793.9	0.99562
				12801.3	0.99529
				12808.7	0.99316
				12816.1	0.99415
				12823.5	0.99867
				12830.9	0.99621
				12838.3	0.99061
				12845.6	0.99176
				12853	0.99555
				12860.4	0.99663
				12867.8	0.98983
				12875.2	0.99229
				12882.6	0.9955
				12890	0.99051
				12897.4	0.9931
				12904.8	0.99472
				12912.2	0.99918
				12919.6	0.99604
				12926.9	0.99054
				12934.3	0.99482
				12941.7	0.9942
				12949.1	0.99421
				12956.5	0.99485
				12963.9	0.99084
				12971.3	0.99598
				12978.7	0.99085
				12986.1	0.99474
				12993.5	0.99518
				13000.9	0.99648
				13008.2	0.99146
				13015.6	0.99079
				13023	0.98474
				13030.4	0.9947
				13037.8	0.98988
				13045.2	0.99737
				13052.6	0.98923
				13060	0.99265
				13067.4	0.9942
				13074.8	0.99577
				13082.2	0.99274
				13089.5	0.99481
				13096.9	0.99124
				13104.3	0.99168
				13111.7	0.9969
				13119.1	0.99092
				13126.5	0.99192
				13133.9	0.99402
				13141.3	0.98939
				13148.7	0.99205
				13156.1	0.99546
				13163.5	0.99192
				13170.9	0.99831
				13178.2	0.9936
				13185.6	0.99349
				13193	0.9969
				13200.4	0.99611
				13207.8	0.99312
				13215.2	0.99144
				13222.6	0.99234
				13230	0.99679
				13237.4	0.99703
				13244.8	0.99306
				13252.2	0.99267
				13259.5	0.99524
				13266.9	0.99608
				13274.3	0.99004
				13281.7	0.99422
				13289.1	0.99426
				13296.5	0.99265
				13303.9	0.99739
				13311.3	0.99747
				13318.7	0.99644
				13326.1	0.99435
				13333.5	0.99417
				13340.8	0.99419
				13348.2	0.99671
				13355.6	0.99676
				13363	0.99397
				13370.4	0.99629
				13377.8	0.99145
				13385.2	0.99131
				13392.6	0.99326
				13400	0.99328
				13407.4	0.99708
				13414.8	0.99673
				13422.1	0.99173
				13429.5	0.99557
				13436.9	0.99503
				13444.3	0.99676
				13451.7	0.99531
				13459.1	0.99466
				13466.5	0.99265
				13473.9	0.99405
				13481.3	0.99536
				13488.7	0.99413
				13496.1	0.99481
				13503.4	0.993
				13510.8	0.99581
				13518.2	0.99504
				13525.6	0.99471
				13533	0.99495
				13540.4	0.99227
				13547.8	0.996
				13555.2	0.99495
				13562.6	0.9954
				13570	0.99034
				13577.4	0.99256
				13584.7	0.99104
				13592.1	0.99523
				13599.5	0.99519
				13606.9	0.99564
				13614.3	0.99641
				13621.7	0.99154
				13629.1	0.99522
				13636.5	0.99462
				13643.9	0.99658
				13651.3	0.9922
				13658.7	0.99279
				13666.1	0.99291
				13673.4	0.99352
				13680.8	0.9934
				13688.2	0.99315
				13695.6	0.99733

## Sheet: Volume loss (4f)
	Volume loss over tempering time for geometrically measured agZIF-62P→T samples
	Time, min	Volume loss, %	Error, %
	0	0	0
	10	8.25	0.5775
	30	12.08	0.4832
	60	15.06	1.9578
	120	15.51	0.9306
	240	16.81	1.1767
