# Supplementary material for: Precise control over gas-transporting channels in zeolitic imidazolate framework glasses
Source: Nat Mater. 2023 Dec 20;23(2):262–70. doi: 10.1038/s41563-023-01738-3 (PMC10837076; doi:10.1038/s41563-023-01738-3)
Supplement: Supplementary file 11 — Source data for Fig. 5b–d. [file 41563_2023_1738_MOESM11_ESM.xlsx]

## Sheet: Mass spectrometry (5b)
	Mass spectrometry data for ZIF-62 upon heating above the melting point
		QMID, A
	Temperature, °C	m/z 16	m/z 17	m/z 18	m/z 32	m/z 38	m/z 40	m/z 41	m/z 44	m/z 45	m/z 56	m/z 57	m/z 58	m/z 59	m/z 73
	150.01	1.58679e-10	6.45709e-10	2.47838e-09	5.43156e-10	1.11164e-12	4.9184e-11	2.33013e-12	6.16606e-11	2.12811e-12	7.97092e-13	7.58085e-13	6.20021e-13	6.10457e-13	1.33081e-12
	151.027	1.59039e-10	6.4769e-10	2.48573e-09	5.45e-10	1.42584e-12	4.68077e-11	2.48147e-12	6.19074e-11	1.87999e-12	6.90487e-13	8.5037e-13	5.57033e-13	6.07343e-13	1.31982e-12
	155.615	1.581e-10	6.37675e-10	2.4691e-09	5.35842e-10	1.71529e-12	4.61967e-11	2.33469e-12	6.01442e-11	1.88591e-12	6.39005e-13	6.35848e-13	7.08224e-13	5.15347e-13	1.30018e-12
	164.064	1.57873e-10	6.34974e-10	2.48424e-09	5.23069e-10	1.2027e-12	4.64052e-11	3.10089e-12	6.36057e-11	2.25552e-12	6.54874e-13	6.53211e-13	6.7357e-13	1e-18	1.07673e-12
	175.386	1.55618e-10	6.39267e-10	2.48458e-09	5.25135e-10	1.29857e-12	4.68343e-11	2.20047e-12	6.11978e-11	1.80116e-12	6.16174e-13	6.02553e-13	7.98831e-13	5.72097e-13	1.3011e-12
	188.133	1.61785e-10	6.37405e-10	2.47026e-09	5.317e-10	1.46246e-12	4.54648e-11	2.06324e-12	6.63145e-11	2.1504e-12	6.57278e-13	7.60452e-13	8.43152e-13	5.81506e-13	1.89189e-12
	201.133	1.58972e-10	6.24275e-10	2.47279e-09	5.27034e-10	1.34917e-12	4.72255e-11	2.56008e-12	6.4389e-11	1.96964e-12	6.59425e-13	7.91486e-13	7.34135e-13	6.69176e-13	2.35217e-12
	213.112	1.56757e-10	6.41246e-10	2.46165e-09	5.13204e-10	1.37362e-12	4.87311e-11	3.27803e-12	7.62113e-11	2.09415e-12	1.08268e-12	1.05817e-12	9.41401e-13	8.46086e-13	4.07194e-12
	223.641	1.52196e-10	6.32516e-10	2.45555e-09	4.91274e-10	2.01754e-12	4.80538e-11	3.66099e-12	1.08054e-10	2.63046e-12	1.5307e-12	2.17326e-12	1.24935e-12	6.1348e-13	7.31919e-12
	232.754	1.61445e-10	6.33983e-10	2.47271e-09	4.48884e-10	1.96618e-12	4.5959e-11	5.95072e-12	1.40371e-10	3.46489e-12	2.12087e-12	3.09797e-12	1.8243e-12	7.35659e-13	1.14253e-11
	240.757	1.64432e-10	6.36953e-10	2.48596e-09	4.29718e-10	2.36212e-12	5.17987e-11	8.40281e-12	1.63176e-10	3.7845e-12	2.58714e-12	5.67433e-12	2.73758e-12	1.06677e-12	1.73135e-11
	248.185	1.59169e-10	6.3232e-10	2.49636e-09	4.1923e-10	3.3228e-12	5.07468e-11	1.23423e-11	1.77639e-10	4.4876e-12	4.40317e-12	6.71677e-12	3.98577e-12	1.46593e-12	2.72164e-11
	255.537	1.63867e-10	6.46325e-10	2.48901e-09	4.21572e-10	4.35067e-12	5.38119e-11	1.76928e-11	1.94421e-10	5.49404e-12	5.38559e-12	9.39575e-12	5.24398e-12	1.66434e-12	4.11033e-11
	263.16	1.70523e-10	6.50278e-10	2.49956e-09	4.12762e-10	5.7014e-12	6.18213e-11	2.40215e-11	2.23851e-10	6.73796e-12	6.5542e-12	1.06063e-11	7.05195e-12	2.93602e-12	6.3062e-11
	271.22	1.6831e-10	6.34483e-10	2.48981e-09	4.14266e-10	7.35129e-12	6.68826e-11	3.46436e-11	2.53833e-10	7.48651e-12	6.75979e-12	1.29113e-11	1.0155e-11	4.31056e-12	8.59239e-11
	279.657	1.67531e-10	6.53869e-10	2.52636e-09	4.04184e-10	9.50526e-12	7.4123e-11	4.91949e-11	3.0897e-10	1.07953e-11	9.77662e-12	1.60042e-11	1.40488e-11	5.87626e-12	1.20668e-10
	288.418	1.74369e-10	6.52291e-10	2.5394e-09	3.99694e-10	1.18893e-11	8.5553e-11	6.38105e-11	3.63949e-10	1.36437e-11	1.14893e-11	1.86383e-11	1.82825e-11	7.9694e-12	1.65481e-10
	297.352	1.80582e-10	6.50881e-10	2.59117e-09	3.92019e-10	1.5247e-11	9.67825e-11	7.93674e-11	4.46355e-10	1.69923e-11	1.41569e-11	2.18585e-11	2.35553e-11	9.00007e-12	2.06935e-10
	306.313	1.83477e-10	6.66059e-10	2.65613e-09	3.81035e-10	1.85875e-11	1.11214e-10	9.65053e-11	5.26162e-10	2.01054e-11	1.76935e-11	2.6886e-11	2.91577e-11	1.08332e-11	2.63044e-10
	315.118	1.87448e-10	6.63981e-10	2.6792e-09	3.22336e-10	2.2013e-11	1.18669e-10	1.08439e-10	6.03803e-10	2.54723e-11	2.1712e-11	3.26997e-11	3.09316e-11	1.08709e-11	2.731e-10
	323.834	1.86345e-10	6.74617e-10	2.69342e-09	2.49095e-10	1.97892e-11	1.13357e-10	9.94633e-11	6.02821e-10	2.30903e-11	2.25705e-11	3.79983e-11	2.59225e-11	1.14087e-11	2.39491e-10
	332.401	1.91264e-10	6.82917e-10	2.72171e-09	1.99921e-10	1.78567e-11	1.00225e-10	8.23835e-11	5.37609e-10	1.97526e-11	1.9739e-11	3.60604e-11	2.06852e-11	8.0849e-12	1.57967e-10
	340.901	1.78501e-10	6.90549e-10	2.66226e-09	1.7419e-10	1.17992e-11	7.9224e-11	5.79416e-11	4.44747e-10	1.48856e-11	1.31049e-11	2.32803e-11	1.24916e-11	5.98514e-12	9.87245e-11
	349.438	1.83789e-10	6.89042e-10	2.6255e-09	1.55896e-10	1.03812e-11	6.9695e-11	3.90172e-11	4.52945e-10	1.28183e-11	5.60998e-12	1.04704e-11	8.61681e-12	4.1092e-12	5.32982e-11
	357.747	1.86471e-10	6.83606e-10	2.60601e-09	1.43007e-10	6.00929e-12	5.81548e-11	2.6121e-11	4.21318e-10	1.08888e-11	3.92579e-12	6.21508e-12	4.74453e-12	2.47064e-12	3.39115e-11
	366.132	1.72162e-10	6.70785e-10	2.57115e-09	2.60528e-10	4.90256e-12	5.73677e-11	2.04104e-11	2.89307e-10	7.01701e-12	2.75926e-12	4.46993e-12	3.35494e-12	2.39705e-12	2.32631e-11
	374.688	1.68224e-10	6.63456e-10	2.50709e-09	3.35687e-10	3.97921e-12	5.02514e-11	1.55896e-11	2.1751e-10	5.72094e-12	2.44806e-12	4.20895e-12	2.93799e-12	1.45376e-12	1.66243e-11
	383.3	1.71277e-10	6.50252e-10	2.44629e-09	3.82075e-10	3.28745e-12	4.87224e-11	1.26817e-11	1.71804e-10	4.58985e-12	2.17706e-12	3.48557e-12	2.21853e-12	1.26752e-12	1.4269e-11
	391.942	1.66981e-10	6.45353e-10	2.4126e-09	4.02839e-10	3.67067e-12	4.86489e-11	1.08199e-11	1.50031e-10	4.42245e-12	2.00516e-12	2.90213e-12	2.1958e-12	1.18075e-12	1.19403e-11
	400.585	1.5957e-10	6.37595e-10	2.39824e-09	4.16796e-10	3.07919e-12	4.94101e-11	9.83697e-12	1.3961e-10	4.44547e-12	1.86275e-12	2.69491e-12	1.82491e-12	1.15249e-12	9.48803e-12
	409.221	1.57488e-10	6.22157e-10	2.38151e-09	4.15673e-10	2.8406e-12	4.82891e-11	9.4308e-12	1.37292e-10	3.88212e-12	1.39527e-12	2.46175e-12	1.8451e-12	1.16577e-12	8.42012e-12
	417.808	1.64415e-10	6.25112e-10	2.35859e-09	4.1772e-10	2.68006e-12	4.54433e-11	7.87454e-12	1.31524e-10	3.98173e-12	1.57451e-12	2.03355e-12	1.54431e-12	1.06064e-12	8.06983e-12
	426.339	1.63247e-10	6.29625e-10	2.38965e-09	4.12051e-10	2.58928e-12	4.87714e-11	7.3433e-12	1.35076e-10	3.58174e-12	1.5234e-12	1.56457e-12	1.33646e-12	1.14026e-12	8.34894e-12
	434.913	1.60658e-10	6.32741e-10	2.3748e-09	4.06731e-10	2.35252e-12	4.65823e-11	6.81695e-12	1.38088e-10	3.73967e-12	1.30878e-12	2.1255e-12	1.71512e-12	1.24507e-12	6.10285e-12
	443.422	1.60265e-10	6.22796e-10	2.35728e-09	3.99577e-10	2.43042e-12	4.75514e-11	6.4212e-12	1.40558e-10	3.94092e-12	1.41026e-12	2.17958e-12	1.42395e-12	9.05115e-13	5.83505e-12
	452.003	1.58938e-10	6.28545e-10	2.35899e-09	3.97251e-10	2.24673e-12	4.49575e-11	5.83389e-12	1.38492e-10	3.42854e-12	1.32115e-12	1.37584e-12	1.28358e-12	9.09556e-13	5.9864e-12
	460.676	1.58147e-10	6.25005e-10	2.38182e-09	3.94907e-10	2.51324e-12	4.5877e-11	5.67019e-12	1.41773e-10	3.52364e-12	1.15099e-12	1.68598e-12	1.15844e-12	7.4611e-13	4.70623e-12
	466.857	1.58859e-10	6.22438e-10	2.37568e-09	3.85532e-10	1.7598e-12	4.60628e-11	5.23312e-12	1.40776e-10	3.48296e-12	1.02186e-12	1.39712e-12	9.6227e-13	9.1581e-13	4.94427e-12
	468.246	1.57227e-10	6.26807e-10	2.38541e-09	3.8317e-10	2.32308e-12	4.50015e-11	4.90533e-12	1.38486e-10	3.51721e-12	1.01041e-12	1.31771e-12	1.05663e-12	8.50922e-13	4.48087e-12

## Sheet: TGA-DSC (5c)
	TGA/DSC mass loss curve for ZIF-62
	Temperature, °C	Mass, %
	100.083	100.003
	100.178	100.004
	100.273	100.003
	100.368	100.002
	100.463	99.9946
	100.558	99.9931
	100.654	99.9923
	100.749	99.9923
	100.843	99.9913
	100.938	99.9909
	101.033	99.9909
	101.128	99.9912
	101.223	99.9913
	101.318	99.9922
	101.412	99.9927
	101.507	99.9937
	101.602	99.9944
	101.697	99.9957
	101.793	99.9974
	101.888	99.9983
	101.984	100.001
	102.079	100.003
	102.175	100.008
	102.27	100.008
	102.366	100.007
	102.461	100.006
	102.556	100.003
	102.652	100.001
	102.747	99.9983
	102.842	99.9954
	102.937	99.9927
	103.032	99.9894
	103.128	99.9824
	103.223	99.9807
	103.318	99.9793
	103.414	99.978
	103.51	99.9778
	103.605	99.979
	103.7	99.9827
	103.796	99.9917
	103.891	99.9951
	103.986	99.9992
	104.081	100.004
	104.176	100.008
	104.271	100.011
	104.367	100.013
	104.463	100.014
	104.558	100.016
	104.653	100.017
	104.749	100.018
	104.844	100.019
	104.941	100.021
	105.037	100.021
	105.133	100.02
	105.229	100.019
	105.324	100.018
	105.419	100.017
	105.516	100.015
	105.612	100.013
	105.708	100.01
	105.803	100.005
	105.899	99.9947
	105.996	99.9911
	106.091	99.9896
	106.187	99.9882
	106.284	99.9873
	106.38	99.9869
	106.475	99.9876
	106.571	99.9894
	106.668	99.9945
	106.764	100.002
	106.861	100.004
	106.956	100.005
	107.052	100.006
	107.148	100.006
	107.244	100.006
	107.341	100.006
	107.438	100.006
	107.534	100.005
	107.631	100.004
	107.727	100.004
	107.824	100.003
	107.921	100.002
	108.017	100.002
	108.114	100.001
	108.21	100.001
	108.306	100.001
	108.403	100.001
	108.5	100.001
	108.596	100.001
	108.693	100
	108.79	99.9992
	108.887	99.9976
	108.984	99.9954
	109.081	99.9927
	109.178	99.9901
	109.275	99.9868
	109.372	99.98
	109.469	99.955
	109.566	99.9519
	109.663	99.9543
	109.759	99.9573
	109.857	99.9592
	109.954	99.9648
	110.051	99.9929
	110.149	99.9974
	110.246	99.9996
	110.344	100
	110.441	100.002
	110.538	100.006
	110.636	100.004
	110.734	100.002
	110.831	100.001
	110.929	100.002
	111.027	100.003
	111.124	100.004
	111.222	100.004
	111.32	100.004
	111.418	100.003
	111.515	100.002
	111.613	99.9993
	111.711	99.9952
	111.809	99.9838
	111.907	99.9553
	112.004	99.9536
	112.102	99.9533
	112.201	99.9567
	112.299	99.9613
	112.397	99.9664
	112.496	99.9781
	112.594	99.9852
	112.693	99.9923
	112.791	99.997
	112.89	99.9998
	112.988	100.001
	113.086	100.002
	113.184	100.002
	113.283	100.003
	113.381	100.004
	113.479	100.005
	113.578	100.006
	113.677	100.007
	113.776	100.007
	113.875	100.006
	113.973	100.005
	114.072	100.004
	114.172	100.003
	114.27	100.002
	114.37	100.001
	114.469	100
	114.568	99.9992
	114.666	99.9981
	114.765	99.9976
	114.864	99.9979
	114.963	99.9992
	115.063	100.003
	115.162	100.011
	115.262	100.014
	115.361	100.016
	115.461	100.019
	115.56	100.021
	115.659	100.022
	115.759	100.023
	115.858	100.023
	115.957	100.022
	116.057	100.022
	116.156	100.02
	116.255	100.018
	116.355	100.015
	116.454	100.012
	116.554	100.008
	116.652	100.004
	116.751	99.9975
	116.85	99.9891
	116.949	99.9856
	117.048	99.9823
	117.147	99.9802
	117.247	99.9794
	117.346	99.9791
	117.446	99.9792
	117.546	99.9799
	117.646	99.981
	117.746	99.9828
	117.845	99.9852
	117.945	99.989
	118.045	99.9977
	118.145	100.001
	118.245	100.004
	118.345	100.005
	118.445	100.007
	118.545	100.008
	118.645	100.009
	118.745	100.009
	118.846	100.011
	118.947	100.012
	119.046	100.013
	119.147	100.014
	119.246	100.013
	119.346	100.012
	119.446	100.01
	119.546	100.007
	119.646	100.004
	119.746	100
	119.846	99.9961
	119.946	99.9854
	120.047	99.982
	120.146	99.9801
	120.246	99.9791
	120.346	99.9784
	120.446	99.9783
	120.547	99.9785
	120.646	99.9791
	120.747	99.9801
	120.846	99.9816
	120.946	99.984
	121.046	99.9865
	121.147	99.9916
	121.247	99.9988
	121.347	99.9999
	121.448	100
	121.548	100.001
	121.649	100.001
	121.75	100.001
	121.85	100.001
	121.952	100.001
	122.052	100
	122.152	100
	122.253	99.9994
	122.353	99.9989
	122.454	99.9982
	122.555	99.9981
	122.656	99.9984
	122.757	99.9992
	122.859	99.9998
	122.96	100
	123.061	100
	123.162	99.9999
	123.264	99.9994
	123.365	99.9988
	123.467	99.9981
	123.568	99.9971
	123.669	99.9916
	123.77	99.9961
	123.871	99.9952
	123.972	99.9945
	124.073	99.9937
	124.174	99.9932
	124.276	99.9926
	124.377	99.9924
	124.479	99.992
	124.58	99.9919
	124.681	99.992
	124.783	99.992
	124.884	99.9919
	124.985	99.9915
	125.087	99.991
	125.188	99.9904
	125.29	99.9902
	125.392	99.9897
	125.493	99.9895
	125.594	99.9887
	125.695	99.9879
	125.797	99.9864
	125.898	99.9852
	126	99.9839
	126.102	99.9831
	126.202	99.9828
	126.303	99.9828
	126.404	99.9835
	126.506	99.9849
	126.607	99.9875
	126.709	99.9946
	126.81	99.9962
	126.911	99.9981
	127.013	99.9994
	127.114	100.001
	127.216	100.003
	127.317	100.004
	127.418	100.007
	127.52	100.011
	127.621	100.01
	127.723	100.01
	127.825	100.009
	127.927	100.008
	128.029	100.006
	128.13	100.003
	128.232	100
	128.334	99.9957
	128.436	99.9878
	128.537	99.9872
	128.639	99.9867
	128.741	99.9912
	128.843	99.9949
	128.946	99.9919
	129.048	99.9912
	129.15	99.9919
	129.252	99.9922
	129.354	99.994
	129.456	99.9971
	129.559	100
	129.661	100.004
	129.763	100.008
	129.864	100.007
	129.966	100.008
	130.067	100.008
	130.169	100.009
	130.271	100.008
	130.373	100.008
	130.475	100.007
	130.577	100.004
	130.679	99.9993
	130.781	99.9861
	130.882	99.9757
	130.984	99.9717
	131.086	99.9717
	131.187	99.9718
	131.289	99.9718
	131.391	99.9713
	131.492	99.9723
	131.594	99.9743
	131.695	99.9778
	131.797	99.9875
	131.899	100.044
	132.001	100.034
	132.103	100.012
	132.205	99.9989
	132.307	99.999
	132.409	99.9989
	132.511	99.9999
	132.612	100.001
	132.714	99.9997
	132.816	99.9981
	132.918	99.9964
	133.02	99.9938
	133.122	99.9922
	133.224	99.9898
	133.327	99.9829
	133.429	99.9757
	133.531	99.9713
	133.634	99.9676
	133.735	99.9652
	133.838	99.9634
	133.939	99.962
	134.041	99.9601
	134.143	99.9581
	134.245	99.9567
	134.347	99.9564
	134.45	99.9571
	134.552	99.9586
	134.654	99.961
	134.757	99.9643
	134.859	99.9681
	134.961	99.9751
	135.063	99.9815
	135.165	99.9854
	135.266	99.9895
	135.369	99.9935
	135.471	99.9965
	135.573	99.9985
	135.674	99.9998
	135.776	100
	135.878	99.9996
	135.98	99.9982
	136.082	99.9959
	136.184	99.9904
	136.286	99.9584
	136.388	99.9575
	136.49	99.9589
	136.592	99.962
	136.694	99.9634
	136.796	99.9647
	136.897	99.9685
	137	99.9723
	137.102	99.9768
	137.204	99.9817
	137.306	99.9848
	137.409	99.9865
	137.511	99.9874
	137.613	99.9883
	137.715	99.9896
	137.817	99.9901
	137.919	99.9896
	138.021	99.9888
	138.123	99.9876
	138.225	99.986
	138.327	99.9844
	138.429	99.9832
	138.531	99.9823
	138.633	99.9821
	138.735	99.9823
	138.837	99.9828
	138.938	99.9834
	139.04	99.9839
	139.141	99.9846
	139.242	99.9849
	139.343	99.9846
	139.445	99.98
	139.546	99.9471
	139.648	99.9478
	139.749	99.9483
	139.851	99.9503
	139.953	99.9529
	140.054	99.9559
	140.156	99.962
	140.257	99.9685
	140.359	99.9761
	140.46	99.9813
	140.562	99.9859
	140.663	99.9881
	140.764	99.9911
	140.865	99.9942
	140.967	99.9964
	141.069	99.9991
	141.17	100
	141.272	100.002
	141.373	100.004
	141.475	100.004
	141.577	100.005
	141.679	100.006
	141.78	100.006
	141.881	100.005
	141.982	100.003
	142.083	100
	142.185	99.9941
	142.286	99.9852
	142.388	99.9814
	142.489	99.9779
	142.59	99.9739
	142.691	99.9699
	142.792	99.9666
	142.893	99.9638
	142.994	99.962
	143.095	99.9611
	143.196	99.9616
	143.297	99.9625
	143.398	99.9638
	143.499	99.9655
	143.6	99.9674
	143.701	99.969
	143.802	99.9706
	143.902	99.9726
	144.003	99.975
	144.104	99.9779
	144.206	99.9809
	144.307	99.9835
	144.408	99.9852
	144.509	99.9859
	144.61	99.9864
	144.711	99.9866
	144.813	99.9868
	144.914	99.9869
	145.016	99.9869
	145.117	99.9868
	145.218	99.9864
	145.319	99.9853
	145.42	99.984
	145.521	99.9822
	145.622	99.9797
	145.723	99.9764
	145.824	99.9678
	145.925	99.9396
	146.026	99.9381
	146.126	99.9389
	146.228	99.9424
	146.328	99.9448
	146.429	99.9475
	146.529	99.9527
	146.63	99.9579
	146.731	99.9622
	146.832	99.9654
	146.932	99.9674
	147.033	99.9696
	147.134	99.9734
	147.235	99.9779
	147.336	99.9805
	147.437	99.9835
	147.538	99.9859
	147.639	99.9876
	147.739	99.9881
	147.84	99.9874
	147.94	99.9857
	148.041	99.9832
	148.142	99.9778
	148.243	99.9683
	148.343	99.963
	148.444	99.9569
	148.545	99.9507
	148.645	99.9422
	148.746	99.9394
	148.846	99.9376
	148.946	99.9364
	149.046	99.9356
	149.147	99.9359
	149.247	99.9374
	149.348	99.9393
	149.448	99.9408
	149.549	99.9429
	149.649	99.9454
	149.75	99.9488
	149.85	99.9548
	149.95	99.9669
	150.051	99.9891
	150.152	99.9879
	150.252	99.9851
	150.352	99.9842
	150.453	99.9816
	150.554	99.9784
	150.654	99.9762
	150.754	99.9734
	150.855	99.9701
	150.955	99.9678
	151.055	99.9666
	151.155	99.9661
	151.255	99.965
	151.356	99.9629
	151.455	99.9615
	151.555	99.9601
	151.655	99.9581
	151.754	99.952
	151.854	99.9497
	151.954	99.9503
	152.054	99.9506
	152.154	99.9466
	152.253	99.9434
	152.353	99.9429
	152.453	99.942
	152.553	99.9413
	152.652	99.9397
	152.752	99.9326
	152.852	99.9181
	152.952	99.9533
	153.051	99.9543
	153.15	99.9571
	153.25	99.9585
	153.35	99.9597
	153.45	99.961
	153.549	99.9614
	153.65	99.9609
	153.749	99.961
	153.849	99.9648
	153.949	99.9661
	154.048	99.9678
	154.147	99.966
	154.247	99.9645
	154.347	99.963
	154.446	99.9618
	154.545	99.9582
	154.644	99.9544
	154.744	99.9528
	154.843	99.9498
	154.943	99.9461
	155.042	99.9425
	155.142	99.9408
	155.242	99.9393
	155.342	99.9385
	155.441	99.9378
	155.54	99.938
	155.64	99.9387
	155.739	99.94
	155.839	99.9446
	155.939	99.9501
	156.039	99.9547
	156.139	99.9589
	156.239	99.9629
	156.339	99.9656
	156.439	99.9696
	156.538	99.9717
	156.638	99.9723
	156.738	99.9726
	156.838	99.9724
	156.939	99.9714
	157.038	99.9698
	157.137	99.9675
	157.237	99.9655
	157.336	99.9628
	157.435	99.9602
	157.535	99.9573
	157.635	99.9543
	157.734	99.9478
	157.833	99.9422
	157.932	99.9396
	158.031	99.9394
	158.13	99.9391
	158.229	99.9388
	158.328	99.9395
	158.427	99.9408
	158.526	99.9423
	158.626	99.9441
	158.725	99.9463
	158.824	99.9489
	158.923	99.9514
	159.022	99.954
	159.121	99.9563
	159.221	99.9582
	159.321	99.9588
	159.421	99.9582
	159.521	99.9572
	159.62	99.9551
	159.719	99.9525
	159.818	99.9469
	159.918	99.9375
	160.018	99.9357
	160.118	99.9336
	160.218	99.9314
	160.317	99.9298
	160.417	99.9291
	160.516	99.9292
	160.616	99.9299
	160.716	99.9331
	160.815	99.9393
	160.915	99.9395
	161.014	99.9396
	161.114	99.94
	161.213	99.9403
	161.312	99.9411
	161.412	99.942
	161.51	99.943
	161.609	99.9459
	161.708	99.9512
	161.807	99.9514
	161.907	99.9489
	162.006	99.9507
	162.106	99.9508
	162.205	99.9514
	162.305	99.9517
	162.404	99.9525
	162.503	99.9536
	162.603	99.9552
	162.702	99.9571
	162.801	99.9578
	162.9	99.9575
	162.999	99.9557
	163.099	99.9525
	163.198	99.9457
	163.297	99.9404
	163.397	99.9358
	163.495	99.9236
	163.595	99.8928
	163.695	99.8925
	163.794	99.8954
	163.893	99.8989
	163.992	99.9019
	164.091	99.9081
	164.19	99.9124
	164.289	99.9123
	164.388	99.9122
	164.487	99.9124
	164.587	99.9156
	164.686	99.9225
	164.785	99.924
	164.884	99.9258
	164.984	99.9276
	165.083	99.9293
	165.183	99.9306
	165.282	99.9324
	165.381	99.9351
	165.481	99.9383
	165.58	99.941
	165.679	99.9436
	165.779	99.9454
	165.879	99.9469
	165.978	99.9477
	166.077	99.9478
	166.177	99.9471
	166.277	99.9456
	166.376	99.9433
	166.476	99.9387
	166.575	99.9321
	166.674	99.93
	166.773	99.928
	166.873	99.9272
	166.972	99.9269
	167.071	99.9269
	167.17	99.927
	167.269	99.9272
	167.369	99.9275
	167.468	99.928
	167.568	99.929
	167.667	99.9299
	167.766	99.9312
	167.865	99.9327
	167.963	99.9338
	168.062	99.9344
	168.161	99.9342
	168.26	99.9336
	168.359	99.9328
	168.459	99.9319
	168.558	99.9302
	168.657	99.9258
	168.756	99.9261
	168.856	99.9263
	168.955	99.9263
	169.054	99.9262
	169.153	99.9257
	169.253	99.9254
	169.352	99.9241
	169.452	99.9224
	169.551	99.9199
	169.651	99.9139
	169.751	99.9057
	169.851	99.9025
	169.951	99.9001
	170.05	99.899
	170.15	99.8976
	170.25	99.897
	170.349	99.8971
	170.449	99.8978
	170.549	99.8985
	170.648	99.8996
	170.748	99.9006
	170.847	99.9018
	170.947	99.9033
	171.046	99.9062
	171.146	99.9044
	171.245	99.903
	171.344	99.9017
	171.444	99.8998
	171.543	99.8984
	171.642	99.897
	171.741	99.8957
	171.84	99.8944
	171.94	99.893
	172.039	99.8918
	172.139	99.8905
	172.239	99.8894
	172.338	99.8881
	172.439	99.8873
	172.539	99.8869
	172.638	99.8863
	172.738	99.8853
	172.838	99.8843
	172.938	99.8827
	173.037	99.8813
	173.137	99.88
	173.237	99.879
	173.337	99.8785
	173.437	99.8782
	173.537	99.8773
	173.637	99.8762
	173.736	99.875
	173.835	99.874
	173.935	99.8731
	174.035	99.869
	174.135	99.8672
	174.234	99.8684
	174.334	99.8717
	174.433	99.8756
	174.533	99.8762
	174.632	99.8764
	174.732	99.8772
	174.831	99.8783
	174.931	99.8793
	175.031	99.8805
	175.131	99.8814
	175.231	99.8814
	175.33	99.8812
	175.429	99.8802
	175.529	99.8787
	175.628	99.8768
	175.728	99.8742
	175.829	99.8711
	175.929	99.8674
	176.029	99.8631
	176.129	99.859
	176.229	99.8556
	176.329	99.8526
	176.429	99.8501
	176.529	99.8487
	176.629	99.8483
	176.728	99.8485
	176.828	99.85
	176.929	99.8527
	177.029	99.857
	177.13	99.8652
	177.229	99.8756
	177.33	99.8837
	177.431	99.8858
	177.532	99.8873
	177.632	99.8878
	177.733	99.8879
	177.834	99.8873
	177.934	99.8865
	178.034	99.8849
	178.134	99.8827
	178.235	99.8793
	178.335	99.8718
	178.436	99.8703
	178.536	99.8685
	178.637	99.867
	178.737	99.8655
	178.837	99.8644
	178.938	99.8633
	179.038	99.8629
	179.138	99.8625
	179.239	99.8622
	179.34	99.8624
	179.44	99.8633
	179.541	99.8644
	179.64	99.8655
	179.74	99.8663
	179.84	99.8672
	179.941	99.8674
	180.041	99.8674
	180.141	99.8672
	180.241	99.8668
	180.342	99.8662
	180.442	99.8653
	180.543	99.8611
	180.643	99.8587
	180.744	99.8592
	180.844	99.86
	180.944	99.8603
	181.045	99.8603
	181.146	99.86
	181.246	99.859
	181.346	99.8578
	181.445	99.8564
	181.545	99.8543
	181.644	99.8479
	181.744	99.8434
	181.844	99.8406
	181.944	99.8388
	182.044	99.8381
	182.144	99.8375
	182.245	99.8371
	182.346	99.8367
	182.446	99.8366
	182.546	99.8365
	182.646	99.8372
	182.746	99.8386
	182.847	99.8401
	182.947	99.8423
	183.047	99.8451
	183.147	99.8479
	183.247	99.8512
	183.348	99.854
	183.448	99.856
	183.549	99.857
	183.65	99.8567
	183.751	99.8558
	183.852	99.8543
	183.954	99.8522
	184.054	99.8496
	184.155	99.8465
	184.255	99.8435
	184.356	99.8408
	184.456	99.8387
	184.557	99.8374
	184.658	99.8371
	184.758	99.8368
	184.859	99.837
	184.959	99.8364
	185.06	99.8363
	185.161	99.8359
	185.262	99.8351
	185.363	99.8343
	185.464	99.8332
	185.566	99.832
	185.667	99.8306
	185.768	99.8298
	185.868	99.8297
	185.97	99.8299
	186.071	99.8299
	186.172	99.8302
	186.273	99.8305
	186.374	99.8306
	186.475	99.8303
	186.575	99.8302
	186.676	99.8298
	186.776	99.8291
	186.877	99.828
	186.978	99.8265
	187.078	99.825
	187.179	99.8235
	187.28	99.8214
	187.38	99.8194
	187.48	99.8169
	187.58	99.8141
	187.68	99.8108
	187.78	99.8072
	187.881	99.8041
	187.981	99.8019
	188.081	99.8
	188.181	99.799
	188.282	99.7985
	188.382	99.7987
	188.482	99.8005
	188.583	99.8029
	188.684	99.8081
	188.784	99.8162
	188.885	99.8182
	188.985	99.819
	189.086	99.8197
	189.187	99.8209
	189.287	99.822
	189.389	99.8232
	189.489	99.8235
	189.59	99.8232
	189.691	99.8226
	189.791	99.8219
	189.891	99.8205
	189.991	99.819
	190.093	99.8169
	190.193	99.8143
	190.294	99.8113
	190.394	99.8077
	190.495	99.8038
	190.595	99.7977
	190.696	99.793
	190.796	99.7883
	190.896	99.7861
	190.996	99.7835
	191.097	99.7813
	191.197	99.7798
	191.298	99.779
	191.398	99.7786
	191.498	99.7779
	191.598	99.7768
	191.699	99.7759
	191.8	99.7751
	191.9	99.7749
	192.001	99.7748
	192.102	99.7757
	192.202	99.7769
	192.303	99.7784
	192.403	99.7807
	192.503	99.7838
	192.604	99.7878
	192.704	99.7952
	192.805	99.7935
	192.906	99.7884
	193.007	99.7769
	193.108	99.7441
	193.208	99.7446
	193.309	99.7456
	193.409	99.7455
	193.51	99.7449
	193.611	99.7442
	193.711	99.743
	193.811	99.7367
	193.911	99.7298
	194.012	99.7313
	194.112	99.7317
	194.213	99.7327
	194.313	99.7277
	194.414	99.7276
	194.515	99.7285
	194.616	99.7291
	194.716	99.73
	194.818	99.7315
	194.917	99.7331
	195.018	99.7351
	195.118	99.7366
	195.219	99.7372
	195.32	99.7375
	195.421	99.7371
	195.522	99.7367
	195.623	99.736
	195.723	99.7354
	195.824	99.7346
	195.924	99.7346
	196.025	99.7351
	196.125	99.7364
	196.226	99.7381
	196.326	99.74
	196.426	99.7423
	196.526	99.7444
	196.627	99.7462
	196.727	99.7485
	196.828	99.7573
	196.928	99.7915
	197.028	99.7964
	197.128	99.801
	197.228	99.7983
	197.327	99.7935
	197.427	99.7911
	197.526	99.7848
	197.627	99.7765
	197.726	99.7687
	197.826	99.763
	197.927	99.7574
	198.026	99.7545
	198.126	99.7512
	198.226	99.7477
	198.325	99.7438
	198.425	99.7422
	198.525	99.7379
	198.625	99.7339
	198.725	99.7294
	198.825	99.7246
	198.924	99.7196
	199.024	99.7139
	199.124	99.7079
	199.225	99.7023
	199.324	99.697
	199.424	99.692
	199.525	99.6875
	199.625	99.6831
	199.725	99.6793
	199.824	99.6765
	199.925	99.6739
	200.025	99.6717
	200.125	99.6709
	200.225	99.6696
	200.326	99.668
	200.426	99.6654
	200.527	99.6625
	200.627	99.6588
	200.727	99.6521
	200.827	99.6426
	200.928	99.6381
	201.028	99.6331
	201.129	99.632
	201.229	99.6315
	201.329	99.6316
	201.43	99.6324
	201.53	99.6343
	201.63	99.6369
	201.73	99.6408
	201.83	99.6453
	201.93	99.6523
	202.031	99.6572
	202.131	99.6589
	202.231	99.6602
	202.331	99.661
	202.43	99.661
	202.531	99.6606
	202.631	99.6594
	202.731	99.6556
	202.831	99.6486
	202.93	99.6466
	203.03	99.642
	203.13	99.64
	203.229	99.6372
	203.329	99.6338
	203.429	99.6305
	203.528	99.6277
	203.628	99.6248
	203.728	99.6221
	203.828	99.6172
	203.928	99.6111
	204.029	99.6096
	204.129	99.6084
	204.229	99.6074
	204.329	99.6071
	204.429	99.6069
	204.528	99.6066
	204.628	99.606
	204.728	99.6049
	204.828	99.6036
	204.928	99.6025
	205.028	99.6015
	205.127	99.6013
	205.226	99.6019
	205.326	99.6028
	205.427	99.6047
	205.526	99.6098
	205.626	99.6151
	205.725	99.6177
	205.825	99.6198
	205.925	99.6201
	206.025	99.6182
	206.124	99.6184
	206.223	99.6126
	206.323	99.61
	206.422	99.6055
	206.522	99.6009
	206.622	99.5967
	206.721	99.5893
	206.821	99.5807
	206.92	99.5738
	207.021	99.568
	207.121	99.5608
	207.221	99.5548
	207.321	99.5507
	207.42	99.5476
	207.52	99.5463
	207.62	99.5455
	207.72	99.5452
	207.82	99.5453
	207.92	99.5455
	208.019	99.5455
	208.119	99.5463
	208.219	99.5471
	208.319	99.549
	208.419	99.5559
	208.518	99.5562
	208.618	99.5556
	208.718	99.5547
	208.818	99.5534
	208.918	99.5526
	209.017	99.5522
	209.116	99.5518
	209.216	99.5504
	209.316	99.5491
	209.417	99.5473
	209.516	99.5453
	209.616	99.5431
	209.715	99.5406
	209.815	99.538
	209.915	99.5351
	210.015	99.532
	210.115	99.5287
	210.214	99.5235
	210.315	99.517
	210.415	99.5154
	210.515	99.5139
	210.614	99.5125
	210.714	99.5111
	210.814	99.51
	210.914	99.5092
	211.015	99.5082
	211.115	99.5064
	211.215	99.4988
	211.315	99.4988
	211.414	99.4986
	211.514	99.4988
	211.614	99.499
	211.715	99.4997
	211.815	99.5012
	211.915	99.5027
	212.015	99.5037
	212.115	99.5047
	212.215	99.5056
	212.315	99.5062
	212.415	99.5069
	212.514	99.5072
	212.614	99.5071
	212.714	99.5061
	212.814	99.5044
	212.914	99.502
	213.014	99.499
	213.113	99.4911
	213.213	99.4898
	213.312	99.4893
	213.412	99.4888
	213.512	99.4885
	213.611	99.4887
	213.711	99.4887
	213.81	99.4881
	213.91	99.4869
	214.009	99.4846
	214.108	99.4815
	214.208	99.4767
	214.307	99.4669
	214.407	99.4574
	214.506	99.4456
	214.606	99.4401
	214.705	99.4347
	214.805	99.431
	214.905	99.4301
	215.005	99.4295
	215.104	99.4292
	215.204	99.4285
	215.304	99.4284
	215.404	99.4283
	215.504	99.428
	215.603	99.4278
	215.703	99.4277
	215.803	99.4275
	215.903	99.4275
	216.003	99.4273
	216.103	99.424
	216.204	99.4223
	216.305	99.4314
	216.405	99.4447
	216.505	99.4413
	216.605	99.4358
	216.705	99.4323
	216.805	99.431
	216.906	99.4288
	217.006	99.4278
	217.105	99.4284
	217.205	99.4287
	217.304	99.43
	217.404	99.4309
	217.504	99.4314
	217.604	99.4305
	217.704	99.4277
	217.803	99.4226
	217.903	99.4219
	218.003	99.4202
	218.103	99.4162
	218.202	99.4034
	218.301	99.3536
	218.401	99.3594
	218.5	99.3606
	218.6	99.363
	218.7	99.3668
	218.8	99.3669
	218.899	99.3633
	218.999	99.361
	219.099	99.36
	219.199	99.361
	219.299	99.3646
	219.399	99.3734
	219.499	99.3777
	219.599	99.3808
	219.699	99.3809
	219.799	99.3811
	219.899	99.3812
	219.999	99.3807
	220.099	99.3794
	220.198	99.3775
	220.298	99.3743
	220.398	99.368
	220.497	99.3481
	220.596	99.3396
	220.695	99.3315
	220.795	99.324
	220.896	99.3177
	220.995	99.3122
	221.095	99.3043
	221.194	99.2997
	221.293	99.2955
	221.392	99.2925
	221.492	99.2911
	221.591	99.2896
	221.69	99.2867
	221.789	99.2824
	221.889	99.281
	221.988	99.2798
	222.088	99.279
	222.188	99.2787
	222.287	99.2789
	222.387	99.2793
	222.487	99.2801
	222.587	99.2832
	222.687	99.2894
	222.786	99.2912
	222.886	99.2933
	222.986	99.2951
	223.086	99.296
	223.185	99.2963
	223.285	99.2961
	223.385	99.2951
	223.485	99.2935
	223.585	99.2913
	223.684	99.2882
	223.784	99.2839
	223.885	99.2743
	223.985	99.2358
	224.084	99.231
	224.185	99.2271
	224.284	99.2211
	224.384	99.2167
	224.485	99.2136
	224.585	99.2082
	224.684	99.2048
	224.784	99.204
	224.884	99.2031
	224.984	99.2031
	225.084	99.2017
	225.183	99.2021
	225.283	99.2044
	225.383	99.207
	225.482	99.2092
	225.582	99.2102
	225.682	99.2107
	225.782	99.2109
	225.883	99.2106
	225.983	99.2107
	226.083	99.2109
	226.183	99.2113
	226.282	99.2114
	226.383	99.2111
	226.482	99.2108
	226.582	99.2102
	226.683	99.2094
	226.783	99.2079
	226.883	99.2034
	226.984	99.1913
	227.084	99.1636
	227.183	99.1607
	227.284	99.1572
	227.384	99.1536
	227.485	99.1498
	227.586	99.1459
	227.686	99.1376
	227.787	99.1264
	227.887	99.1226
	227.986	99.1196
	228.087	99.1168
	228.187	99.1141
	228.287	99.1126
	228.387	99.1131
	228.488	99.1126
	228.588	99.1117
	228.688	99.1115
	228.789	99.1092
	228.889	99.1112
	228.989	99.1172
	229.089	99.117
	229.189	99.1166
	229.289	99.1159
	229.389	99.1145
	229.489	99.1125
	229.59	99.1115
	229.689	99.1108
	229.789	99.1098
	229.888	99.1063
	229.988	99.1012
	230.088	99.0978
	230.189	99.0935
	230.289	99.0895
	230.388	99.0859
	230.489	99.0824
	230.589	99.0783
	230.689	99.0741
	230.789	99.0705
	230.889	99.0677
	230.989	99.065
	231.089	99.0621
	231.189	99.0585
	231.288	99.0514
	231.389	99.0409
	231.489	99.0365
	231.589	99.0328
	231.688	99.0292
	231.788	99.0229
	231.889	99.0195
	231.99	99.0161
	232.09	99.013
	232.19	99.0102
	232.29	99.0082
	232.39	99.008
	232.49	99.0122
	232.59	99.0128
	232.689	99.0088
	232.789	99.0095
	232.889	99.0103
	232.989	99.0113
	233.089	99.0114
	233.19	99.0111
	233.289	99.0102
	233.39	99.0089
	233.49	99.0067
	233.59	99.0041
	233.69	98.9988
	233.791	98.9856
	233.891	98.9503
	233.991	98.9456
	234.091	98.9369
	234.191	98.9297
	234.291	98.9232
	234.392	98.9115
	234.492	98.9041
	234.592	98.9005
	234.692	98.8969
	234.793	98.8949
	234.893	98.8937
	234.993	98.8938
	235.094	98.8946
	235.195	98.8969
	235.295	98.8998
	235.395	98.9027
	235.495	98.9064
	235.595	98.9129
	235.695	98.9144
	235.795	98.9155
	235.895	98.917
	235.996	98.9179
	236.097	98.9176
	236.196	98.9166
	236.297	98.9145
	236.396	98.9114
	236.496	98.9078
	236.595	98.9018
	236.696	98.8902
	236.796	98.8633
	236.896	98.8611
	236.996	98.8554
	237.096	98.8481
	237.196	98.8447
	237.295	98.8404
	237.396	98.8366
	237.495	98.8358
	237.595	98.8368
	237.696	98.8392
	237.796	98.8426
	237.896	98.8435
	237.997	98.8434
	238.096	98.8442
	238.196	98.8456
	238.296	98.8464
	238.397	98.8471
	238.498	98.8471
	238.599	98.847
	238.698	98.8464
	238.798	98.8448
	238.898	98.8423
	238.998	98.8354
	239.098	98.8027
	239.198	98.7947
	239.298	98.7867
	239.398	98.7815
	239.498	98.777
	239.598	98.7747
	239.698	98.7691
	239.798	98.7646
	239.898	98.7602
	239.998	98.7567
	240.098	98.7554
	240.198	98.7559
	240.298	98.7573
	240.398	98.7599
	240.497	98.7614
	240.597	98.7596
	240.697	98.7548
	240.797	98.6828
	240.897	98.6582
	240.997	98.6588
	241.098	98.6563
	241.198	98.6572
	241.298	98.6475
	241.398	98.6518
	241.497	98.6909
	241.597	98.7328
	241.697	98.751
	241.796	98.7496
	241.896	98.7453
	241.996	98.7352
	242.095	98.73
	242.195	98.7257
	242.295	98.7217
	242.395	98.716
	242.495	98.71
	242.595	98.704
	242.695	98.6988
	242.795	98.6939
	242.895	98.6895
	242.995	98.6844
	243.095	98.6785
	243.195	98.6728
	243.294	98.6666
	243.394	98.6576
	243.494	98.6474
	243.594	98.6397
	243.694	98.6321
	243.794	98.628
	243.895	98.624
	243.995	98.6104
	244.094	98.5729
	244.194	98.5687
	244.294	98.5928
	244.394	98.6093
	244.494	98.6085
	244.593	98.6066
	244.693	98.6027
	244.793	98.5995
	244.892	98.5951
	244.992	98.5887
	245.092	98.5866
	245.192	98.5857
	245.291	98.5839
	245.392	98.582
	245.491	98.5806
	245.591	98.5799
	245.691	98.5786
	245.792	98.5767
	245.891	98.5748
	245.991	98.5717
	246.091	98.5652
	246.191	98.5576
	246.292	98.5497
	246.392	98.5423
	246.492	98.5345
	246.592	98.5268
	246.692	98.5183
	246.793	98.5095
	246.893	98.5005
	246.993	98.4917
	247.093	98.4846
	247.194	98.4706
	247.294	98.4397
	247.394	98.4342
	247.495	98.4309
	247.595	98.4264
	247.694	98.4242
	247.794	98.4254
	247.893	98.4258
	247.992	98.4258
	248.091	98.4237
	248.191	98.4223
	248.291	98.4256
	248.391	98.4293
	248.49	98.4288
	248.59	98.4247
	248.69	98.4225
	248.79	98.4212
	248.89	98.4169
	248.989	98.4146
	249.089	98.4134
	249.188	98.4123
	249.288	98.4102
	249.387	98.4033
	249.487	98.3974
	249.587	98.391
	249.688	98.3842
	249.788	98.3739
	249.888	98.3668
	249.989	98.3615
	250.09	98.3548
	250.191	98.3479
	250.292	98.3393
	250.393	98.3308
	250.493	98.3241
	250.594	98.3175
	250.693	98.311
	250.794	98.3052
	250.894	98.2992
	250.995	98.2937
	251.095	98.2882
	251.196	98.2839
	251.296	98.2807
	251.396	98.2787
	251.496	98.2771
	251.597	98.2767
	251.696	98.2769
	251.796	98.2772
	251.896	98.2759
	251.996	98.2739
	252.096	98.2746
	252.196	98.2741
	252.296	98.2729
	252.395	98.2714
	252.495	98.2686
	252.595	98.2646
	252.695	98.2602
	252.795	98.253
	252.894	98.2371
	252.994	98.2268
	253.093	98.2172
	253.194	98.2101
	253.293	98.2041
	253.394	98.197
	253.494	98.1905
	253.594	98.1845
	253.694	98.1798
	253.794	98.1783
	253.894	98.1741
	253.994	98.1706
	254.093	98.1673
	254.193	98.1633
	254.292	98.1579
	254.393	98.1528
	254.493	98.1472
	254.593	98.1427
	254.693	98.1382
	254.793	98.1335
	254.893	98.129
	254.993	98.1234
	255.093	98.1158
	255.193	98.1076
	255.293	98.1026
	255.393	98.0969
	255.493	98.0909
	255.593	98.0846
	255.693	98.0787
	255.793	98.069
	255.893	98.0624
	255.993	98.0578
	256.093	98.0534
	256.194	98.0487
	256.295	98.0433
	256.395	98.0382
	256.494	98.0335
	256.594	98.0292
	256.695	98.0272
	256.795	98.0277
	256.895	98.024
	256.995	98.0217
	257.095	98.0166
	257.194	98.0121
	257.295	98.0086
	257.395	98.0044
	257.495	97.9986
	257.595	97.9923
	257.694	97.9864
	257.794	97.9809
	257.894	97.9754
	257.994	97.9696
	258.095	97.9645
	258.195	97.9614
	258.294	97.9556
	258.395	97.9494
	258.495	97.9427
	258.596	97.9366
	258.696	97.9305
	258.795	97.9247
	258.896	97.9183
	258.996	97.9122
	259.096	97.9055
	259.196	97.8975
	259.297	97.8893
	259.397	97.882
	259.497	97.8761
	259.598	97.8707
	259.698	97.8652
	259.799	97.8602
	259.899	97.8563
	259.999	97.8526
	260.098	97.8486
	260.198	97.8451
	260.299	97.8424
	260.399	97.8401
	260.498	97.837
	260.598	97.8319
	260.697	97.8256
	260.798	97.8189
	260.898	97.8056
	260.998	97.7846
	261.097	97.7785
	261.197	97.7754
	261.297	97.772
	261.397	97.7709
	261.497	97.7687
	261.596	97.767
	261.696	97.7664
	261.795	97.7664
	261.895	97.7646
	261.995	97.7642
	262.095	97.7637
	262.195	97.7592
	262.295	97.7535
	262.394	97.7491
	262.494	97.7448
	262.593	97.741
	262.693	97.7416
	262.793	97.7369
	262.893	97.7314
	262.992	97.7243
	263.092	97.717
	263.192	97.708
	263.292	97.6939
	263.392	97.6831
	263.492	97.6712
	263.592	97.6601
	263.692	97.6484
	263.792	97.6402
	263.892	97.6301
	263.992	97.6244
	264.092	97.6195
	264.192	97.614
	264.292	97.6088
	264.393	97.604
	264.492	97.6
	264.593	97.597
	264.693	97.5982
	264.794	97.5952
	264.894	97.5895
	264.994	97.5858
	265.094	97.5806
	265.194	97.5744
	265.294	97.5703
	265.394	97.5651
	265.494	97.5584
	265.595	97.5508
	265.695	97.5437
	265.795	97.5361
	265.895	97.5295
	265.995	97.5227
	266.095	97.516
	266.195	97.5092
	266.295	97.5025
	266.394	97.4957
	266.494	97.489
	266.594	97.4816
	266.694	97.4678
	266.794	97.4007
	266.893	97.3743
	266.993	97.3665
	267.093	97.3654
	267.193	97.3667
	267.293	97.3729
	267.393	97.4033
	267.492	97.4229
	267.592	97.44
	267.692	97.4403
	267.792	97.4419
	267.892	97.4389
	267.992	97.4315
	268.093	97.4247
	268.193	97.4174
	268.292	97.4079
	268.392	97.3976
	268.492	97.388
	268.593	97.3813
	268.693	97.3772
	268.793	97.374
	268.892	97.3714
	268.992	97.3676
	269.091	97.3615
	269.191	97.3556
	269.29	97.3497
	269.39	97.343
	269.49	97.3367
	269.59	97.3309
	269.689	97.3246
	269.789	97.3169
	269.889	97.3065
	269.988	97.2862
	270.088	97.2287
	270.188	97.2188
	270.288	97.2143
	270.388	97.2106
	270.487	97.2066
	270.587	97.2041
	270.686	97.202
	270.786	97.1994
	270.886	97.1956
	270.986	97.1923
	271.086	97.1911
	271.187	97.1895
	271.287	97.1863
	271.387	97.1834
	271.488	97.1785
	271.588	97.1731
	271.688	97.1695
	271.787	97.1677
	271.886	97.1636
	271.986	97.1588
	272.086	97.1551
	272.186	97.1522
	272.286	97.1493
	272.385	97.1468
	272.486	97.1446
	272.586	97.1417
	272.686	97.1375
	272.786	97.1323
	272.885	97.1261
	272.985	97.1197
	273.084	97.1137
	273.184	97.1058
	273.284	97.0961
	273.384	97.0815
	273.484	97.0532
	273.583	97.0442
	273.683	97.0349
	273.783	97.0268
	273.883	97.0209
	273.983	97.0144
	274.083	97.01
	274.182	97.0074
	274.283	97.003
	274.382	96.9969
	274.482	96.9897
	274.582	96.9828
	274.682	96.9768
	274.782	96.9718
	274.882	96.9666
	274.983	96.9616
	275.084	96.9569
	275.184	96.9513
	275.284	96.9449
	275.384	96.9388
	275.484	96.9331
	275.585	96.9272
	275.685	96.9204
	275.785	96.9131
	275.885	96.9059
	275.985	96.8988
	276.085	96.8915
	276.185	96.8837
	276.286	96.8761
	276.386	96.8683
	276.486	96.8604
	276.587	96.8523
	276.686	96.8449
	276.786	96.8376
	276.885	96.8305
	276.985	96.8234
	277.085	96.8173
	277.184	96.8116
	277.284	96.8058
	277.384	96.8007
	277.483	96.7957
	277.583	96.7911
	277.683	96.7866
	277.782	96.7826
	277.882	96.7791
	277.981	96.7769
	278.081	96.7791
	278.181	96.7753
	278.281	96.7709
	278.38	96.7645
	278.48	96.7579
	278.58	96.7511
	278.679	96.7437
	278.779	96.7353
	278.878	96.7264
	278.978	96.7134
	279.079	96.6596
	279.178	96.6474
	279.278	96.6367
	279.378	96.6263
	279.478	96.6189
	279.578	96.6116
	279.678	96.6062
	279.778	96.6041
	279.878	96.6047
	279.978	96.6067
	280.078	96.6084
	280.178	96.608
	280.278	96.6069
	280.379	96.6074
	280.478	96.6036
	280.578	96.6006
	280.679	96.6004
	280.779	96.6008
	280.88	96.6005
	280.98	96.5965
	281.081	96.5908
	281.18	96.5845
	281.28	96.5789
	281.381	96.5724
	281.481	96.5662
	281.581	96.56
	281.681	96.5527
	281.781	96.5442
	281.881	96.5348
	281.982	96.52
	282.082	96.4707
	282.182	96.4577
	282.282	96.4457
	282.382	96.4337
	282.482	96.4226
	282.582	96.4121
	282.682	96.4018
	282.781	96.3955
	282.881	96.393
	282.981	96.3924
	283.081	96.3898
	283.18	96.3846
	283.28	96.3788
	283.38	96.3758
	283.48	96.3981
	283.58	96.3976
	283.681	96.3961
	283.781	96.396
	283.88	96.3928
	283.98	96.3901
	284.08	96.3866
	284.18	96.3817
	284.28	96.375
	284.38	96.3692
	284.481	96.3629
	284.581	96.3557
	284.682	96.3453
	284.783	96.337
	284.883	96.3268
	284.982	96.3153
	285.082	96.3034
	285.182	96.2902
	285.283	96.2776
	285.383	96.2653
	285.483	96.2535
	285.582	96.243
	285.682	96.2343
	285.782	96.2261
	285.882	96.2183
	285.982	96.2122
	286.082	96.2062
	286.182	96.2005
	286.282	96.1948
	286.382	96.1891
	286.482	96.1839
	286.582	96.1813
	286.681	96.1812
	286.781	96.177
	286.881	96.1732
	286.981	96.1694
	287.081	96.1687
	287.181	96.167
	287.281	96.1648
	287.381	96.1625
	287.481	96.1615
	287.581	96.1588
	287.682	96.1536
	287.781	96.1484
	287.882	96.1418
	287.981	96.1347
	288.081	96.1271
	288.181	96.1188
	288.281	96.1087
	288.381	96.0947
	288.481	96.0732
	288.58	96.0477
	288.68	96.0384
	288.78	96.0309
	288.879	96.0204
	288.979	96.0106
	289.08	96.0015
	289.18	95.9916
	289.28	95.9829
	289.381	95.9763
	289.481	95.9701
	289.581	95.9632
	289.681	95.9602
	289.781	95.9577
	289.882	95.9542
	289.982	95.9511
	290.083	95.9483
	290.183	95.9459
	290.283	95.9444
	290.383	95.9426
	290.483	95.9461
	290.583	95.9449
	290.684	95.9416
	290.784	95.9354
	290.884	95.9298
	290.983	95.9239
	291.084	95.9172
	291.184	95.9093
	291.284	95.9019
	291.383	95.8934
	291.483	95.8845
	291.582	95.8741
	291.682	95.8636
	291.783	95.8507
	291.882	95.836
	291.982	95.8268
	292.082	95.8176
	292.182	95.8084
	292.282	95.7968
	292.382	95.7892
	292.482	95.782
	292.583	95.7756
	292.683	95.7712
	292.783	95.7673
	292.884	95.7639
	292.984	95.7619
	293.084	95.7613
	293.184	95.7585
	293.284	95.7589
	293.384	95.761
	293.484	95.7581
	293.584	95.7558
	293.684	95.7556
	293.784	95.7505
	293.884	95.7439
	293.984	95.7366
	294.083	95.729
	294.183	95.7221
	294.283	95.7147
	294.382	95.7072
	294.481	95.6986
	294.581	95.689
	294.681	95.6797
	294.78	95.6699
	294.88	95.6563
	294.979	95.6484
	295.079	95.6411
	295.179	95.6334
	295.279	95.6251
	295.378	95.6179
	295.478	95.6125
	295.579	95.6074
	295.678	95.6027
	295.778	95.5968
	295.879	95.5903
	295.979	95.5837
	296.079	95.5777
	296.179	95.5719
	296.28	95.5692
	296.38	95.5881
	296.481	95.5842
	296.582	95.5771
	296.682	95.5636
	296.782	95.5525
	296.882	95.5462
	296.983	95.5373
	297.083	95.5285
	297.183	95.5202
	297.283	95.5109
	297.383	95.5034
	297.483	95.4989
	297.583	95.4956
	297.683	95.4927
	297.783	95.4896
	297.883	95.4859
	297.983	95.4801
	298.082	95.4768
	298.182	95.4734
	298.282	95.4705
	298.382	95.4643
	298.482	95.4604
	298.581	95.4565
	298.682	95.4511
	298.782	95.4446
	298.882	95.4381
	298.983	95.4321
	299.083	95.4262
	299.183	95.4202
	299.283	95.4132
	299.383	95.4056
	299.483	95.3976
	299.583	95.3903
[truncated: 3,002 more rows]

## Sheet: Mass spectrometry (5d)
	Mass spectrometry data for agZIF-62nP tempering
		QMID, A
	Time, min	m/z 16	m/z 17	m/z 18	m/z 32	m/z 38	m/z 40	m/z 41	m/z 44	m/z 45	m/z 56	m/z 57	m/z 58	m/z 59	m/z 73
	0	1.37135e-10	5.68391e-10	2.1766e-09	3.98125e-10	1.20503e-12	4.07391e-11	2.40725e-12	6.9255e-11	2.06864e-12	7.66121e-13	5.27274e-13	5.30384e-13	1e-18	8.59282e-13
	8.57137	1.33805e-10	5.49999e-10	2.13424e-09	3.78496e-10	1.19106e-12	4.17656e-11	1.89179e-12	6.54806e-11	2.25019e-12	5.79571e-13	7.03031e-13	6.05995e-13	6.17965e-13	1.00014e-12
	17.1573	1.31459e-10	5.39463e-10	2.09503e-09	3.55893e-10	1.18966e-12	3.95728e-11	2.36804e-12	6.70956e-11	1.80404e-12	5.8046e-13	5.29939e-13	7.19768e-13	6.16e-13	9.21188e-13
	25.745	1.27811e-10	5.21955e-10	2.04715e-09	3.45956e-10	9.54984e-13	3.66486e-11	2.19048e-12	6.52572e-11	1.99708e-12	5.30678e-13	5.72412e-13	7.5245e-13	5.78836e-13	7.26629e-13
	34.308	1.27086e-10	5.16705e-10	1.98988e-09	3.2758e-10	1.19501e-12	3.70407e-11	2.06654e-12	6.01774e-11	1.81531e-12	4.5583e-13	5.06651e-13	6.91936e-13	5.73407e-13	6.01295e-13
	42.8977	1.20018e-10	5.09634e-10	1.96016e-09	3.18017e-10	1.20987e-12	3.48816e-11	1.7483e-12	6.05648e-11	1.57694e-12	5.37865e-13	6.28248e-13	5.10465e-13	4.79498e-13	5.76404e-13
	51.4703	1.16123e-10	4.95894e-10	1.91131e-09	3.03692e-10	9.71093e-13	3.46115e-11	2.04564e-12	6.14328e-11	1.92891e-12	5.51222e-13	5.63782e-13	5.88399e-13	6.57119e-13	5.29217e-13
	60.0468	1.14745e-10	4.79511e-10	1.87407e-09	2.9327e-10	1.36508e-12	3.27452e-11	1.68523e-12	5.53571e-11	1.71208e-12	4.9879e-13	6.20719e-13	4.81133e-13	1e-18	6.97313e-13
	68.6226	1.12024e-10	4.77634e-10	1.82611e-09	2.74746e-10	1.07574e-12	3.26953e-11	1.81787e-12	5.75716e-11	1.72517e-12	4.30171e-13	6.03096e-13	1e-18	4.73219e-13	5.01112e-13
	77.2033	1.09631e-10	4.64754e-10	1.81698e-09	2.68127e-10	1.08333e-12	3.24995e-11	1.4099e-12	5.65065e-11	1.85007e-12	4.21393e-13	5.55285e-13	1e-18	4.07155e-13	7.20066e-13
	85.7768	1.0804e-10	4.54886e-10	1.77729e-09	2.52936e-10	9.85961e-13	3.20782e-11	1.90894e-12	5.52316e-11	1.7232e-12	1e-18	5.96383e-13	1e-18	1e-18	4.20701e-13
	94.3599	1.0571e-10	4.45329e-10	1.73878e-09	2.45336e-10	8.71085e-13	3.11701e-11	2.04715e-12	5.44732e-11	1.94937e-12	5.09742e-13	5.09056e-13	4.14283e-13	5.36185e-13	4.84385e-13
	102.942	1.04125e-10	4.39129e-10	1.71107e-09	2.33567e-10	1.05858e-12	3.04729e-11	1.41998e-12	5.35202e-11	1.63362e-12	1e-18	6.18093e-13	5.82058e-13	1e-18	5.233e-13
	111.521	9.88724e-11	4.33154e-10	1.66865e-09	2.27694e-10	8.24357e-13	2.94208e-11	1.41932e-12	5.26517e-11	1.34658e-12	5.28542e-13	6.088e-13	4.21445e-13	4.93721e-13	3.69568e-13
	120.098	1.01064e-10	4.24833e-10	1.66358e-09	2.12112e-10	9.5523e-13	2.81094e-11	1.6771e-12	5.00726e-11	1.31067e-12	3.80861e-13	5.04952e-13	1e-18	4.38228e-13	5.00305e-13
	128.677	9.7855e-11	4.14049e-10	1.62783e-09	2.02959e-10	8.48926e-13	2.97812e-11	1.7897e-12	5.11318e-11	1.23233e-12	1e-18	5.94694e-13	4.69019e-13	1e-18	4.28462e-13
	137.246	9.32206e-11	4.04821e-10	1.5844e-09	1.98431e-10	9.5203e-13	2.98118e-11	1.75836e-12	4.81792e-11	1.57256e-12	1e-18	3.78442e-13	5.51586e-13	4.83472e-13	4.08097e-13
	145.836	9.10525e-11	4.09886e-10	1.5712e-09	1.93174e-10	7.79109e-13	2.75851e-11	1.25528e-12	4.87411e-11	1.72927e-12	4.80065e-13	1e-18	3.91373e-13	4.76631e-13	1e-18
	154.418	9.20902e-11	3.99527e-10	1.53214e-09	1.86581e-10	8.81321e-13	2.87089e-11	1.49107e-12	4.7096e-11	1.11409e-12	4.80729e-13	4.43358e-13	4.40131e-13	4.0213e-13	3.90594e-13
	162.998	8.9604e-11	3.88896e-10	1.52203e-09	1.7771e-10	8.79678e-13	2.57158e-11	1.44059e-12	4.65205e-11	1.33525e-12	4.06432e-13	4.58666e-13	4.44772e-13	4.73117e-13	4.36262e-13
	171.578	8.55943e-11	3.81387e-10	1.47574e-09	1.72394e-10	9.43712e-13	2.58212e-11	1.26672e-12	4.78939e-11	1.39625e-12	4.53899e-13	4.04351e-13	1e-18	4.24643e-13	5.1898e-13
	180.158	8.33337e-11	3.742e-10	1.46597e-09	1.62604e-10	8.61583e-13	2.45481e-11	1.31522e-12	4.45937e-11	1.27453e-12	5.25862e-13	5.01786e-13	4.28402e-13	4.43914e-13	3.66823e-13
	188.742	8.61011e-11	3.6688e-10	1.43701e-09	1.58906e-10	8.71516e-13	2.71566e-11	1.59813e-12	4.30192e-11	1.36507e-12	5.2103e-13	1e-18	4.21645e-13	4.23117e-13	3.37365e-13
	197.326	8.29798e-11	3.67503e-10	1.40736e-09	1.5348e-10	7.69487e-13	2.61065e-11	1.12519e-12	4.36882e-11	1.28679e-12	3.72522e-13	4.60636e-13	4.60474e-13	4.22907e-13	4.34184e-13
	205.902	8.33129e-11	3.56805e-10	1.40443e-09	1.51501e-10	7.95166e-13	2.45442e-11	1.27493e-12	4.24557e-11	1.13532e-12	4.47686e-13	3.89916e-13	3.80129e-13	3.9091e-13	3.46948e-13
	214.484	8.07602e-11	3.54864e-10	1.37429e-09	1.39528e-10	1.05129e-12	2.50618e-11	1.44839e-12	4.28071e-11	1.21021e-12	4.43441e-13	4.75529e-13	4.30828e-13	4.09636e-13	3.59279e-13
	223.064	7.90029e-11	3.47192e-10	1.35258e-09	1.34188e-10	9.12902e-13	2.30144e-11	1.3014e-12	4.27004e-11	1.3477e-12	4.60486e-13	3.97955e-13	3.34361e-13	4.94116e-13	4.40551e-13
	231.637	7.9222e-11	3.40629e-10	1.32628e-09	1.29931e-10	7.481e-13	2.36828e-11	1.16275e-12	3.89059e-11	1.25851e-12	4.71822e-13	3.76156e-13	1e-18	3.79688e-13	3.47203e-13
